# Supplementary material for: Genome Wide Distributions and Functional Characterization of Copy Number Variations between Chinese and Western Pigs
Source: PLoS One. 2015 Jul 8;10(7):e0131522. doi: 10.1371/journal.pone.0131522 (PMC4496047; doi:10.1371/journal.pone.0131522)
Supplement: S1 File — Table A, Information of samples used in our analysis. Table B, Information of identified CNVRs in 47 individuals. Table C, Densities of CNVRs in each autosome. (XLSX) [file pone.0131522.s001.xlsx]

## Sheet: A
Table S1A. Information of samples used in our analysis
Region	Populations	Breed	Individual	Accession NO a	Average depth b	Readsc
Chinese	Domestic	Tongcheng	TC1	SRX473146	5.18	39377153
			TC2	SRX473147	5.39	42911968
			TC3	SRX473148	6.67	55270262
			TC4	SRX473149	7.36	59258123
		Jinhua	JH1	SRR652374	4.39	27726037
			JH2	SRR652375	4.62	30425342
			JH3	SRR652376	3.9	25804575
		Wujin	WJ1	SRR652352	5.6	29526960
			WJ2	SRR652351	5.12	30286098
			WJ3	SRR652353	4.38	28671939
		Ya’nan	YN1	SRR652354	4.37	28235224
			YN2	SRR652355	4.11	25648412
			YN3	SRR652356	4.92	31002699
		Neijiang	NJ1	SRR652357	5.09	35642844
			NJ2	SRR652362	6.02	40301932
			NJ3	SRR652363	4.25	26974810
		Penzhou	PZ1	SRR652349	4.42	14395936
			PZ2	SRR652350	5.08	32924908
		Meishan	MS1	ERS177332	6.85	65595513
			MS2	ERS177333	6.74	64070690
			MS3	ERS177331	6.07	46924770
			MS4	ERS177334	7.79	73602400
	Wild	South China	WB1	ERS177351	4.9	39175784
Western	Domestic	LargeWhite	LW1	ERS177317	4.33	40673060
			LW2	ERS177319	7.55	71966757
			LW3	ERS177324	7.57	72037227
			LW4	ERS177322	7.68	70475088
			LW5	ERS177323	7.06	65314585
			LW6	ERS177321	6.58	77671307
			LW7	ERS177320	7.2	67038859
			LW8	ERS177326	4.66	70822370
			LW9	ERS177318	7.55	68915720
			LW10	ERS177330	6.04	58469212
			LW11	ERS177327	6.15	60115606
			LW12	ERS177325	6.72	63678067
			LW13	ERS177329	4.92	58268235
			LW14	ERS177328	6.2	59549160
		Duroc	DU1	ERS177302	5.95	72422140
			DU2	ERS177303	6.96	83965975
			DU3	ERS177304	4.56	42908256
			DU4	ERS177305	5.77	53807174
		Landrace	LR1	ERS177312	7.21	69109848
			LR2	ERS177313	7.99	87242756
			LR3	ERS177315	5.32	61569436
			LR4	ERS177316	5.64	51583167
			LR5	ERS177314	5.86	69109848
		Hampshire	HA1	ERS177306	6.77	79778829
			HA2	ERS177307	6.09	65476901
	Wild	Netherlands	WB2	ERS177347	7.15	39835189
a Accession number for data download. Numbers started with “SRR、SRX” and “ERS” inferred the data were downloaded from SRA (www.ncbi.nlm.nih.gov/sra) and ENA (www.ebi.ac.uk/ena/) databases, respectively.
b Average depth was calculated in masked genome using Samtools software.
c Read counts which mapped to the unmasked region in porcine genome.

## Sheet: B
Table S1B. Information of identified CNVRs in 47 individuals
CNV Number	Chr	Start	End	Length	P-value a	Individula(s)	Type	OMIM information
1	1	814801	850500	35700	7.3712e-296	YN1,TC1,TC2,PZ3,MS4,MS4,PZ3	Loss
2	1	876001	888832	12832	8.66807e-89	LR4,DU3	Loss
3	1	920701	974100	53400	5.8591e-173	JH3,WJ1,LW11,LW4,LW5,LW3,LW2,LW13,LW10,LR4,LR3,DU2,DU3	Loss
4	1	992701	1000428	7728	2.9574e-102	LW12	Loss
5	1	1092301	1107295	14995	3.29307e-82	LR1,JH3	Loss	Periventricular Nodular Heterotopia 6,615544
6	1	1148401	1166400	18000	1.37952e-42	JH3	Loss
7	1	1648201	1663488	15288	0	JH3,JH2,NJ1,MS1,MS2,MS4,LW11,DU4	Loss
8	1	1678969	1688400	9432	5.45527e-48	DU4	Loss
9	1	1984141	1995300	11160	2.95114e-96	WJ3,LR1	Loss
10	1	2056501	2064300	7800	3.0426e-182	NJ2,NJ3	Loss
11	1	2074201	2091196	16996	2.0192e-196	WJ2,WJ1,TC3,TC1,NJ2,NJ1,NJ3,JH3	Loss
12	1	2095369	2130000	34632	1.3711e-216	PZ1,PZ3,NJ3,NJ2,NJ1,YN1,YN3,YN2,JH3,JH1,WJ1,WJ2,TC1,TC3,LW4,LW12,LR1,DU2	Loss
13	1	2197801	2242200	44400	3.5813e-42	JH3	Loss
14	1	2345701	2353720	8020	9.6472e-122	MS4	Loss
15	1	2378497	2386800	8304	3.7055e-213	MS4	Loss
16	1	2475301	2491500	16200	6.6541e-195	WJ3,TC3,TC1,LW8,LR1,LR4,DU4	Loss
17	1	2508093	2527500	19408	1.5777e-176	PZ1,JH1,JH2,JH3,WJ3,WJ1,NJ3,NJ1,NJ2,TC3,TC1,YN3,LR4,LR1,LW8,DU2,DU4	Loss
18	1	2552701	2587462	34762	1.5777e-176	LR4,LR1,DU2,DU3,DU4,LW8,YN3,TC3,TC1,NJ3,NJ1,NJ2,WJ3,PZ1,PZ3,JH1,JH2,JH3	Loss
19	1	2610493	2620500	10008	0	LR1,DU2	Loss
20	1	2739691	2771100	31410	2.97268e-42	HA2	Gain
21	1	2792101	2800200	8100	1.81969e-32	MS1	Loss
22	1	2851801	2871000	19200	9.8546e-146	JH3,NJ3,NJ1	Loss
23	1	2934301	2940300	6000	2.14905e-81	JH3	Loss
24	1	3126001	3132675	6675	2.471e-50	DU2	Loss
25	1	3168001	3182100	14100	6.0284e-166	JH3,YN2,MS4	Loss
26	1	3325801	3334800	9000	4.8538e-104	WJ3,TC2,TC4	Loss
27	1	3400201	3409845	9645	4.75576e-31	LR3	Gain
28	1	3428859	3498000	69142	1.4531e-177	LR3,LR1	Gain or Loss
29	1	3626825	3661800	34976	1.95127e-33	MS3	Gain
30	1	3820201	3826800	6600	4.16944e-61	LW8,WJ1,NJ1,JH3	Loss
31	1	3863701	3869700	6000	4.82653e-93	MS4	Loss
32	1	3878701	3889832	11132	4.82653e-93	MS4	Loss
33	1	4013581	4015200	1620	2.29311e-56	WJ3	Loss
34	1	4154101	4166400	12300	3.73048e-62	NJ2,JH2,JH3	Loss
35	1	4264801	4313100	48300	4.78576e-65	PZ1,WJ3,WJ1,JH2,YN1,YN3	Loss
36	1	6189941	6195000	5060	3.8332e-104	NJ2,DU4	Loss
37	1	6500701	6533683	32983	4.96915e-66	LW11,JH1,JH2,YN1,NJ2	Gain
38	1	7948201	7962000	13800	7.47016e-48	LW8,DU2,DU4,JH2	Loss
39	1	8293801	8304000	10200	2.8584e-166	WJ2,MS4,JH1,YN2	Loss
40	1	8434801	8441874	7074	1.15916e-64	WJ2	Loss
41	1	8580045	8590800	10756	5.37243e-34	NJ2	Loss
42	1	9226201	9239700	13500	6.4438e-156	JH1,JH2	Loss
43	1	9679501	9691993	12493	3.96448e-85	PZ3	Loss
44	1	9729301	9733500	4200	2.66607e-40	NJ3	Loss
45	1	10200553	10208100	7548	4.03702e-40	NJ1	Loss
46	1	10810501	10816500	6000	4.07889e-22	YN2	Loss
47	1	11301901	11307900	6000	1.20132e-38	JH3	Loss
48	1	11579701	11580241	541	1.44671e-85	NJ3	Loss
49	1	11947801	11964984	17184	2.1633e-163	JH2,WJ3,TC3,MS4	Loss
50	1	12257701	12281341	23641	6.39942e-21	DU4	Loss
51	1	13597246	13606800	9555	2.67383e-58	TC3,WJ3,JH3	Loss
52	1	13614301	13620300	6000	4.3743e-114	YN1,PZ3,WJ2,WJ1,TC1,TC3,NJ1,NJ2,NJ3,JH3,MS4	Loss
53	1	13712401	13740600	28200	2.701e-124	TC1	Loss
54	1	13905001	13920631	15631	2.5409e-110	DU4,YN1,WJ1,WJ2,TC3,NJ1,NJ2,NJ3,MS4,JH3	Loss
55	1	13958245	13974000	15756	2.63772e-89	NJ1,NJ2,YN3,YN1,TC3,JH3,WJ3,MS4	Loss
56	1	17951701	17958600	6900	1.7481e-85	NJ1	Loss
57	1	18345901	18352500	6600	5.66978e-56	JH2	Loss
58	1	25325485	25356900	31416	6.00945e-58	LR1,LW13	Loss	Stature As A Quantitative Trait,606255
59	1	27273601	27278400	4800	4.7843e-101	NJ2	Gain
60	1	29376001	29388788	12788	2.2047e-50	LW8,LW13,LW14,LW6,MS4	Loss
61	1	31114801	31150784	35984	2.9907e-280	LW2,LW4,LW5,LW1,LW3,LW13,LW9,LW10,LW8,LW14,LW6,DU2,DU4,DU3,DU1,LR1,LR2,LR4,HA2	Loss
62	1	38509045	38520000	10956	3.46894e-24	NJ3	Gain
63	1	44651301	44668800	17500	1.15749e-94	YN3,YN1,WJ2,TC3,TC1,MS4,NJ2,LR1	Loss
64	1	52369801	52430100	60300	1.02019e-38	PZ1,YN2	Gain
65	1	53086201	53091300	5100	2.37621e-82	WJ1,NJ2,MS4	Gain
66	1	56293934	56306400	12467	2.55472e-26	WJ1	Gain
67	1	59941201	59963819	22619	3.27667e-40	LR3,LW6	Loss
68	1	60637801	60667245	29445	1.19789e-40	HA2	Loss
69	1	60992101	61001100	9000	1.83258e-38	JH2	Gain
70	1	64459801	64475100	15300	5.888e-152	YN3,NJ2,NJ1	Loss
71	1	64609021	64618800	9780	5.29619e-54	TC1	Loss
72	1	64884601	64900500	15900	8.04296e-63	JH3,JH2,NJ3,NJ2,WJ1,TC2,TC1,TC3,MS4	Loss
73	1	67215001	67220100	5100	2.17979e-43	TC2	Gain
74	1	67611901	67617000	5100	7.7817e-89	NJ2	Gain
75	1	68253929	68303340	49412	1.69593e-87	NJ2,WJ3	Gain
76	1	68313301	68332909	19609	1.92388e-54	NJ3	Gain
77	1	68421001	68430474	9474	1.26427e-32	WJ2	Gain
78	1	69544801	69550800	6000	4.44302e-73	TC2,TC1,JH1	Gain
79	1	70148701	70154400	5700	1.85783e-35	PZ1,TC1,TC2,NJ1,JH1	Gain
80	1	72040801	72063061	22261	1.3353e-28	LR3	Loss
81	1	73599461	73623600	24140	1.36193e-32	NJ2	Gain
82	1	73689001	73722139	33139	4.43235e-48	YN1	Gain
83	1	73735737	73748700	12964	1.20956e-35	TC2	Gain
84	1	76153801	76190400	36600	6.73014e-51	JH3,TC1,TC3	Gain
85	1	76923001	76959600	36600	1.19218e-49	JH3,YN1	Gain
86	1	76962313	76972200	9888	1.98772e-30	JH2	Gain
87	1	77393989	77459400	65412	4.85948e-92	WJ2,TC3,TC4,MS4	Gain	Mental Retardation, Autosomal Recessive 6,611092
88	1	77507168	77557800	50633	4.52407e-55	WJ1,NJ1	Gain	Mental Retardation, Autosomal Recessive 6,611092
89	1	79342201	79356001	13801	4.60525e-65	LW7	Loss
90	1	80444101	80451600	7500	1.53645e-52	MS4	Gain
91	1	82217401	82234200	16800	1.38773e-35	LR4,DU2,DU3	Loss
92	1	82976701	82986961	10261	2.61105e-47	TC1,NJ2	Loss
93	1	83991817	83997600	5784	5.08999e-35	PZ3,TC2	Loss
94	1	84092932	84094800	1869	5.85068e-41	DU2	Loss
95	1	84343501	84353437	9937	9.88528e-27	TC4,JH3	Loss
96	1	84816901	84832650	15750	1.9346e-93	YN2,WJ1,TC1	Loss	Immunodeficiency-Centromeric Instability-Facial Anomalies Syndrome,614069
97	1	85218301	85226100	7800	4.72422e-60	LR5,WJ3,TC1	Loss
98	1	85894801	85914108	19308	2.4825e-49	PZ3,WJ2,TC1,NJ2,MS4,JH2	Loss
99	1	87229153	87245700	16548	3.2312e-125	JH2,JH3,NJ2,NJ1,NJ3,YN1,YN3,WJ2,WJ1,WJ3,TC1,TC3,TC2,DU2,DU4	Loss
100	1	98013901	98021100	7200	4.6454e-106	WJ1,TC1,TC2,NJ2,MS4,JH1,YN3	Gain
101	1	99877201	99882753	5553	6.09899e-30	LW7	Loss
102	1	104184205	104197200	12996	8.87425e-56	NJ2,TC1,TC3	Loss
103	1	106161901	106177500	15600	2.0473e-189	YN3,TC3,JH3,JH1,LR1,DU2	Loss
104	1	106201537	106212900	11364	3.7202e-95	DU3,DU2	Loss
105	1	106458601	106467300	8700	5.733e-137	PZ1,MS4	Loss
106	1	106528801	106541792	12992	6.64588e-39	DU3,JH1	Loss
107	1	106926301	106932000	5700	1.05354e-46	WJ3,JH2	Gain
108	1	107400001	107415360	15360	3.3105e-136	TC1,NJ2,NJ3,WJ2,WJ3,JH3	Loss
109	1	108195901	108214200	18300	2.4711e-166	TC4,TC3,WJ1,DU2,DU4	Loss
110	1	109314301	109321800	7500	1.5659e-102	JH2,NJ2	Loss	Diarrhea 2, With Microvillus Atrophy,251850
111	1	109475401	109483542	8142	2.15635e-64	WJ2,JH2	Loss
112	1	109486969	109503000	16032	1.37921e-43	JH2	Loss
113	1	109634701	109640100	5400	7.72739e-77	MS4	Loss
114	1	110098201	110104615	6415	4.50271e-69	LR1	Loss
115	1	116913601	116917800	4200	2.64434e-33	DU4	Gain
116	1	118107001	118116000	9000	9.2717e-212	YN3,PZ1,NJ1,LW11,LW12,LR1,LR4,DU2,DU3,DU4	Loss
117	1	118848001	118880386	32386	5.1489e-72	PZ3,PZ1,NJ2,NJ3,WJ3,TC2,MS4,DU4	Loss
118	1	118887301	118900500	13200	3.1662e-107	NJ3,LR1,DU4	Loss
119	1	118914001	118920300	6300	1.29144e-81	DU4,LW8	Loss
120	1	119664481	119675700	11220	4.11516e-26	WJ3	Loss
121	1	119757901	119774137	16237	7.62038e-84	PZ3,WJ1,WJ2,TC1,TC3,NJ2,MS4	Loss
122	1	119798597	119811900	13304	3.1266e-171	NJ2,TC1,YN1	Loss
123	1	120187201	120194400	7200	5.1725e-32	NJ2	Loss
124	1	120843001	120851700	8700	5.76407e-71	NJ2	Loss
125	1	121682101	121694544	12444	2.45279e-23	JH2	Loss
126	1	121952701	121963200	10500	3.73279e-21	NJ2	Loss
127	1	122656201	122664900	8700	1.11939e-82	MS4,JH3,JH2	Loss
128	1	125574001	125580300	6300	5.2322e-144	TC3	Loss	Diabetes Mellitus, Noninsulin-Dependent,125853; High Density Lipoprotein Cholesterol Level Quantitative Trait Locus,612797; Hepatic Lipase Deficiency,614025
129	1	126495601	126520800	25200	3.5237e-116	WJ2,YN1	Loss
130	1	126594301	126600600	6300	7.89353e-45	WJ1,JH2	Loss
131	1	126629401	126633607	4207	9.62165e-59	LR1	Loss
132	1	126980401	126989700	9300	8.65376e-26	LW12	Gain
133	1	127878301	127902300	24000	8.34213e-24	JH3	Loss
134	1	133920601	133930500	9900	2.6904e-60	WJ2,MS2,TC1,TC4	Loss	Aromatase Excess Syndrome,139300; Aromatase Deficiency,613546
135	1	137595569	137601900	6332	2.99389e-62	NJ2	Gain	Bartter Syndrome, Antenatal, Type 1,601678
136	1	137662201	137670960	8760	3.18279e-40	JH2	Gain	Skin/Hair/Eye Pigmentation, Variation In, 4,113750
137	1	142188907	142205400	16494	2.28291e-51	JH1,TC1,MS4,DU4	Loss
138	1	143553601	143572200	18600	3.4172e-213	WJ3,YN3,YN1,TC1,TC3,TC4,PZ1	Loss
139	1	143573701	143582100	8400	4.81691e-32	LR3	Gain
140	1	143882203	143888700	6498	3.9313e-34	TC4	Loss	Muscular Dystrophy, Limb-Girdle, Type 2A,253600
141	1	144159001	144173700	14700	1.80722e-97	LR4,PZ3	Loss
142	1	144288901	144299961	11061	7.8185e-111	DU2,DU4	Loss
143	1	144325801	144339900	14100	2.657e-62	WJ3,DU2	Loss
144	1	144397201	144406500	9300	2.77095e-80	LR1,WJ1,TC3,JH3	Loss
145	1	144549301	144579900	30600	0	LR4,PZ3,WJ3,MS2,MS4,JH2,JH3,JH2,LW7,LR4	Loss
146	1	144643801	144661020	17220	8.9792e-268	LR1,DU4,YN3,WJ3,TC1,NJ2,JH2,JH3	Loss
147	1	144904201	144909900	5700	1.69787e-30	TC4	Loss
148	1	145658193	145666800	8608	2.06113e-69	TC2	Loss
149	1	145675501	145683600	8100	9.3814e-115	LR5,LW7,LW2,TC2,MS4	Loss
150	1	145688401	145705200	16800	9.3814e-115	MS4	Loss
151	1	145954171	145985445	31275	7.63591e-23	HA2	Gain	Isovaleric Acidemia,243500
152	1	146044801	146052300	7500	9.1704e-146	DU3,DU4	Loss
153	1	146173501	146180400	6900	1.59576e-82	NJ3	Loss
154	1	146350801	146369616	18816	4.79672e-83	JH2,JH1,NJ3,YN1,DU2	Loss
155	1	146975701	146981400	5700	1.40882e-48	TC1	Loss
156	1	147105893	147116400	10508	4.27933e-29	NJ2	Loss
157	1	148199101	148218300	19200	3.94978e-51	LW5	Loss	Systemic Lupus Erythematosus,152700
158	1	148230001	148236300	6300	2.5465e-114	JH2,LW12,LW4,DU2	Loss	Systemic Lupus Erythematosus,152700
159	1	151597083	151621912	24830	7.3135e-153	LW13	Loss
160	1	151928953	151932900	3948	1.26254e-40	NJ3,TC3,TC1	Gain
161	1	152651793	152658300	6508	3.09666e-27	NJ2	Loss
162	1	154710277	154741567	31291	9.7434e-70	LW5,LW6	Loss
163	1	154826401	154832100	5700	1.1857e-116	LW12,LR4,DU4,PZ3,WJ2,WJ3,NJ1,NJ3,MS4,JH2,TC2	Loss
164	1	154918201	154924328	6128	6.64146e-56	MS4	Loss
165	1	155134801	155149200	14400	1.3093e-125	DU4,YN2,YN3,TC3,MS4	Loss
166	1	155226901	155237100	10200	1.62097e-32	LW8,DU2,PZ1	Loss
167	1	155476201	155481788	5588	6.61937e-44	MS4	Loss
168	1	155533801	155544300	10500	1.64509e-74	JH2	Loss
169	1	155575801	155582700	6900	1.70485e-52	YN1	Loss
170	1	155586301	155595900	9600	1.2809e-107	DU4,YN3,WJ1,WJ3,NJ1,NJ2,MS4,JH1,JH2	Loss
171	1	155922301	155936400	14100	2.1609e-99	TC2	Loss
172	1	159349801	159351920	2120	1.35175e-40	LW11,LR4	Loss
173	1	159414001	159424500	10500	2.5329e-101	LW12,LW3,DU4,MS1,JH1	Loss
174	1	159519301	159531900	12600	2.07084e-69	DU2,LR4,JH1	Loss
175	1	160173301	160183500	10200	1.101e-116	LW4,LW3,LR4,DU3,DU4,YN2,PZ3,JH1	Loss
176	1	160199401	160211100	11700	2.7557e-176	LW3,LR1,WJ1	Loss
177	1	161384329	161415000	30672	3.4409e-134	JH2,WJ1,TC1,MS4	Loss
178	1	161429701	161441868	12168	3.4409e-134	WJ1,TC1,NJ1	Loss
179	1	161494501	161505300	10800	6.3601e-268	WJ3,WJ2,YN1,LW8,DU2,DU4	Loss
180	1	161620201	161628008	7808	1.14753e-95	TC2	Loss
181	1	161819557	161829600	10044	2.55714e-39	PZ1	Loss
182	1	161945701	161952000	6300	1.3432e-91	JH2	Loss
183	1	162012001	162022800	10800	1.3432e-91	JH2	Loss
184	1	162030601	162041700	11100	8.4134e-127	LR1,LR4,DU4,PZ1,TC3,JH2	Loss
185	1	162076801	162105288	28488	8.4134e-127	PZ1,YN2,WJ3,TC3,NJ3,JH2,JH3,DU2,DU4,LW8,LW12,LR1,LR4	Loss
186	1	162779701	162787200	7500	1.40323e-54	LW9,LW11,TC1	Loss
187	1	163098901	163105200	6300	5.63846e-51	LW8	Loss
188	1	163172401	163182299	9899	8.0007e-197	TC3,TC1,YN1,NJ2,MS4	Loss
189	1	163233925	163251900	17976	3.65642e-60	NJ3,NJ1,WJ2,LR1	Loss
190	1	163691401	163703649	12249	4.55852e-25	LW7	Loss
191	1	163746465	163781716	35252	2.0813e-302	DU3,DU1,LW7,LW2,LW4,LW10,HA1	Loss
192	1	163893057	163900800	7744	8.68183e-49	WJ1	Loss
193	1	163977601	163988907	11307	1.54866e-69	DU4,YN1	Loss
194	1	164021791	164035200	13410	1.38594e-81	LR1,LW8,DU2,TC1,NJ2	Loss
195	1	164758501	164758851	351	5.06686e-29	YN1	Loss
196	1	164806609	164823300	16692	4.55308e-82	JH2,NJ1,TC2,TC3,MS4,LR1,DU2	Loss
197	1	164999437	165017700	18264	4.90958e-97	NJ3,NJ1,YN1,PZ3	Loss
198	1	165555001	165566400	11400	1.06594e-91	YN3,WJ1,TC2,JH2	Loss
199	1	165727284	165745200	17917	6.52025e-70	WJ1,WJ2,WJ3,TC3,JH2,DU2,DU4,LW8	Loss
200	1	165760501	165779400	18900	3.8999e-110	LW8,LW11,NJ2,NJ3,JH2,WJ3,WJ2,WJ1,TC3	Loss
201	1	167844901	167850000	5100	4.33579e-49	YN1,YN3	Gain
202	1	169259361	169304700	45340	1.3264e-168	LW9,LW5,LW13,LW3,LW7,LR1,DU4	Loss
203	1	171733501	171739500	6000	2.705e-27	TC3	Gain
204	1	172634401	172640100	5700	1.38282e-60	YN1	Gain
205	1	172833001	172839000	6000	2.1124e-87	NJ1,NJ2	Gain
206	1	172947601	172977363	29763	1.84731e-41	DU2	Gain
207	1	174309823	174338100	28278	4.43631e-51	YN1	Gain
208	1	174658201	174668700	10500	1.72828e-46	LR3	Loss
209	1	175823701	175850100	26400	9.13702e-22	YN1	Loss
210	1	176088901	176100000	11100	3.599e-42	DU4	Loss
211	1	176127901	176133441	5541	3.6288e-104	TC1	Loss
212	1	180048541	180052500	3960	7.87622e-31	TC1	Loss
213	1	180217801	180231300	13500	1.45724e-30	YN3	Loss
214	1	180617701	180631753	14053	2.17995e-38	NJ2,MS4	Loss
215	1	180831301	180852482	21182	5.6539e-192	LR1,DU4,PZ1,WJ2,WJ3,NJ1,NJ2,NJ3,JH1	Loss
216	1	181206901	181220987	14087	9.94316e-47	YN1	Loss	Night Blindness, Congenital Stationary, Type 1D,613830
217	1	181271543	181296600	25058	2.02529e-38	DU4	Loss	Night Blindness, Congenital Stationary, Type 1D,613830
218	1	181717201	181727100	9900	1.65211e-28	YN3	Loss
219	1	182902456	182939985	37530	3.24059e-30	HA2	Gain	Colorectal Cancer,114500; Loeys-Dietz Syndrome 3,613795
220	1	183015001	183031200	16200	1.0012e-133	LW8,DU2,DU4,YN2,YN3,PZ3,WJ3,TC2,JH1,JH2,JH3	Loss
221	1	184050001	184062341	12341	7.318e-302	TC1,MS4	Loss
222	1	184160401	184169053	8653	1.22193e-72	LW8,YN3	Loss
223	1	184392235	184428036	35802	1.4596e-212	DU2	Loss
224	1	184868401	184874100	5700	1.87295e-44	TC2	Loss
225	1	185304621	185316900	12280	1.3165e-134	NJ2	Loss
226	1	187372501	187385241	12741	2.92619e-62	DU4,PZ3,TC1	Loss
227	1	187401849	187409100	7252	3.086e-64	DU4,JH2,JH1,TC1,WJ3,NJ1	Loss
228	1	187435501	187462200	26700	4.04626e-77	DU4,NJ2,MS4,WJ3,TC3,JH1,JH3,NJ2	Loss
229	1	187627801	187646353	18553	3.87941e-32	YN1,WJ1	Loss
230	1	188061901	188074489	12589	2.72505e-75	NJ1,NJ3	Loss
231	1	191434201	191437036	2836	1.60819e-29	TC2	Gain
232	1	191696561	191738722	42162	4.91479e-41	TC3	Gain
233	1	191739601	191743555	3955	1.49131e-36	YN1	Gain
234	1	191972401	191978100	5700	9.74916e-40	TC1,MS4	Gain
235	1	195747601	195752700	5100	1.03701e-29	TC2	Gain
236	1	197008801	197045252	36452	1.22369e-77	TC2	Gain
237	1	198207601	198212400	4800	5.37473e-57	NJ2	Gain
238	1	201999901	202012200	12300	1.52355e-47	TC1,NJ2	Loss
239	1	202439701	202444500	4800	3.26129e-37	TC1	Gain
240	1	210393901	210404100	10200	2.89733e-52	JH2	Gain
241	1	210423901	210436500	12600	1.93366e-33	JH2	Loss
242	1	212568707	212570700	1994	1.89358e-84	YN1,PZ3	Loss
243	1	212854501	212861015	6515	2.6748e-55	LW8,DU4	Loss
244	1	212886215	212907000	20786	3.3631e-205	PZ1,PZ3,MS4,TC2,LR4,LR1,DU4,LW11	Loss
245	1	213380401	213388200	7800	1.17901e-45	NJ3	Loss
246	1	215416201	215417069	869	1.42452e-28	NJ2	Loss
247	1	219912593	219926400	13808	7.52344e-78	LW7	Loss
248	1	229243201	229248000	4800	6.50757e-36	DU4	Gain
249	1	236027121	236036400	9280	5.04043e-20	LR3	Loss
250	1	236464891	236500921	36031	4.50246e-28	TC4	Gain
251	1	236879101	236886900	7800	7.05681e-76	LW7	Loss
252	1	239823169	239826900	3732	2.86428e-90	LW7	Loss
253	1	241293901	241305390	11490	6.27861e-33	HA2	Loss
254	1	241947601	241948405	805	3.00626e-43	PZ3	Gain
255	1	243283501	243303145	19645	2.77717e-40	LR3	Loss
256	1	246609901	246615885	5985	4.76373e-34	HA2	Loss
257	1	249063901	249082710	18810	1.35449e-73	WJ1,JH2	Loss
258	1	250252477	250266900	14424	2.53842e-43	NJ2	Loss
259	1	254021701	254027700	6000	6.06164e-44	YN3,TC3,MS4	Gain
260	1	257067901	257073000	5100	5.5262e-22	DU4	Gain	Choreoacanthocytosis,200150
261	1	263156689	263167800	11112	2.56321e-31	LW8	Loss
262	1	263386501	263405400	18900	7.85426e-87	NJ2,NJ3,JH3,PZ3,WJ3,WJ1,YN3,YN1,TC4,LR1,LW8,DU4,DU2	Loss
263	1	263824979	263837100	12122	2.07732e-71	YN1,NJ2,DU4	Loss
264	1	264080401	264088714	8314	1.6094e-110	TC3	Loss
265	1	264090817	264095100	4284	3.54639e-51	MS1	Loss
266	1	264126901	264142489	15589	1.0901e-35	LR3	Gain	Arthrogryposis, Distal, Type 1A,108120; Nemaline Myopathy 4,609285
267	1	264186855	264205200	18346	5.23321e-32	LR3	Gain	Spastic Paraplegia 46, Autosomal Recessive,614409
268	1	264319201	264337368	18168	1.452e-36	TC2	Loss
269	1	264373297	264387600	14304	3.2587e-100	JH2,TC4	Loss
270	1	264480001	264485400	5400	1.30521e-78	MS4	Loss
271	1	265377601	265383600	6000	3.21711e-76	NJ3	Loss
272	1	265420201	265426200	6000	2.95886e-41	YN3	Loss
273	1	265555513	265558500	2988	1.86368e-21	TC4	Loss	Leukemia, Acute Lymphoblastic,613065
274	1	266721601	266733822	12222	1.2683e-109	LW8,TC3,WJ1	Loss
275	1	267296745	267300900	4156	2.83845e-29	LW12	Loss
276	1	267447601	267461674	14074	1.14395e-42	TC3	Loss
277	1	268220101	268272900	52800	9.37909e-63	YN1,YN3,TC2,JH2	Loss
278	1	268285201	268292869	7669	9.37909e-63	DU4,YN1	Loss
279	1	268307153	268315500	8348	1.7795e-111	YN1,JH1,DU4	Loss
280	1	268701901	268711200	9300	1.99072e-36	TC3	Loss
281	1	272362241	272373000	10760	5.4799e-54	LW7	Loss
282	1	275992201	276015759	23559	5.43491e-35	YN1	Loss
283	1	279028201	279033172	4972	1.80548e-89	PZ1,PZ3,JH3	Loss
284	1	279184201	279193800	9600	4.85675e-54	LR1	Loss
285	1	279205501	279211537	6037	3.01603e-44	LW8	Loss
286	1	279356401	279368700	12300	2.0524e-97	YN3,PZ3,TC1,TC2,NJ2	Loss
287	1	279381001	279390600	9600	9.33268e-63	LR1,PZ3,WJ1,WJ3,TC2,TC3,NJ1,JH1,JH3	Loss
288	1	280279053	280288800	9748	5.57042e-28	NJ2,TC1	Loss
289	1	281129101	281144700	15600	3.0137e-127	TC1,JH1,JH3,WJ2,LW9	Loss
290	1	281229301	281251500	22200	5.6354e-57	JH3	Loss
291	1	281532301	281551800	19500	5.9142e-27	JH3	Loss
292	1	283599601	283605900	6300	2.8868e-100	YN1,WJ2,TC2,TC3,NJ3,JH1	Loss
293	1	285683401	285694992	11592	9.43608e-62	LW11	Loss
294	1	286862701	286863221	521	3.94519e-79	TC3	Loss
295	1	288056101	288067800	11700	2.1046e-166	MS4	Loss
296	1	288226201	288249104	22904	1.41106e-31	LW12	Loss
297	1	288385501	288393216	7716	3.02004e-37	NJ1	Loss
298	1	289269901	289285045	15145	3.79644e-50	TC4,JH1	Loss
299	1	289303633	289321500	17868	1.16454e-26	JH1	Loss
300	1	289339501	289368000	28500	1.74814e-53	JH1,JH3,TC1	Loss
301	1	292895401	292923600	28200	9.52117e-62	JH3	Loss
302	1	292941861	292942800	940	1.01432e-35	TC2	Loss
303	1	294016201	294057300	41100	5.0848e-230	LW11,LW14,LW7,LW8,LW10,LW4,LW6,LR1,DU2,DU4,TC3,NJ3,NJ1,DU2,DU4	Loss
304	1	294416101	294435000	18900	2.1752e-101	JH3,WJ3,DU3,DU2,DU4,LW12	Loss
305	1	295260301	295266005	5705	6.29825e-64	DU1	Loss
306	1	295473781	295486800	13020	1.6191e-114	WJ3,LR3,LW3	Loss
307	1	295500001	295509760	9760	1.6191e-114	LW3	Loss
308	1	296758201	296771400	13200	8.20457e-63	LW2	Loss
309	1	297771001	297775483	4483	7.1552e-143	LR1	Loss
310	1	297856201	297902700	46500	4.944e-172	LR5,DU3,WJ3,DU3	Loss
311	1	298275601	298284900	9300	7.65066e-17	DU4	Gain
312	1	298714801	298723800	9000	1.29432e-94	LW11,LW12,LR1,LR4	Loss
313	1	298728301	298731576	3276	1.01648e-45	LW12	Loss
314	1	300521761	300535200	13440	2.3251e-142	TC1,DU2,DU4,LR1,LW8	Loss
315	1	302457001	302464645	7645	4.59296e-94	LR1,DU4,TC4	Loss
316	1	305246701	305253300	6600	1.5628e-182	LW12,NJ1	Loss
317	1	305297701	305320516	22816	0	NJ1,PZ1,TC2,MS4,LW12,LR1,DU2,DU3,DU4	Loss
318	1	305339839	305351700	11862	8.71746e-84	TC4,TC2	Loss
319	1	305792341	305799600	7260	3.6836e-172	TC1	Loss
320	1	306353101	306359400	6300	4.95723e-77	DU4	Loss
321	1	306930901	306935383	4483	3.07576e-47	LW4,LW6	Loss
322	1	306975601	306985500	9900	2.56333e-23	TC4	Loss
323	1	307464901	307471200	6300	9.25258e-41	LW3	Loss
324	1	307613885	307617600	3716	5.5775e-163	DU4	Loss
325	1	307672061	307728000	55940	4.76069e-81	DU1	Gain
326	1	307729801	307733071	3271	5.5775e-163	DU4	Loss
327	1	307809175	307829700	20526	4.6124e-175	LR1,DU4,TC2	Loss	Alport Syndrome, X-Linked,301050
328	1	308420101	308443037	22937	3.53732e-39	LW6	Loss
329	1	308509345	308512800	3456	9.354e-122	LW12	Loss
330	1	308783101	308799500	16400	4.4491e-131	MS2,LW4,LR4	Loss	Epileptic Encephalopathy, Early Infantile, 14,614959; Epilepsy, Nocturnal Frontal Lobe, 5,615005
331	1	308820601	308852100	31500	2.4753e-291	JH3,PZ3,TC3,TC1,MS2,NJ2,LW12,LW7,LR4,DU4	Loss	Epileptic Encephalopathy, Early Infantile, 14,614959; Epilepsy, Nocturnal Frontal Lobe, 5,615005
332	1	308883301	308893621	10321	1.3851e-99	LW7,LW2,MS1	Loss
333	1	309399301	309408000	8700	1.66539e-70	WJ1,TC2	Loss
334	1	309446701	309456600	9900	3.04075e-90	WJ3	Loss
335	1	309880501	309902461	21961	3.3919e-102	JH3,JH1,JH2,WJ3,WJ1,YN1,TC1,TC2,TC3,TC4,MS4,LW12,DU3,DU4	Loss
336	1	309928609	309939900	11292	8.8246e-103	JH2,JH3,MS4,TC1,TC3,WJ1,WJ3,YN1	Loss
337	1	309964201	309994500	30300	7.79049e-68	TC3,NJ1,NJ3,MS4,JH2	Loss
338	1	310099801	310105500	5700	1.4713e-57	NJ3	Loss
339	1	311328001	311340900	12900	1.7496e-116	LW8,LR4,DU2,DU3,YN1,WJ3,NJ1,MS4,JH1	Loss
340	1	311358301	311376883	18583	2.8818e-169	YN1,YN3,TC1,TC2,JH1,JH3,PZ3,WJ1,WJ2,WJ3,NJ1,NJ2,NJ3,MS4,LR1,LR4,DU2,DU3,DU4	Loss
341	1	311392201	311409600	17400	3.6032e-135	WJ3,WJ2,WJ1,PZ3,NJ3,NJ1,NJ2,JH3,YN1,YN3,MS4,TC2,TC1,LR1,DU2,DU4	Loss
342	1	311442301	311448624	6324	1.62199e-86	NJ1	Loss
343	1	311670073	311678400	8328	4.66301e-90	JH2	Loss
344	1	313725413	313794000	68588	2.4267e-107	LW12,MS3	Gain or Loss	Lipodystrophy, Congenital Generalized, Type 1,608594
345	1	313805401	313859400	54000	6.9231e-105	MS3	Gain
346	1	313927801	313942464	14664	8.35995e-91	LW3,LW4,LW11,LW12,LW6,LR4,DU3,MS2,MS1,TC2	Loss
347	1	313971607	313981800	10194	0	DU2,DU4,LR4,MS1	Loss
348	1	313992001	314008500	16500	0	LR4,DU2,LW12,MS1,MS2,TC2	Loss
349	1	314106601	314162400	55800	3.4576e-138	MS3	Gain
350	2	116101	167400	51300	1.50758e-93	MS3	Gain	Neutral Lipid Storage Disease With Myopathy,610717; Raph Blood Group System,179620; Nephropathy With Pretibial Epidermolysis Bullosa And Deafness,609057
351	2	272101	290400	18300	8.93729e-85	LW11	Loss
352	2	408601	420300	11700	2.9762e-124	PZ3,JH2,DU2	Loss
353	2	435901	443400	7500	5.49753e-85	LR3	Gain
354	2	444901	452497	7597	6.09769e-42	MS3	Gain
355	2	562201	612000	49800	1.8414e-135	HA2	Gain	Breast Cancer,114480; Lung Cancer,211980; Rhabdomyosarcoma, Embryonal, 1,268210
356	2	612301	617599	5299	6.43453e-25	MS2	Loss	Breast Cancer,114480; Lung Cancer,211980; Rhabdomyosarcoma, Embryonal, 1,268210
357	2	1028401	1069537	41137	3.79576e-39	MS3	Gain
358	2	1119601	1126268	6668	2.49609e-45	LW12	Loss
359	2	1170313	1208064	37752	6.75123e-77	LW12	Loss
360	2	1515840	1546524	30685	5.0649e-158	LW2	Loss
361	2	1868701	1916544	47844	1.5854e-126	DU3,LW12,LW10,LW9	Loss
362	2	1950521	1960800	10280	1.03163e-31	LW12	Loss
363	2	2271901	2277097	5197	4.14161e-31	TC4	Loss
364	2	2731201	2747700	16500	8.7803e-113	LW11,TC2	Loss
365	2	3045601	3059700	14100	1.021e-127	TC3,YN2,WJ1	Loss
366	2	3084854	3096000	11147	2.80817e-32	TC3	Loss
367	2	3327451	3375300	47850	1.53577e-91	LR3	Gain
368	2	3510973	3516900	5928	8.82177e-49	LW11	Loss
369	2	3871251	3878400	7150	4.8966e-122	MS4	Loss
370	2	3934477	3944100	9624	1.0853e-104	TC4,MS1,MS2	Loss
371	2	3980401	3987300	6900	1.4917e-128	JH2,LW6,LR4	Loss
372	2	5704201	5721856	17656	7.06634e-43	DU3	Loss
373	2	5742001	5763000	21000	2.55285e-66	JH3,MS2,MS1	Loss
374	2	5892301	5905500	13200	3.61724e-71	DU4	Loss
375	2	6534479	6591521	57043	9.61813e-66	LR3	Gain	Glycogen Storage Disease V,232600
376	2	6640201	6680253	40053	1.2689e-100	LR3	Gain
377	2	6957301	6969600	12300	1.16599e-72	MS1,JH3	Loss	Leukocyte Adhesion Deficiency, Type Iii,612840
378	2	7104899	7143900	39002	1.10932e-44	LR3	Gain
379	2	7295701	7357200	61500	4.2523e-239	MS4,WJ3,DU3	Loss
380	2	8354101	8362500	8400	6.45478e-97	TC2	Loss
381	2	8552701	8561425	8725	3.15816e-31	LR1	Loss
382	2	8568588	8584800	16213	1.37975e-73	WJ1,WJ3,TC3	Loss
383	2	8629633	8642100	12468	1.13714e-59	PZ3	Loss
384	2	9262801	9276300	13500	1.4107e-45	JH3	Loss
385	2	15010801	15018900	8100	1.09e-108	LW3,LW7,LR1	Loss
386	2	15032401	15069889	37489	6.3146e-122	LW8	Loss
387	2	16222201	16232987	10787	1.69015e-37	YN1	Loss
388	2	16570801	16589400	18600	2.89237e-82	PZ3,TC2,NJ1	Loss
389	2	16651801	16654849	3049	3.62326e-22	JH1	Loss
390	2	17010901	17048676	37776	1.3789e-124	WJ2,WJ3,NJ1,NJ2,PZ1,PZ3,MS4,TC2,TC3,TC1,TC4,JH1,JH2,LW11,LW12,LW3,LW8,LW2,LR1,LR4,DU2,DU3,DU4	Loss	Cenani-Lenz Syndactyly Syndrome,212780; Sclerosteosis 2,614305
391	2	17665201	17674500	9300	2.51279e-23	PZ3	Loss
392	2	17874125	17880600	6476	2.59162e-48	PZ1	Loss
393	2	18986773	18999900	13128	1.25672e-75	LW5,LW13,LW9,LW14,HA1	Loss
394	2	19695301	19703400	8100	4.713e-107	WJ3,WJ1	Loss
395	2	19738501	19747500	9000	3.99762e-49	DU4,WJ3	Loss	Exostoses, Multiple, Type Ii,133701; Potocki-Shaffer Syndrome,601224
396	2	20243101	20249700	6600	4.91907e-48	NJ1,MS4	Gain
397	2	20373133	20381400	8268	1.4435e-105	NJ2,TC1	Loss
398	2	21642901	21647700	4800	9.03346e-29	WJ2	Gain
399	2	26813101	26820900	7800	1.07248e-51	LR1,WJ3	Loss
400	2	27198001	27204300	6300	2.6855e-167	WJ1,TC1,NJ1	Loss
401	2	27222901	27231900	9000	2.6855e-167	TC1	Loss
402	2	27257701	27269965	12265	1.94478e-26	PZ3	Loss
403	2	30443101	30448200	5100	6.7401e-104	YN3,WJ1,WJ3,MS1,MS4	Gain
404	2	31527301	31539300	12000	8.82837e-33	TC3,TC1,MS4	Gain
405	2	31734001	31739100	5100	2.97353e-83	PZ3	Gain
406	2	31964101	31972500	8400	1.64283e-74	NJ1,JH1	Gain
407	2	32158201	32163300	5100	3.84754e-74	NJ2	Gain
408	2	32488801	32494200	5400	6.76447e-74	YN1,YN3,WJ3,TC3,NJ3	Gain
409	2	34337057	34364400	27344	1.5672e-53	LW3	Loss
410	2	35572186	35577300	5115	7.89679e-29	HA2	Loss	Osteoporosis,166710; Bone Mineral Density Quantitative Trait Locus 17,615311
411	2	40798501	40804500	6000	7.8429e-252	LR3	Loss
412	2	42246001	42272462	26462	4.1292e-121	WJ1,WJ3,PZ1,TC1,TC2,NJ1,NJ3,JH1,JH2,JH3	Loss
413	2	42580801	42589500	8700	1.9217e-87	JH3	Loss
414	2	42743701	42764556	20856	8.81179e-45	PZ1	Loss
415	2	44534401	44548200	13800	7.5015e-126	LW11,MS2	Loss	Deafness, Autosomal Recessive 18B,614945
416	2	45296701	45312451	15751	2.86532e-42	DU4,LR1	Loss
417	2	45383439	45396900	13462	7.90254e-91	MS4,LR4,DU2,DU3,DU4,LW8	Loss
418	2	45968401	45973200	4800	1.0629e-29	LW3	Gain
419	2	47156701	47163900	7200	1.90294e-88	NJ2	Loss
420	2	49671301	49675710	4410	7.04873e-20	YN2	Loss
421	2	50280601	50289000	8400	1.2731e-163	YN3,TC1	Loss
422	2	50463447	50485200	21754	5.21821e-81	PZ1,PZ3,MS4,DU4	Loss
423	2	51137401	51156560	19160	3.33139e-31	TC3	Loss
424	2	51191696	51207600	15905	2.03513e-73	TC3,JH3	Loss
425	2	51370201	51373350	3150	8.83193e-19	YN2	Loss
426	2	51508117	51533400	25284	2.23417e-43	PZ3	Loss
427	2	51877801	51885000	7200	3.4006e-71	TC3,NJ2	Loss
428	2	53047501	53054100	6600	2.33475e-52	NJ1	Loss
429	2	54009301	54026023	16723	1.9511e-142	LW8,LW11,LW12,DU2,DU3,YN2,YN3,JH1,PZ3,TC2,MS2	Loss
430	2	54083701	54101700	18000	7.67685e-45	JH3,WJ3,TC1	Loss
431	2	54296101	54304200	8100	8.63697e-82	YN1,WJ3,TC1,NJ2,JH2,JH3	Loss
432	2	54327901	54339300	11400	7.39864e-30	NJ3,JH2	Loss
433	2	54420601	54437700	17100	4.0505e-44	NJ3,NJ1	Loss
434	2	56343901	56350500	6600	8.45626e-46	DU4	Gain
435	2	59079301	59081880	2580	8.06928e-73	LW12	Loss
436	2	60673201	60678423	5223	1.53576e-60	DU2	Loss
437	2	61779901	61788007	8107	3.2971e-200	WJ1,NJ2,YN1,TC1	Loss
438	2	65168401	65175300	6900	3.9438e-138	NJ3	Loss
439	2	65248501	65260440	11940	1.59251e-87	YN2,TC4	Loss
440	2	65286361	65300100	13740	1.04839e-25	TC4	Loss
441	2	65488201	65505000	16800	2.81712e-62	LW3,LW6	Loss
442	2	65614501	65618302	3802	1.57096e-47	MS2	Loss
443	2	66339301	66384213	44913	4.24257e-33	LR3	Gain
444	2	66417901	66439200	21300	1.9722e-202	LW8	Loss
445	2	66561301	66573352	12052	1.91652e-89	TC4,MS2	Loss
446	2	66728401	66745728	17328	1.81922e-34	DU3	Loss
447	2	67969801	67977477	7677	2.44562e-80	DU4	Loss
448	2	68001001	68007000	6000	3.9293e-114	HA2	Loss
449	2	69298201	69309600	11400	4.3194e-150	TC4,WJ3,JH1,NJ1,LR5	Loss	Cerebellar Ataxia, Deafness, And Narcolepsy, Autosomal Dominant,604121; Neuropathy, Hereditary Sensory, Type Ie,614116
450	2	70277701	70280981	3281	3.7459e-224	TC1,NJ2	Loss
451	2	70319989	70331400	11412	9.941e-131	LW8,DU2,DU4,WJ1,TC2	Loss
452	2	70373101	70386300	13200	6.76856e-73	LW11,LW12,LR1,LR4	Loss
453	2	70389301	70395900	6600	8.66098e-30	LR4	Loss
454	2	71653801	71665250	11450	2.7069e-25	YN3	Loss
455	2	71696401	71708133	11733	5.04232e-40	LR3	Gain
456	2	71727301	71739000	11700	4.039e-158	DU2,TC4,TC2,JH1,PZ1	Loss
457	2	71779201	71813976	34776	2.32996e-79	PZ1,PZ3,JH1	Loss
458	2	71831881	71842500	10620	8.37713e-53	PZ3	Loss
459	2	72024525	72029100	4576	1.43865e-40	LW12	Loss
460	2	73184101	73193700	9600	2.9554e-102	DU4,YN3,JH2	Loss
461	2	73364401	73378699	14299	2.04378e-68	LR1,DU4,TC4	Loss
462	2	73382303	73383300	998	1.059e-108	DU4	Loss
463	2	73559401	73568100	8700	1.89482e-48	YN1,WJ2	Loss
464	2	73836601	73849921	13321	9.17388e-88	PZ3,TC1,TC3,NJ1,NJ2,NJ3,MS4	Loss
465	2	74589601	74600536	10936	3.2526e-304	MS4,TC2	Loss
466	2	74637701	74649600	11900	0	MS4	Loss
467	2	74672101	74678700	6600	3.20273e-82	TC4	Loss
468	2	75458353	75461100	2748	1.18982e-91	TC2	Loss
469	2	76692001	76699200	7200	1.34371e-59	HA2	Gain	Lipodystrophy, Partial, Acquired, Susceptibility To,608709
470	2	77154001	77191773	37773	1.4456e-247	TC1,MS4,NJ2	Loss
471	2	77265601	77273561	7961	1.32619e-25	LR5	Loss
472	2	77291101	77301600	10500	4.08596e-63	TC4,MS2,LR4	Loss
473	2	77411701	77430150	18450	2.3985e-155	LR4,LW12,PZ3,TC4,YN2	Loss
474	2	77454002	77473200	19199	0	WJ1,MS4,TC4,TC3,PZ3	Loss
475	2	77525401	77535198	9798	2.0083e-169	DU2	Loss
476	2	77695801	77706540	10740	2.1876e-99	LW11,LW12	Loss
477	2	77737661	77752200	14540	6.80836e-62	LW12,TC4	Loss
478	2	77817301	77836979	19679	9.64908e-78	LR3	Gain	Peutz-Jeghers Syndrome,175200; Testicular Germ Cell Tumor,273300
479	2	78055501	78066912	11412	2.74167e-25	LR4	Loss
480	2	78097483	78110400	12918	1.3289e-87	JH1,TC2,TC4,MS2,DU3,LR4,LW4,LW11	Loss
481	2	78155701	78161700	6000	2.6619e-120	LR3,HA2	Gain
482	2	78262201	78271573	9373	6.8249e-110	TC2,TC4	Loss
483	2	78275413	78277500	2088	3.21285e-45	TC2	Loss
484	2	78297601	78307792	10192	3.21285e-45	TC2	Loss
485	2	78316201	78374100	57900	2.27383e-95	LR3	Gain
486	2	78785701	78793800	8100	1.5337e-165	JH2	Loss
487	2	79288201	79295700	7500	5.1844e-124	YN2,TC2	Loss
488	2	79423201	79435653	12453	3.75951e-30	LR5	Loss
489	2	79460193	79478100	17908	6.30843e-55	DU3,LW2,LW11,LR5	Loss
490	2	79515001	79560488	45488	1.5839e-223	LR1,DU2,YN1,PZ1,PZ3,WJ1,WJ2,TC1,TC2,TC3,NJ2,MS4	Loss
491	2	79563901	79569000	5100	8.51428e-31	DU4	Gain
492	2	80262001	80274300	12300	6.32806e-63	LW8	Loss
493	2	80656201	80662500	6300	3.9708e-39	YN2	Loss
494	2	80672101	80679900	7800	8.24738e-49	PZ3	Loss
495	2	80706901	80718000	11100	8.5445e-102	LR1,PZ3	Loss
496	2	81889201	81905400	16200	6.4007e-112	WJ2,YN3,MS4,PZ3	Loss
497	2	83081101	83100600	19500	1.06233e-45	JH3	Loss
498	2	83120401	83136000	15600	2.75744e-42	JH3	Loss
499	2	83950201	83957700	7500	1.0255e-64	LW11,LW8,YN1,PZ1	Gain
500	2	84036601	84042600	6000	1.33262e-89	LR1,DU4	Loss
501	2	88662901	88669500	6600	2.2619e-109	WJ3,YN1,PZ3,TC1	Gain
502	2	89335505	89336400	896	8.45266e-28	NJ2	Loss
503	2	91984201	91988700	4500	1.55552e-36	LW12	Gain
504	2	92575201	92581800	6600	2.66547e-40	WJ3	Gain
505	2	92841901	92850900	9000	4.65456e-24	DU4	Loss
506	2	93387151	93398700	11550	1.30884e-33	HA2	Loss
507	2	94648801	94657200	8400	9.33724e-79	TC4,TC2,TC3	Gain
508	2	96765001	96778500	13500	1.19884e-33	LR3	Loss
509	2	97499401	97503300	3900	1.02388e-85	LR1	Gain	Capillary Malformation-Arteriovenous Malformation,608354; Parkes Weber Syndrome,608355
510	2	97796401	97826456	30056	1.2337e-109	TC2,YN1,WJ3,MS4	Gain
511	2	97828657	97875300	46644	1.0973e-60	TC4,TC2,JH2	Gain
512	2	98732401	98746452	14052	6.64674e-67	NJ2,WJ2,LW7,LR1	Gain
513	2	98885101	98890200	5100	7.82598e-26	LR1	Gain	Mental Retardation, Autosomal Dominant 20,613443
514	2	98938501	98944200	5700	8.4591e-56	YN1,YN3,JH3	Gain
515	2	98982901	99006138	23238	1.3802e-62	PZ1	Gain
516	2	99038185	99043500	5316	2.38204e-48	JH2	Gain
517	2	99272801	99283500	10700	7.12937e-59	LW7	Loss
518	2	99287401	99303921	16521	7.12937e-59	LW7	Loss
519	2	99557701	99564900	7200	9.59202e-44	NJ1	Gain
520	2	102117001	102124500	7500	2.034e-93	PZ3,NJ3,MS4	Gain
521	2	102307201	102312600	5400	3.76277e-38	DU4,WJ1,WJ2,TC2,TC3	Gain
522	2	102868501	102900600	32100	7.07385e-41	JH3	Gain
523	2	102918301	102924600	6300	2.75494e-35	PZ3	Gain
524	2	102934801	102949500	14700	1.18355e-81	YN1,WJ2	Gain
525	2	103030501	103049543	19043	1.18355e-81	DU4,YN1,YN3,LR3	Gain or Loss
526	2	103206601	103212900	6300	3.39003e-36	YN3,JH2,TC4	Gain
527	2	103220701	103225200	4500	2.44672e-29	WJ2	Gain
528	2	103241101	103267800	26700	8.6218e-51	LW7	Loss
529	2	103307101	103314600	7500	9.6366e-100	TC3,TC2,TC4,JH2,YN2,NJ1,MS4,WJ1,WJ2,PZ3	Gain
530	2	103427101	103433700	6600	6.42522e-30	TC3,TC4,NJ1	Gain
531	2	103908901	103920600	11700	3.61926e-26	WJ3,NJ2	Gain
532	2	104294101	104305800	11700	1.98258e-50	WJ3,TC4	Gain
533	2	104313001	104319300	6300	1.98258e-50	WJ3	Gain
534	2	104727001	104778600	51600	6.5225e-121	PZ1,PZ3,YN1,YN2,YN3,WJ3,TC1,TC3,JH1,NJ3,DU4,LR1	Gain
535	2	105150601	105156900	6300	4.73745e-63	YN1,YN3,WJ3,TC1,NJ1,MS4	Gain
536	2	106074001	106078500	4500	4.31238e-59	DU4	Gain
537	2	106430943	106466077	35135	6.93448e-34	TC3,MS4	Gain
538	2	109443736	109452900	9165	2.37171e-30	HA2	Loss
539	2	109470901	109475010	4110	2.37171e-30	HA2	Loss
540	2	109897501	109899857	2357	2.14504e-23	DU4	Gain
541	2	110456101	110460300	4200	1.19987e-86	PZ3	Gain
542	2	110487601	110492700	5100	1.09003e-63	TC2,MS4,JH2,PZ1	Gain
543	2	110774101	110823788	49688	9.84415e-97	TC1,TC2,JH3	Gain
544	2	111296701	111303600	6900	6.37516e-67	NJ3	Gain
545	2	112668901	112675500	6600	6.42001e-90	JH1,YN1	Gain
546	2	114817381	114862680	45300	2.67441e-73	WJ3	Loss
547	2	115198501	115203600	5100	1.99541e-92	WJ3	Gain
548	2	115250101	115254600	4500	3.70332e-48	DU4	Gain
549	2	115748101	115752600	4500	2.39384e-90	DU4	Gain
550	2	115925401	115929300	3900	6.26601e-32	DU4	Gain
551	2	116725801	116730000	4200	1.13607e-90	MS4	Gain
552	2	117654001	117662700	8700	5.05435e-92	WJ1,PZ1,TC2,TC3,NJ2,DU4	Gain
553	2	117839101	117846600	7500	2.9666e-134	LW12,LW11,LW4,LW3,LR1,WJ1,TC3,TC4,NJ1	Gain
554	2	117856501	117863400	6900	6.7104e-100	LW12,LW11,LW4,LR1	Gain
555	2	123934255	123957645	23391	2.71417e-27	DU1	Loss
556	2	125635501	125646900	11400	5.98026e-25	LW12	Loss
557	2	126616501	126622500	6000	1.77898e-56	HA2	Loss
558	2	128923201	128945100	21900	4.40636e-25	LR3	Loss
559	2	130352401	130358400	6000	1.8056e-103	PZ3,LR1	Gain
560	2	131296335	131322245	25911	6.6249e-190	DU4	Loss
561	2	132477901	132483300	5400	7.75685e-82	LW12,LR1,LR4,DU2,TC2,NJ1,NJ2,NJ3,MS4	Gain
562	2	134805821	134817600	11780	3.47555e-32	LW9	Loss
563	2	139634701	139644600	9900	2.1584e-126	LR1,DU2,YN3,JH1	Loss
564	2	139690201	139697100	6900	6.01083e-86	PZ3,WJ3,JH3	Loss
565	2	139719901	139727100	7200	6.01083e-86	DU4,DU2,LW8,LW11,LR1,YN1,PZ3,JH3	Loss
566	2	139895101	139913750	18650	3.6554e-161	LW11,LW12,LR1,YN1,YN2,YN3,PZ3,WJ2,TC1,TC3,NJ1,MS4	Loss
567	2	139937323	139957200	19878	9.7532e-168	YN1,YN3,YN2,NJ1,WJ2,MS4,TC3,TC1,LR1,LW12,LW11,LW8	Loss
568	2	139982101	139998000	15900	1.19571e-81	WJ3	Loss
569	2	140005801	140011500	5700	9.7532e-168	MS4,LR1	Loss	Rheumatoid Arthritis,180300
570	2	140157901	140167569	9669	2.16952e-40	TC3	Loss
571	2	140202705	140212200	9496	1.9503e-159	TC3,TC2,YN2,PZ3	Loss
572	2	140234701	140250900	16200	8.40429e-87	DU4,YN1,YN2,YN3,WJ1,WJ3,TC2,NJ1,MS4,JH3,LW12	Loss	Gastric Cancer,613659
573	2	140427569	140443200	15632	2.18825e-40	TC3,NJ2	Loss	Allergic Rhinitis,607154
574	2	141179701	141203520	23820	1.48805e-93	LW7,LW11,LR1	Loss
575	2	141251125	141260700	9576	1.1832e-105	LR1	Loss
576	2	141755701	141764100	8400	4.8214e-35	PZ1	Loss
577	2	141991801	141992930	1130	1.15139e-25	PZ1	Loss
578	2	142029361	142041600	12240	1.01848e-38	PZ3	Loss
579	2	142073701	142086135	12435	3.91327e-62	YN3,PZ3,WJ1,LW7	Loss
580	2	142386601	142392900	6300	2.06262e-33	TC4	Loss
581	2	142777895	142794000	16106	2.30272e-42	MS4,DU4	Loss
582	2	142821841	142828200	6360	4.3561e-83	WJ3	Loss
583	2	143554789	143561400	6612	1.44357e-79	LW11	Loss
584	2	143563501	143571000	7500	1.44357e-79	LW11,DU3	Loss
585	2	143806201	143812200	6000	1.11487e-35	NJ3	Loss
586	2	143956065	143967600	11536	2.31834e-70	DU3,LR5	Loss
587	2	144833701	144842100	8400	8.41701e-92	LR1,WJ2,TC3,NJ1,MS4	Loss
588	2	144972829	145009172	36344	8.82892e-70	LW5,TC3	Loss
589	2	145166101	145194192	28092	7.3645e-103	LW9,LW12,DU4	Loss
590	2	145975501	145981200	5700	1.27353e-42	YN1,WJ3,NJ1	Loss
591	2	146115301	146135100	19800	1.2433e-109	WJ3,NJ2,DU4	Loss
592	2	146145601	146156400	10800	3.3895e-121	TC1	Loss
593	2	146622001	146651401	29401	5.8595e-120	LW8,LW12,LW2,LW3,LR4,LR1,DU2,DU4,NJ2,NJ3,WJ2,WJ1,YN2,YN1,TC3,TC1,TC2,MS2,MS4,JH2,JH3,PZ3	Loss
594	2	146701101	146726700	25600	3.9517e-109	TC1,TC3,YN1,NJ2,JH2,WJ2,MS4,LW8,DU4	Loss
595	2	146864301	146868900	4600	3.84945e-67	TC3	Loss
596	2	147124201	147137100	12900	4.0109e-110	LW8,LW12,YN1	Loss
597	2	147137701	147147600	9900	3.93537e-68	WJ3	Loss
598	2	147212401	147215127	2727	7.09766e-80	YN1	Loss
599	2	147291901	147311700	19800	1.55224e-63	LW3,MS1	Loss
600	2	147531541	147533100	1560	1.3386e-124	DU4	Loss
601	2	148284001	148290300	6300	1.09039e-34	DU3	Loss
602	2	149324951	149327400	2450	5.31805e-89	YN3,WJ1,PZ1	Loss
603	2	149379901	149391757	11857	2.433e-249	TC3,JH1,PZ3,MS4,LW11	Loss	Deafness, Autosomal Dominant 1,124900
604	2	149394021	149407800	13780	9.41938e-72	TC3,MS4	Loss	Deafness, Autosomal Dominant 1,124900
605	2	149713201	149718600	5400	2.75511e-93	LR4	Loss
606	2	150186739	150195000	8262	9.91571e-28	LW13	Loss
607	2	150344401	150349692	5292	1.66585e-41	TC3	Loss
608	2	150356720	150357600	881	2.70015e-89	TC3	Loss
609	2	150420001	150426000	6000	9.5652e-117	LW8,WJ2,MS4,JH2	Loss
610	2	150931801	150950700	18900	7.09409e-44	WJ3,JH2,TC2,NJ3,LR1,DU2	Loss
611	2	150955801	150970261	14461	3.07712e-39	NJ3	Loss
612	2	150998757	151010400	11644	1.79177e-27	NJ2	Loss
613	2	152838601	152845200	6600	8.61826e-21	LW13	Loss
614	2	153945901	153951870	5970	9.3925e-105	MS4	Loss
615	2	153982201	154004400	22200	5.12979e-71	JH3	Loss
616	2	154441501	154456500	15000	7.67985e-47	WJ2	Loss	Spinocerebellar Ataxia 12,604326
617	2	154587601	154596046	8446	2.557e-67	MS4	Loss	Spinocerebellar Ataxia 12,604326
618	2	155275501	155309725	34225	1.1712e-132	LW9,LW8	Loss
619	2	156321061	156328200	7140	1.61047e-33	TC1	Loss
620	2	156434401	156444900	10500	3.9785e-105	WJ2,NJ3	Loss
621	2	157008901	157015500	6600	2.73885e-75	TC2	Loss
622	2	157169396	157172400	3005	8.01357e-44	MS2	Loss
623	2	157910023	157935900	25878	9.363e-58	LR1	Loss
624	2	157959301	157974300	15000	1.1365e-152	PZ3,TC1,JH3	Loss
625	2	158038441	158058600	20160	5.9301e-201	TC1,LW11	Loss
626	2	158381554	158421900	40347	7.18978e-98	TC3	Loss
627	2	160376833	160395600	18768	6.61964e-87	NJ3,NJ1,JH1,JH2,WJ2,WJ3	Loss
628	2	160421401	160421539	139	3.91936e-67	LR1	Loss
629	2	160423209	160427100	3892	3.73924e-51	NJ2,DU4	Loss
630	2	160461001	160473852	12852	3.73924e-51	PZ1,WJ2,NJ1,NJ2	Loss
631	2	160644001	160651800	7800	2.59736e-69	YN1,PZ3,NJ2,MS4	Gain
632	2	162216601	162233400	16800	0	LR4,LW8,YN3,TC1,TC3,JH1,JH2,JH3	Loss
633	2	162254653	162280500	25848	1.5186e-165	JH1,JH2,JH3,YN1,YN3,TC3,TC1,MS2,LW8,LW12,LW7,LR4	Loss
634	3	43801	84000	40200	1.1979e-71	MS3	Gain
635	3	178257	186600	8344	3.50648e-47	MS3	Gain
636	3	319425	351000	31576	1.5612e-37	DU3	Loss
637	3	932417	973553	41137	7.76092e-51	MS3	Gain
638	3	1061101	1117984	56884	3.4451e-125	MS3,DU3,LW3,LW6	Gain or Loss
639	3	1129025	1195200	66176	5.6735e-100	LW3,LW6,LR3	Gain or Loss
640	3	1435747	1451400	15654	1.99701e-24	LW4	Loss
641	3	1636501	1642686	6186	1.05414e-24	MS2	Loss
642	3	1689901	1721176	31276	1.84201e-27	LW1	Gain
643	3	1748701	1796273	47573	2.7457e-87	MS3	Gain
644	3	2173353	2189400	16048	3.4544e-108	MS3	Gain
645	3	2784301	2807136	22836	5.61316e-68	JH2	Loss
646	3	3580801	3604800	24000	4.4247e-191	NJ1,YN3,MS4	Loss
647	3	3759256	3790500	31245	5.18018e-49	HA2	Gain
648	3	4227447	4270200	42754	3.3329e-159	LR3	Gain
649	3	4523887	4552628	28742	1.58668e-57	DU4,TC2	Loss
650	3	4560161	4576800	16640	1.37272e-41	DU4	Loss
651	3	4764673	4798116	33444	1.6906e-161	MS1,LW11	Loss
652	3	5457901	5495047	37147	9.01661e-58	JH1,MS3,LR3	Gain or Loss
653	3	7843201	7864080	20880	3.98863e-94	NJ2,NJ1,WJ1,WJ3,TC3,TC1,YN3,MS4,JH2,LR4,LR1,DU4,DU2,LW8	Loss
654	3	7884241	7901400	17160	1.0112e-224	JH2,JH3,PZ3,WJ1,WJ3,YN3,TC1,TC3,MS4,NJ2,NJ1,LW8,LR1,DU2	Loss
655	3	7956301	7962300	6000	2.5416e-119	YN3	Loss
656	3	8052001	8066184	14184	4.88715e-98	NJ1,TC1,TC2,JH2	Loss
657	3	8070783	8084700	13918	0	MS4,NJ1,YN2,TC1,TC2,JH2	Loss
658	3	8296593	8333937	37345	2.1943e-235	LW7	Loss
659	3	8365057	8396177	31121	8.8715e-145	LW7	Loss
660	3	8684601	8698500	13900	4.47818e-71	YN3,NJ3	Loss
661	3	9861901	9868800	6900	5.18198e-55	WJ3,MS1	Loss
662	3	9908447	9950700	42254	1.0892e-102	YN1,MS4,LR4	Loss
663	3	10380001	10390693	10693	2.49055e-35	JH1	Loss
664	3	10419301	10437900	18600	1.39359e-64	YN3,PZ3,LW8,DU2,DU4	Loss
665	3	11159101	11167718	8618	8.22821e-62	MS2	Loss
666	3	11278121	11283000	4880	6.39146e-28	MS3	Gain
667	3	12529142	12547200	18059	7.70922e-42	TC3	Loss
668	3	14513101	14524809	11709	1.35926e-36	TC3	Loss
669	3	14647081	14701500	54420	5.26963e-24	YN2	Loss
670	3	17762401	17776620	14220	5.0101e-36	TC2	Loss
671	3	17783097	17786100	3004	1.47855e-42	TC2	Loss
672	3	18093001	18102300	9300	1.19554e-53	PZ3	Loss	Glycogen Storage Disease Ixc,613027
673	3	18400201	18423900	23700	8.99001e-30	JH3	Loss
674	3	18612601	18651600	39000	1.5279e-285	JH3,PZ3,TC1,LW12	Loss
675	3	22244701	22255744	11044	4.4699e-107	LW3,LR4	Loss
676	3	22304361	22308900	4540	7.55005e-73	LW3,LR4	Loss
677	3	22319701	22326300	6600	1.7229e-44	LW7	Loss
678	3	22342201	22345536	3336	1.89402e-32	NJ1	Loss
679	3	22536301	22543200	6900	3.09964e-51	YN1,JH3	Gain
680	3	22556101	22564200	8100	1.40387e-58	WJ1	Gain
681	3	27998101	28009268	11168	2.6188e-54	MS4	Loss
682	3	28040239	28051800	11562	9.84584e-52	MS4	Loss
683	3	29040901	29049300	8400	3.69153e-56	TC2	Loss
684	3	32738401	32742763	4363	3.31723e-60	JH1	Loss
685	3	32789569	32799300	9732	1.74937e-26	DU3	Loss
686	3	32862301	32869200	6900	1.5958e-160	NJ1,MS4	Loss
687	3	37557885	37589100	31216	5.45476e-57	PZ1,NJ3,WJ2,MS4	Loss
688	3	37644001	37654765	10765	5.45476e-57	PZ1,NJ3	Loss
689	3	37816129	37826100	9972	7.55951e-30	NJ3	Loss
690	3	38537401	38550300	12900	1.1037e-108	WJ3	Loss
691	3	39075901	39080646	4746	1.61456e-71	MS2	Loss
692	3	39301501	39330589	29089	9.65662e-62	LR1	Loss
693	3	39455101	39463632	8532	1.6316e-105	TC1,TC3,JH3	Loss
694	3	39478201	39496295	18095	1.6531e-74	YN1,PZ3	Loss
695	3	40203001	40215139	12139	2.63109e-50	TC3,JH1	Loss
696	3	40844701	40855200	10500	2.1815e-121	LR3	Gain
697	3	40866901	40926000	59100	2.1815e-121	LR3,MS3	Gain
698	3	41017201	41055000	37800	4.38338e-80	MS3,LR3	Gain	Hepatocellular Carcinoma,114550; Caudal Duplication Anomaly,607864
699	3	41087401	41099700	12300	3.71753e-24	MS3	Gain
700	3	41198401	41210389	11989	1.5973e-99	LW7,LW2,LR4,LR5	Loss
701	3	41235913	41249400	13488	1.7041e-133	PZ3,LR5,LR4	Loss
702	3	41446201	41485657	39457	7.3016e-105	MS3	Gain
703	3	41516101	41551500	35400	3.09791e-43	JH3,LR3	Gain or Loss	Lipase Deficiency, Combined,246650
704	3	41572501	41589900	17400	9.67541e-88	LW7,PZ3,WJ3,TC2,MS2,JH3	Loss
705	3	41611825	41625300	13476	1.9879e-118	PZ3,MS2,MS1,LW4	Loss
706	3	41650201	41691337	41137	6.91904e-43	MS3	Gain
707	3	41750401	41770890	20490	4.8402e-57	HA2	Gain
708	3	41789656	41824200	34545	1.37082e-70	HA2	Gain	Short-Rib Thoracic Dysplasia 9 With Or Without Polydactyly,266920
709	3	41896801	41908500	11700	1.22421e-42	JH3,TC2	Loss
710	3	41974201	42008700	34500	3.27297e-55	MS3,JH3,PZ3,MS1,LW7,LW11,LR4	Gain or Loss	Mucolipidosis Iii Gamma,252605
711	3	42041302	42052200	10899	1.61117e-52	MS2	Loss
712	3	42444901	42462850	17950	8.0194e-307	YN1,YN2,YN3,PZ3,TC1,TC2,MS2,MS4,JH2,JH3,DU2,LR1,LR4	Loss
713	3	42945301	42951900	6600	9.689e-29	WJ1,JH2	Loss
714	3	43569901	43588200	18300	1.5007e-142	JH3,JH2,PZ3,TC3,TC4,TC2,TC1,YN3,MS4	Loss
715	3	43602001	43619400	17400	2.55585e-34	JH3	Loss
716	3	43985701	43994400	8700	4.35748e-73	TC2	Loss
717	3	44058301	44080800	22500	3.29713e-21	LW11	Loss
718	3	44365801	44378700	12900	3.55871e-98	TC2,JH1,YN2,LW12	Loss
719	3	44489005	44500800	11796	2.1144e-204	NJ3,WJ1,YN1,TC1	Loss
720	3	44531701	44538000	6300	1.64308e-88	JH1,JH3	Loss
721	3	45096901	45115452	18552	4.81633e-45	LR4,DU4,NJ1	Loss
722	3	45155949	45165000	9052	2.39472e-49	DU4	Loss
723	3	45200026	45206700	6675	8.3544e-35	DU2	Loss
724	3	47495494	47511300	15807	2.61833e-33	TC3,WJ1	Loss
725	3	48299977	48310200	10224	1.7559e-184	LW8	Loss
726	3	48501601	48523105	21505	1.10497e-72	WJ3,NJ3,JH3	Loss
727	3	48542089	48565200	23112	1.01339e-38	NJ3,WJ3	Loss
728	3	49170301	49189500	19200	8.61778e-85	LW8,YN1	Loss
729	3	49207801	49217221	9421	8.61778e-85	LW8	Loss
730	3	49235689	49247700	12012	1.0921e-94	LW8	Loss
731	3	49257901	49266000	8100	4.07368e-42	LW11	Loss
732	3	49312753	49320000	7248	1.93875e-40	LW7	Loss
733	3	49332301	49338000	5700	1.42464e-23	DU3	Loss
734	3	49380001	49410300	30300	3.27904e-49	DU4,YN3	Loss
735	3	50756101	50766000	9900	4.24168e-65	TC1,MS4	Loss
736	3	51115201	51119425	4225	5.69458e-84	LW8	Loss
737	3	52916401	52923000	6600	7.50583e-56	YN3,MS4,JH2	Gain
738	3	54728401	54733500	5100	5.32862e-21	LW11	Gain
739	3	56150701	56162700	12000	2.6915e-45	JH3,MS4	Loss
740	3	56291101	56298600	7500	1.60168e-34	WJ2	Loss
741	3	57969601	57970308	708	6.07721e-41	NJ1	Loss
742	3	58307701	58321401	13701	1.09914e-61	TC1,NJ1,NJ2,NJ3,JH3,PZ3	Loss
743	3	58348081	58362000	13920	5.27859e-68	PZ3,NJ1,NJ2	Loss
744	3	58497301	58510620	13320	7.74791e-86	WJ2	Loss
745	3	58986001	58989900	3900	8.80558e-25	DU2	Gain
746	3	59232601	59259600	27000	1.2496e-99	DU4	Loss	Selective T-Cell Defect,269840
747	3	59432185	59448600	16416	8.35062e-35	WJ2,YN1	Loss
748	3	62038201	62053821	15621	8.45124e-45	YN2,YN1,PZ3,TC2,JH3	Loss
749	3	64339801	64344600	4800	7.88207e-36	MS4	Gain
750	3	64777501	64782300	4800	9.33043e-38	LW11	Gain
751	3	67998601	68004900	6300	2.21315e-34	LR3	Loss
752	3	69436801	69451500	14700	3.5874e-122	LW11,LW13,DU3,LR1,TC1,TC4,TC2,TC4	Gain
753	3	71708701	71711928	3228	4.19727e-95	TC1,JH2	Loss
754	3	73067101	73067806	706	4.47311e-63	WJ1	Loss
755	3	74301601	74308200	6600	6.93903e-66	WJ3,TC1,NJ3	Loss
756	3	74453101	74460000	6900	2.30622e-37	LR4,LW13	Loss
757	3	74493901	74502300	8400	3.0879e-48	PZ3	Loss	Muscular Dystrophy, Limb-Girdle, Type 2B,253601; Miyoshi Muscular Dystrophy 1,254130; Myopathy, Distal, With Anterior Tibial Onset,606768
758	3	74720701	74727900	7200	3.2665e-107	LW12,LW11,LW9,LW8,LW3,LW2,LW14,LW4,LR1,LR4,LR5,DU3,DU4,DU2,YN3,PZ3,TC2,TC3,NJ1,NJ3,JH1,JH3,JH2,WJ2,WJ3,MS4	Gain
759	3	75694501	75699300	4800	2.06031e-45	LR4,PZ3,MS4	Gain
760	3	75905701	75907314	1614	1.06736e-24	WJ2	Loss
761	3	78816001	78821400	5400	2.25647e-30	NJ1	Gain
762	3	80448301	80456100	7800	4.70742e-39	LW8	Loss
763	3	80715797	80716200	404	2.59066e-32	YN1	Loss
764	3	80733601	80741100	7500	1.80763e-19	JH3	Loss
765	3	81201301	81207300	6000	2.0485e-102	WJ2,JH2	Gain
766	3	81225601	81231900	6300	3.9421e-102	NJ2	Gain
767	3	82528201	82538897	10697	2.86014e-55	LW11,DU4	Loss
768	3	82957201	82958639	1439	1.41668e-67	DU4	Gain
769	3	82965544	83053200	87657	4.2504e-110	WJ1,NJ2,YN2,PZ3,TC2,TC4,NJ2,MS4,TC3,DU4,LW11,LR4	Gain
770	3	84138901	84143400	4500	5.44984e-93	LW4,LR1,DU4,MS4	Gain
771	3	86211001	86212585	1585	5.53023e-29	TC4	Gain
772	3	86317501	86323800	6300	3.80195e-40	WJ1,TC2	Gain
773	3	86554957	86558700	3744	6.99259e-86	MS4	Gain
774	3	86903401	86911200	7800	3.01082e-39	YN3,NJ1,MS4	Gain
775	3	86925601	86928456	2856	3.01082e-39	NJ1	Gain
776	3	87276001	87288300	12300	3.19656e-86	TC1,NJ2,JH2,JH3	Gain
777	3	87469801	87477000	7200	2.95402e-35	YN3	Gain
778	3	87561901	87568500	6600	4.199e-67	TC1,TC4,NJ1,NJ2,PZ3,WJ2,WJ3,MS4,JH1,JH2	Gain
779	3	88291005	88295700	4696	1.19882e-68	WJ1	Gain
780	3	88345801	88352400	6600	3.89913e-96	LW11,LR1,TC2	Gain
781	3	88456501	88463400	6900	4.8159e-130	DU4,LW11,TC3,TC4,TC2,WJ2,WJ3,NJ1,NJ2,NJ3,MS4	Gain
782	3	89124957	89133300	8344	1.3923e-72	LR3	Loss
783	3	89284201	89288700	4500	2.01414e-43	LR1	Gain
784	3	90038701	90046500	7800	3.36578e-31	LR3	Loss
785	3	93821101	93827400	6300	1.365e-52	LR3	Loss
786	3	95385001	95394000	9000	8.15519e-91	YN2,TC2,TC2,TC3	Gain
787	3	95606865	95609400	2536	4.78657e-41	LW7	Loss
788	3	95766901	95777839	10939	8.85988e-25	LR1	Gain
789	3	96078001	96083400	5400	7.97162e-60	WJ1	Gain
790	3	96616423	96663300	46878	1.07667e-49	WJ2,PZ1,DU4	Gain
791	3	97816201	97835713	19513	1.96453e-65	LR2	Loss	Precocious Puberty, Male-Limited,176410; Leydig Cell Hypoplasia, Type I,238320
792	3	99501001	99512100	11100	2.54633e-26	TC2,PZ3,LR5	Loss
793	3	99662101	99671797	9697	4.2342e-209	LW8,WJ3	Loss
794	3	99873313	99874200	888	7.21677e-31	LR4	Gain
795	3	100382401	100389900	7500	6.75034e-84	LR1,WJ1,WJ2,TC1	Loss
796	3	100400101	100414800	14700	6.75034e-84	LR1,TC1,TC3,MS4	Loss
797	3	101116201	101125200	9000	1.28e-135	TC4,TC1,TC2,TC3,YN1,YN3,WJ1,WJ3,NJ1,NJ2,MS4,JH2,JH3,LR1,DU4	Gain
798	3	101165401	101175600	10200	6.14461e-88	DU4,PZ3,WJ2,NJ3	Gain
799	3	101733025	101744100	11076	6.63068e-30	DU4	Loss
800	3	101827801	101835900	8100	2.36765e-28	LR1,YN3	Gain
801	3	102060815	102095700	34886	7.15792e-75	LR3,HA2	Loss
802	3	102098401	102102900	4500	6.4162e-117	WJ2,MS4	Gain
803	3	102464701	102468604	3904	6.5497e-101	WJ2,WJ1,WJ3,JH1	Gain
804	3	103421401	103474800	53400	1.60759e-25	PZ1	Loss
805	3	107749201	107755800	6600	2.18759e-37	DU2,WJ2,MS4,JH2	Gain
806	3	108141001	108147900	6900	2.5153e-94	LR1,LR4,DU2,DU4,YN1,WJ1,WJ2,WJ3,NJ3,MS4,JH3	Gain
807	3	109387543	109394100	6558	9.20448e-44	LR3	Loss
808	3	111297569	111307200	9632	1.42309e-44	LW7	Loss
809	3	111315601	111325200	9600	1.42309e-44	LW7	Loss
810	3	114007201	114013800	6600	1.13143e-75	DU4,LR4,YN1,PZ3,WJ3,WJ1,MS4,JH1,TC1	Gain
811	3	115296901	115317447	20547	8.44455e-68	YN1	Loss
812	3	115332257	115335600	3344	4.07741e-24	LW3	Loss
813	3	116930289	116935200	4912	5.327e-23	LW7	Gain
814	3	117089701	117095700	6000	1.47855e-27	LW11	Loss
815	3	117349501	117357300	7800	4.62589e-40	YN3	Loss
816	3	118894021	118914300	20280	5.76046e-87	YN2,YN1,TC1,WJ3	Loss
817	3	119483101	119513100	30000	4.2666e-166	MS4	Loss
818	3	120463351	120479100	15750	3.34348e-60	YN2	Loss
819	3	120568673	120576600	7928	3.04099e-63	DU3	Loss
820	3	120950593	120988337	37745	8.31128e-68	DU3,LW7	Loss
821	3	121128067	121136100	8034	1.0648e-123	LR1	Loss
822	3	121153801	121189800	36000	3.1868e-183	WJ3,MS4	Loss
823	3	121952101	121968481	16381	9.64598e-28	LW14	Loss
824	3	122385601	122391900	6300	6.69084e-69	DU2,WJ1,NJ2	Loss
825	3	122541901	122552501	10601	4.06546e-31	DU4,TC1	Loss
826	3	125726701	125739900	13200	1.93254e-89	DU4,JH2,JH3	Loss
827	3	129587401	129595872	8472	4.95304e-25	DU3	Loss
828	3	135947101	135962095	14995	7.1666e-151	DU4,LR1	Loss
829	3	137503201	137533383	30183	2.52783e-88	LW13,LW12,LW2,LW8,DU2,DU4,DU1,WJ2,MS4	Loss
830	3	137582551	137600700	18150	6.19213e-73	WJ2,WJ1,WJ3,NJ2,NJ1,TC3,TC2,TC1,MS4,LW12,LW8,DU4,DU2	Loss
831	3	137802901	137823192	20292	8.22226e-68	LR1,LR4,DU2,NJ1	Loss
832	3	138041641	138052200	10560	6.70654e-28	LR3	Loss
833	3	139777681	139811100	33420	1.92011e-65	WJ3,LW11	Loss
834	3	139920985	139934400	13416	1.31266e-48	PZ3,WJ3	Loss
835	3	139953601	139973724	20124	8.48635e-41	LW11	Loss
836	3	140186101	140190589	4489	7.39846e-37	LW8	Loss
837	3	140217221	140229900	12680	5.71811e-69	LW12,LW8,DU2,DU4,YN1,TC3	Loss
838	3	140481301	140490900	9600	1.5981e-124	LR3	Gain
839	3	140856521	140861100	4580	1.34063e-40	MS3	Gain
840	3	140953501	140962328	8828	1.57481e-36	LW3,LW6	Loss
841	3	140992273	141027921	35649	1.2686e-135	LW7,LW3,LW11,LR4,LR1,DU4,TC3,JH1,MS3	Gain or Loss
842	3	141697801	141718500	20700	1.5616e-189	YN1,TC1,WJ1,TC1,LR1,LR4,LR4,DU2	Loss
843	3	141741301	141751500	10200	5.6772e-64	LW7,LW4,LW6,LR5,DU3	Loss
844	3	142664101	142673400	9300	2.30482e-44	WJ2	Loss
845	3	143834573	143897953	63381	6.3433e-144	LR3	Loss
846	3	143899501	143908297	8797	3.16902e-35	JH1	Gain
847	3	144414301	144421200	6900	0	DU4	Gain
848	3	144742501	144747900	5400	3.2089e-137	LW4	Loss
849	3	144765601	144772800	7200	2.7511e-174	LW7,LW9,LW3,LW5	Loss
850	4	21619	62700	41082	0	TC4,TC2,MS4,NJ2,NJ1,YN3,LR4,LR5,LW2,LW4,LW9,LW7,LW11,DU1	Loss
851	4	123601	129551	5951	1.6837e-251	DU4	Loss
852	4	210601	218100	7500	5.88077e-36	LW3	Loss
853	4	260401	281035	20635	7.6549e-107	LR1,TC4,MS1	Loss
854	4	353101	404100	51000	1.35534e-71	LR5,LW2,MS3	Gain or Loss
855	4	408601	418217	9617	1.11182e-45	MS3	Gain
856	4	425073	452400	27328	6.2282e-101	MS3	Gain
857	4	519301	529041	9741	4.41965e-62	LW6,LW7,TC4	Loss
858	4	562161	578400	16240	2.4715e-143	TC3,LW2,LW7,LW6	Loss
859	4	639901	672000	32100	8.2014e-274	LW7,LR4,LW11,LW3,LW2,LW7,LW6,DU3,MS2,TC1,JH3,PZ3,TC1	Loss
860	4	699001	705884	6884	3.6862e-117	LW12,TC2	Loss
861	4	725313	742200	16888	1.49217e-85	TC2,TC4,LW11,LW4,LW12,LW3,DU3	Loss
862	4	1017001	1029000	12000	3.1156e-240	DU2,MS1	Loss
863	4	1060201	1070496	10296	6.1061e-143	LR4,TC3,MS2,JH3	Loss
864	4	1087969	1102500	14532	1.44791e-82	TC2,JH3	Loss
865	4	1166701	1186200	19500	2.81248e-73	DU3,DU1	Gain or Loss
866	4	1221601	1257249	35649	8.21973e-79	LR4,LW7,LW6	Loss
867	4	1294593	1298100	3508	1.0361e-133	LW7,LR4	Loss
868	4	1558201	1576881	18681	8.30993e-33	MS3	Gain
869	4	1641301	1657800	16500	1.09973e-84	LW11	Loss
870	4	1812901	1825500	12600	4.6764e-126	LW9,LR4	Loss
871	4	1846801	1856848	10048	4.6764e-126	LR4,DU3	Loss
872	4	1884633	1899000	14368	5.3539e-97	MS2,LR5,LR4	Loss
873	4	2049001	2059368	10368	3.89366e-88	TC2,TC4,MS2	Loss
874	4	2304301	2319450	15150	2.6343e-230	MS4,MS2,YN1,YN2,YN3,PZ3,WJ3,TC2,JH3,DU4	Loss
875	4	2339191	2361600	22410	3.128e-187	YN2,YN3,YN1,PZ3,JH3,WJ3,MS4,LW11,LW7,DU4,LR4	Loss
876	4	2433001	2512688	79688	1.0794e-111	HA2,WJ3,TC2	Gain or Loss
877	4	2551545	2565900	14356	1.94568e-66	TC2,JH3	Loss	Mental Retardation, Autosomal Recessive 13,613192
878	4	3025201	3026700	1500	3.52996e-35	LW11	Loss
879	4	3031185	3038700	7516	8.4666e-107	LW3,LW11	Loss
880	4	5565385	5580000	14616	1.69455e-47	TC3,TC1	Loss
881	4	5694601	5714640	20040	2.6978e-53	LR4,WJ3,NJ1,PZ1	Loss
882	4	5995333	5995500	168	1.02683e-86	NJ1	Loss
883	4	6621601	6636169	14569	9.32172e-61	LW8	Loss
884	4	6902425	6907800	5376	8.1717e-143	DU4	Loss
885	4	7948219	7967100	18882	7.98303e-42	TC4	Loss
886	4	8244901	8253392	8492	4.19373e-89	LR4	Loss
887	4	8260001	8270100	10100	2.679e-122	LR4	Loss
888	4	8328601	8346013	17413	3.08391e-97	LW3,LW12,TC2,YN2,JH1	Loss
889	4	8393529	8406600	13072	1.01557e-58	LW12,LW3,LW11,LW4,DU3	Loss
890	4	8468701	8478300	9600	8.23212e-28	WJ2	Gain
891	4	16559401	16566300	6900	5.08482e-75	TC3	Loss
892	4	22674033	22683000	8968	6.61678e-52	LW7	Loss
893	4	26150101	26155200	5100	3.1597e-104	LR1,DU4,PZ3,WJ3,JH1	Gain
894	4	29485801	29491800	6000	2.49562e-91	DU4,LW8	Gain
895	4	32686201	32690700	4500	1.28018e-68	MS4	Gain
896	4	34327333	34363113	35781	6.8395e-24	NJ2	Gain	Tetralogy Of Fallot,187500; Diaphragmatic Hernia 3,610187
897	4	34726501	34738500	12000	1.4564e-50	LW8,LR1,YN3,NJ1,JH1,JH2	Gain	Tetralogy Of Fallot,187500; Diaphragmatic Hernia 3,610187
898	4	34856701	34861800	5100	4.78209e-33	JH2	Gain
899	4	34863301	34867800	4500	1.34698e-35	NJ2	Gain
900	4	35032501	35066400	33900	0	LW5,LW7,LW13,LW14,LW6,LR2,LR3,DU4	Loss
901	4	36108901	36113400	4500	5.22165e-87	JH2	Gain
902	4	36738601	36745200	6600	1.16901e-49	JH2	Loss
903	4	38243101	38248800	5700	5.95386e-88	NJ2	Loss
904	4	39284101	39291300	7200	1.02286e-32	MS4	Loss
905	4	40737901	40743600	5700	9.0863e-117	DU4,WJ1,NJ2	Gain
906	4	41348721	41357700	8980	2.57259e-47	TC1	Loss
907	4	41398901	41432400	33500	2.59967e-45	YN3,NJ3	Loss
908	4	41441101	41448900	7800	1.3041e-48	DU4,NJ3	Loss
909	4	47607301	47607457	157	2.06972e-29	LR1	Gain
910	4	47747701	47769507	21807	1.02274e-41	LR3	Loss
911	4	51179129	51182100	2972	1.24513e-24	LW12	Gain
912	4	57871501	57875400	3900	2.08109e-23	JH3	Gain
913	4	61298401	61303200	4800	4.82803e-23	WJ2	Gain
914	4	65430901	65437200	6300	3.85162e-88	NJ2,PZ1	Gain
915	4	65622901	65628600	5700	2.79724e-59	YN1,YN3,WJ2,JH2,NJ1,LR1	Gain
916	4	66088501	66093900	5400	4.45083e-31	MS4	Gain
917	4	70767001	70772841	5841	2.78807e-43	NJ2	Loss
918	4	72461383	72494072	32690	1.20739e-35	LW5,LW10	Loss
919	4	74271601	74277900	6300	1.34057e-52	WJ3,WJ2,PZ1,NJ2,NJ3,JH2,JH3	Gain
920	4	78917701	78929700	12000	9.24905e-52	TC2	Loss
921	4	79004773	79020300	15528	3.06777e-24	DU4	Loss
922	4	84487201	84490893	3693	3.75633e-36	NJ2	Loss
923	4	86770801	86776500	5700	3.22872e-40	LW8	Loss
924	4	87060901	87070500	9600	7.5893e-120	LR4,JH3	Loss
925	4	87343801	87349500	5700	1.4304e-135	TC1	Loss
926	4	90543601	90553500	9900	1.04681e-79	WJ3,TC2,LR1	Loss
927	4	90905101	90911700	6600	4.31038e-33	WJ1	Loss
928	4	91352101	91356900	4800	8.55629e-39	NJ2	Gain
929	4	92949285	92955300	6016	8.96715e-65	NJ2	Loss
930	4	93142801	93150000	7200	2.84154e-96	WJ1,NJ2,NJ3	Loss
931	4	95052001	95058600	6600	3.16784e-22	TC1	Gain
932	4	96502801	96514500	11700	5.6814e-111	JH2,JH3,YN1,YN2,WJ1,WJ2,WJ3,TC2,MS4	Loss
933	4	96877929	96883500	5572	3.27208e-67	NJ2	Loss
934	4	97384801	97441568	56768	3.281e-103	DU4,LR4	Loss
935	4	98193817	98203500	9684	0	NJ1,NJ2,NJ3,TC3,TC2,YN2,WJ1,WJ3,MS4	Loss
936	4	98507107	98520900	13794	7.0174e-27	JH1	Loss
937	4	99702257	99709500	7244	1.18734e-69	LW7	Loss
938	4	101331901	101363797	31897	1.12269e-93	LR1	Loss
939	4	102123649	102125100	1452	1.56042e-28	MS1	Loss
940	4	102498901	102536165	37265	1.93201e-40	LR3	Gain
941	4	102780901	102789900	9000	5.446e-154	PZ1,PZ3,WJ1,WJ2,MS4	Loss
942	4	103077901	103093452	15552	2.05477e-80	WJ2,MS4	Loss
943	4	103478233	103485600	7368	3.89211e-34	LW12	Loss
944	4	103833901	103840800	6900	2.17936e-49	DU2,WJ1	Loss
945	4	104181141	104195100	13960	1.2738e-240	TC1,NJ3	Loss
946	4	104367301	104380168	12868	1.51699e-93	TC2	Loss
947	4	104624701	104630400	5700	3.2408e-103	YN1	Loss
948	4	105601501	105607500	6000	1.00676e-47	JH3	Loss
949	4	105710101	105720591	10491	1.73405e-34	WJ1	Loss
950	4	105786787	105789600	2814	8.4819e-52	LR1	Loss
951	4	105843301	105851700	8400	5.3015e-105	PZ1,TC3,NJ2,NJ1	Loss
952	4	106571248	106589700	18453	2.46353e-84	WJ1	Loss
953	4	106774501	106789440	14940	1.03496e-86	NJ2,NJ1,TC1,MS4,DU4	Loss
954	4	106832461	106851000	18540	7.9814e-111	NJ3,NJ2,YN3,YN1,WJ1,WJ2,TC3,TC1,MS4	Loss
955	4	107155501	107164934	9434	1.41153e-48	WJ1	Loss
956	4	107520301	107525700	5400	4.0324e-123	MS4	Loss
957	4	107835901	107865941	30041	1.815e-128	NJ2,TC1	Loss
958	4	107891013	107904600	13588	4.76114e-74	NJ2,TC1	Loss
959	4	108678571	108711900	33330	1.3243e-117	YN2,YN1,WJ1,WJ2,TC2,NJ1,MS4	Loss
960	4	108882915	108898800	15886	2.64849e-25	YN1	Loss
961	4	111566401	111573900	7500	1.18593e-38	WJ3	Loss
962	4	113026801	113033700	6900	5.52636e-90	YN1,WJ1	Loss
963	4	113736601	113744100	7500	6.1266e-131	NJ2,PZ3	Loss
964	4	113917801	113925600	7800	1.78856e-69	YN3,MS4,JH2	Loss
965	4	114545101	114552900	7800	9.67881e-47	JH3	Loss
966	4	114763801	114774000	10200	7.85647e-39	TC1	Loss
967	4	114815401	114826200	10800	1.1421e-62	WJ3,JH2,JH1,NJ2,NJ3,MS4	Loss
968	4	114960601	114967800	7200	8.14274e-68	NJ2	Loss
969	4	116949001	116953500	4500	1.61957e-36	WJ2	Gain
970	4	118166033	118172400	6368	4.0224e-48	TC3	Loss
971	4	118534861	118548600	13740	2.16558e-43	PZ3	Loss
972	4	118698893	118699500	608	2.4667e-123	DU4	Loss
973	4	119065501	119073600	8100	4.0233e-76	YN3	Loss
974	4	119497201	119537208	40008	1.61131e-77	DU4,YN1,YN3,PZ3,WJ3,WJ2,JH2	Loss
975	4	120019501	120032172	12672	1.207e-140	DU4,DU2	Loss
976	4	120057301	120076800	19500	1.0818e-104	JH3,TC2,DU4,DU2	Loss
977	4	120123301	120129597	6297	2.09337e-70	YN1	Loss
978	4	120430467	120445200	14734	1.83525e-39	LW13	Loss
979	4	126900601	126906300	5700	1.61945e-50	NJ1	Gain
980	4	127267801	127354800	87000	4.39137e-86	PZ1,PZ3,PZ1,TC3,TC2,WJ1,JH1	Gain	Marshall Syndrome,154780; Fibrochondrogenesis 1,228520; Stickler Syndrome, Type Ii,604841
981	4	127357349	127365600	8252	4.24142e-62	TC3	Gain	Marshall Syndrome,154780; Fibrochondrogenesis 1,228520; Stickler Syndrome, Type Ii,604841
982	4	128344501	128356800	12300	2.54253e-26	LR3	Loss
983	4	131079781	131089200	9420	4.46666e-33	HA2	Loss
984	4	131523901	131529300	5400	9.8504e-101	MS4,TC1	Gain
985	4	131960401	131967000	6600	1.8212e-101	YN1,YN3,PZ3,WJ1,WJ2,WJ3,TC1,TC3,TC2,MS4,NJ1,JH1,JH3,DU4	Gain	Dihydropyrimidine Dehydrogenase Deficiency,274270
986	4	134103607	134104800	1194	3.35272e-36	LW4	Loss
987	4	134323501	134325850	2350	2.70663e-52	YN3	Loss
988	4	134346601	134352900	6300	7.44268e-58	TC3	Loss
989	4	134969693	134973600	3908	6.45173e-26	LW6	Loss	Macular Degeneration, Age-Related, 2,153800; Stargardt Disease 1,248200; Retinitis Pigmentosa 19,601718; Cone-Rod Dystrophy 3,604116
990	4	135060601	135069000	8400	7.1736e-48	YN3	Loss
991	4	135234901	135243900	9000	7.1736e-48	YN3	Loss
992	4	135279001	135287700	8700	7.3748e-90	LW7,LW2	Loss
993	4	135638701	135643200	4500	5.17524e-92	WJ3,WJ2,MS4	Gain
994	4	136342201	136350000	7800	1.04478e-68	DU2	Loss
995	4	136820701	136831654	10954	3.3134e-127	LR1,LW8,MS4,TC3,JH2	Loss
996	4	136857547	136871400	13854	1.07854e-76	YN1,LR1,LW8,LW2	Loss
997	4	137274901	137281200	6300	8.4936e-147	LR1	Loss
998	4	138602701	138607575	4875	7.69283e-38	TC3	Loss
999	4	141170707	141174000	3294	2.4532e-110	LR1	Loss
1000	4	141199501	141205200	5700	1.11685e-42	LW11,DU2	Loss
1001	4	141222001	141232567	10567	2.4532e-110	LW12,LR1	Loss
1002	4	141272601	141278700	6100	5.2206e-101	TC1	Loss
1003	4	141748501	141771900	23400	8.64146e-84	WJ1	Loss
1004	4	142626769	142664100	37332	4.70911e-81	JH2,MS4,MS4	Loss
1005	4	143071837	143086800	14964	3.65865e-88	JH1,MS4,WJ3,WJ2,TC1,LW8	Loss
1006	4	143234101	143246601	12501	3.0472e-136	WJ1,TC1,TC3,JH3	Loss
1007	5	357901	367507	9607	9.51517e-66	TC4,MS1	Loss
1008	5	399169	408900	9732	4.58184e-39	MS1,TC4	Loss
1009	5	634369	649800	15432	1.399e-152	LR4,JH3	Loss
1010	5	780001	787200	7200	1.29851e-30	LR5	Loss
1011	5	1287001	1293600	6600	2.93946e-46	JH3	Loss
1012	5	1533601	1574700	41100	8.90481e-50	YN2	Loss
1013	5	2185801	2209521	23721	5.08605e-71	LW7,MS1	Loss
1014	5	2756401	2761611	5211	7.5679e-167	TC3	Loss
1015	5	3043427	3048900	5474	5.22748e-42	MS2	Loss
1016	5	3503401	3510144	6744	9.38466e-27	MS1	Loss
1017	5	3677401	3693600	16200	1.76219e-78	PZ3,MS2,MS1,TC4	Loss
1018	5	3719101	3736800	17700	1.0857e-149	JH3,PZ3,WJ3,MS4,YN3	Loss
1019	5	3777537	3810000	32464	0	DU3,JH3,PZ3,MS2,MS1,MS4,TC2,TC4,WJ3,YN3	Loss
1020	5	3836101	3844200	8100	8.7508e-63	PZ3	Loss
1021	5	5206801	5215200	8400	1.23898e-32	LR3	Gain
1022	5	5252401	5259900	7500	3.73771e-61	MS4	Loss
1023	5	5338377	5350800	12424	1.03052e-37	NJ2,TC3	Loss
1024	5	5434201	5449656	15456	3.25421e-38	JH2,JH3	Loss
1025	5	6437089	6437700	612	2.937e-34	DU3	Loss
1026	5	9096301	9126721	30421	1.94257e-44	LR3	Gain	Fechtner Syndrome,153640; Epstein Syndrome,153650; May-Hegglin Anomaly,155100; Macrothrombocytopenia And Progressive Sensorineural Deafness,600208; Deafness, Autosomal Dominant 17,603622; Sebastian Syndrome,605249
1027	5	9158411	9166500	8090	2.79153e-61	LR3	Gain	Fechtner Syndrome,153640; Epstein Syndrome,153650; May-Hegglin Anomaly,155100; Macrothrombocytopenia And Progressive Sensorineural Deafness,600208; Deafness, Autosomal Dominant 17,603622; Sebastian Syndrome,605249
1028	5	11276101	11290944	14844	5.81756e-43	DU3	Loss
1029	5	11325665	11339100	13436	2.21729e-19	DU3	Loss
1030	5	11608741	11611500	2760	1.76473e-65	LW12	Loss
1031	5	14550301	14556600	6300	4.88753e-23	WJ1	Loss
1032	5	15152401	15158515	6115	9.74595e-46	JH1	Loss
1033	5	15683401	15689400	6000	1.49853e-37	YN2	Loss
1034	5	15699001	15706800	7800	6.6051e-73	WJ3	Loss
1035	5	15889501	15894300	4800	4.07611e-81	JH3	Loss
1036	5	15961291	15989400	28110	1.19241e-54	TC4	Loss
1037	5	16016101	16032151	16051	1.53304e-96	TC2,NJ1,JH1	Loss
1038	5	16054529	16074900	20372	9.1297e-110	DU3,LR4,MS2,TC2	Loss
1039	5	16208749	16215300	6552	3.3263e-139	LW8	Loss
1040	5	16249201	16286724	37524	5.3355e-206	PZ1,PZ3,YN1,YN3,YN2,JH2,JH3,WJ3,TC1,TC3,NJ1,MS4,LR1,LR4,DU2,LW8	Loss
1041	5	16367401	16377000	9600	1.2014e-230	LR1,TC1	Loss
1042	5	16392601	16400400	7800	2.4301e-109	DU4,WJ3,YN2,NJ1,JH3	Loss
1043	5	16408501	16429590	21090	1.2014e-230	TC1,PZ1,JH1,JH2,JH3	Loss
1044	5	17954701	17967152	12452	7.21418e-67	LR1,LR4,DU2,TC2,TC4	Loss
1045	5	17993011	18012600	19590	1.0818e-120	YN2,JH3,TC4,TC2,WJ3,LR4,LW12,DU2	Loss
1046	5	18087901	18104400	16500	1.39273e-68	LW11	Loss
1047	5	18153001	18167002	14002	1.3467e-258	MS4	Loss
1048	5	18173912	18188400	14489	1.91105e-68	WJ1	Loss
1049	5	18203701	18220392	16692	1.54062e-77	JH2	Loss
1050	5	18272377	18280500	8124	4.40092e-60	JH2	Loss	Loose Anagen Hair Syndrome,600628; Pseudofolliculitis Barbae,612318
1051	5	18300301	18315696	15396	3.85321e-90	WJ1,WJ2,JH2,YN3,MS4	Loss
1052	5	18346141	18360300	14160	4.491e-146	PZ3,YN3,MS4	Loss
1053	5	19295101	19310700	15600	1.4762e-152	JH3,TC3,PZ1	Loss
1054	5	19408801	19413589	4789	1.9135e-108	YN1	Loss
1055	5	19654501	19671900	17400	6.3741e-137	NJ3,TC1	Loss
1056	5	20055301	20064300	9000	8.88487e-57	WJ1	Loss
1057	5	20365201	20378100	12900	5.03013e-61	TC3	Loss
1058	5	20561311	20577600	16290	8.9954e-101	WJ2,JH3,NJ2,YN1,TC3,MS4	Loss
1059	5	20816101	20821800	5700	2.05962e-32	LW13	Loss
1060	5	21223841	21235500	11660	2.11999e-59	LW7	Loss
1061	5	21257701	21264600	6900	6.18648e-90	NJ1	Loss
1062	5	21924397	21932400	8004	1.22284e-42	LW4	Loss
1063	5	22511701	22533280	21580	1.71446e-63	LR4	Loss
1064	5	22617145	22626000	8856	5.46914e-89	LW8	Loss
1065	5	22838701	22849050	10350	2.95379e-58	YN2,WJ2	Loss
1066	5	22969201	22975800	6600	1.4903e-98	WJ1	Loss	Lethal Congenital Contracture Syndrome 2,607598
1067	5	23006701	23012700	6000	1.12271e-76	WJ3	Loss	Lethal Congenital Contracture Syndrome 2,607598
1068	5	23021101	23032500	11400	7.2536e-113	DU3,WJ3,YN2,PZ3,NJ3,MS1,JH3	Loss	Lethal Congenital Contracture Syndrome 2,607598
1069	5	23134609	23174256	39648	4.80241e-72	LR4	Loss
1070	5	24087301	24109500	22200	2.00993e-52	LW11,DU3,LR1,PZ1	Loss
1071	5	24138601	24148800	10200	4.5682e-106	NJ2	Loss
1072	5	26004601	26016321	11721	6.27141e-61	LW7	Loss
1073	5	36152101	36158100	6000	1.14683e-39	NJ2	Gain
1074	5	39465001	39471000	6000	6.75219e-89	DU4,LR1,YN2,PZ3,WJ2,WJ3,TC2,TC4,NJ1,NJ2,MS4	Gain
1075	5	39763501	39768300	4800	1.55801e-49	LR1,MS4	Gain
1076	5	40344601	40350900	6300	1.0549e-101	NJ3,YN2,YN3,WJ1,WJ2,WJ3,TC3,TC4,MS4,JH2,JH3,DU4	Gain
1077	5	45086401	45093300	6900	7.68314e-31	NJ3	Gain
1078	5	45933121	45970079	36959	3.63784e-79	LW7,LW14	Loss
1079	5	49021501	49028400	6900	1.24573e-47	YN3,WJ3,NJ1,NJ2,NJ3,JH2,JH3,TC4,TC2,PZ3	Gain
1080	5	53094601	53100900	6300	7.69411e-51	LW11,LW8,DU4,NJ1	Gain
1081	5	53289901	53294400	4500	1.79161e-52	TC2	Gain
1082	5	53295001	53355764	60764	1.48574e-67	TC2,TC4,TC2,NJ1	Gain
1083	5	53397601	53483611	86011	3.58318e-84	YN1,YN3,YN2,WJ2,WJ3,TC3,TC4,JH2,NJ1,LR1	Gain
1084	5	53485285	53488200	2916	4.21458e-44	TC2,WJ2	Gain
1085	5	53489525	53497200	7676	9.18689e-46	TC3,JH2	Gain
1086	5	53528401	53532600	4200	1.17476e-74	NJ3	Gain
1087	5	53584501	53589600	5100	1.03358e-33	MS4	Gain
1088	5	53634259	53635500	1242	4.86811e-22	TC4	Gain
1089	5	53659801	53666400	6600	1.04131e-36	TC4,TC1,TC3,WJ1	Gain
1090	5	59164801	59170800	6000	9.82657e-81	JH3	Gain
1091	5	59309701	59314800	5100	7.58557e-51	JH2,PZ3,TC2	Gain
1092	5	59423401	59430727	7327	5.4016e-33	WJ1	Gain
1093	5	62367601	62375400	7800	1.87369e-46	YN1,WJ2,JH2	Loss
1094	5	65877101	65898000	20900	8.49823e-35	PZ1	Loss
1095	5	66353401	66360000	6600	1.6448e-94	TC2	Loss
1096	5	66393301	66403800	10500	2.2357e-117	DU4,LR4,LW3,JH1	Loss
1097	5	66412501	66429000	16500	2.2357e-117	LW3,DU4	Loss
1098	5	66579601	66592708	13108	1.0833e-108	TC2	Loss
1099	5	66630951	66651600	20650	4.17555e-39	YN3,LR3	Gain or Loss
1100	5	66994183	67005300	11118	6.51417e-61	TC4	Loss
1101	5	67077901	67096260	18360	1.4861e-201	LW3,LW4,LR4,YN2,YN1,YN3,WJ3,TC4,TC2,JH1,MS2,MS1	Loss	Von Willebrand Disease, Type 1,193400; Von Willebrand Disease, Type 3,277480; Von Willebrand Disease, Type 2,613554
1102	5	67111975	67128900	16926	1.43077e-67	JH1,LR4,LW6	Loss
1103	5	68049601	68060700	11100	7.90227e-30	LW8	Loss
1104	5	68302033	68309400	7368	2.57882e-65	NJ1	Loss
1105	5	68309468	68309700	233	2.92693e-40	TC3	Loss
1106	5	68335201	68352228	17028	3.84567e-94	LR4,LR1,DU4,WJ2,MS4	Loss
1107	5	68825401	68837100	11700	1.9683e-58	PZ3,JH1,LW2,LR4	Loss
1108	5	69127801	69136500	8700	6.28808e-79	DU2	Loss
1109	5	69210961	69242100	31140	2.88968e-28	LR3	Gain
1110	5	69455401	69461400	6000	3.41499e-93	TC4	Loss
1111	5	70115459	70137600	22142	1.7022e-199	PZ1,JH3,JH2,NJ1,NJ3,WJ3,WJ1,YN3,YN2,MS4,TC2,TC3,TC4,DU4,LW8,LR1	Loss
1112	5	70150501	70156200	5700	1.70261e-62	NJ3	Loss
1113	5	70848901	70858800	9900	8.1136e-196	WJ2,WJ3,NJ3,NJ2,JH2,JH3,MS4,TC1	Loss
1114	5	70947301	70961700	14400	2.7251e-179	DU3,LR5,NJ2,NJ3	Loss
1115	5	71162497	71169900	7404	2.85937e-62	LW11	Loss
1116	5	71172601	71187300	14700	7.43531e-47	LR4	Loss	Retinal Cone Dystrophy 4,610478
1117	5	71210101	71219100	9000	4.5985e-193	WJ3,TC2	Loss	Retinal Cone Dystrophy 4,610478
1118	5	71805601	71811900	6300	1.04237e-95	LW12,LW2,LR4,JH1	Loss
1119	5	71865439	71874600	9162	2.24186e-32	TC4	Loss
1120	5	72126601	72141000	14400	1.1049e-96	LW12,LW2	Loss
1121	5	72253451	72298064	44614	3.2958e-244	YN3,MS2,TC2	Loss
1122	5	72331301	72350700	19400	4.0017e-100	YN3,WJ3,JH2,TC2,TC1,LW8	Loss
1123	5	72575701	72590100	14400	8.86365e-48	LW11,LW4,LW13,LR5	Loss
1124	5	73855201	73861500	6300	5.1106e-140	JH1,NJ2	Gain
1125	5	75173101	75179400	6300	3.03795e-88	DU4,YN1,WJ2,WJ3,MS4,JH3	Gain	Myopathy, Congenital, Compton-North,612540
1126	5	79684801	79686973	2173	2.36216e-72	WJ1	Gain
1127	5	79724401	79728300	3900	6.9844e-50	MS4	Gain
1128	5	79741501	79746300	4800	6.9844e-50	MS4	Gain
1129	5	81345601	81351088	5488	1.1743e-131	LR4,NJ1,JH3	Loss
1130	5	81399901	81423600	23700	2.1954e-54	LW11,YN1,JH3,PZ1	Loss
1131	5	81439501	81465368	25868	2.30183e-84	LR1,YN2,PZ1,NJ1	Loss
1132	5	81512991	81528300	15310	4.1995e-163	PZ1,YN1,NJ1,DU3,LW11,LW2,LW12,LW13,LW9,LW14,LR1,LR5,LR2	Loss
1133	5	83328601	83340270	11670	1.24365e-60	MS4	Loss
1134	5	83368237	83379600	11364	1.1139e-114	NJ3,NJ1,MS4	Loss
1135	5	83707801	83734911	27111	2.14847e-66	DU2	Loss
1136	5	88190401	88195500	5100	1.39377e-41	WJ1	Gain
1137	5	89425501	89435100	9600	3.2843e-50	LW8	Loss
1138	5	89535161	89568617	33457	8.9453e-225	LW12,HA1,LR2,LR3	Loss
1139	5	90482623	90487500	4878	1.48402e-24	LR1	Loss
1140	5	91716353	91720200	3848	6.39697e-20	DU3	Loss
1141	5	93233101	93238282	5182	9.17736e-29	MS4	Loss
1142	5	96260385	96273600	13216	2.72481e-31	LW7	Loss
1143	5	96315301	96321900	6600	8.79744e-31	JH2	Gain
1144	5	96416101	96438453	22353	6.39496e-48	LW6	Loss
1145	5	97304701	97313653	8953	1.07436e-24	LR3	Loss
1146	5	97851001	97856700	5700	2.45706e-29	LR1	Loss
1147	5	99857401	99864000	6600	8.52336e-57	PZ3,WJ2,TC3,MS4	Gain
1148	5	99889501	99915000	25500	1.51309e-67	LW10,LR3	Loss
1149	5	101611501	101619600	8100	2.61104e-70	PZ3,WJ2,WJ3,TC1,NJ1,MS4,JH1,JH2,JH3	Gain
1150	5	107127901	107141400	13500	3.26336e-29	JH3	Gain
1151	5	107155501	107161500	6000	3.72755e-43	PZ3,TC2,TC3,NJ3,MS4,JH3	Gain
1152	5	109884901	109902840	17940	3.29514e-21	JH2,TC4	Loss
1153	5	110481001	110482393	1393	1.98491e-54	TC4	Loss
1154	5	110484661	110487300	2640	5.52725e-60	LW4,LW3	Loss
1155	5	110850301	110886300	36000	1.43228e-58	JH3,LW12	Loss
1156	5	111082829	111091800	8972	9.545e-107	TC2	Loss
1157	5	111313177	111321900	8724	7.87411e-40	LW3	Loss
1158	6	158701	173700	15000	5.80264e-56	YN1,TC2,TC3,DU3	Loss
1159	6	278469	287400	8932	7.59361e-45	TC2	Loss
1160	6	406801	413400	6600	2.23731e-33	LR2	Loss	Fanconi Anemia, Complementation Group A,227650
1161	6	420601	428100	7500	1.49422e-65	LR3	Gain	Fanconi Anemia, Complementation Group A,227650
1162	6	475351	503400	28050	3.18511e-35	LR3	Gain	Pontocerebellar Hypoplasia, Type 8,614961
1163	6	846385	857700	11316	4.7707e-202	LW10	Loss
1164	6	874201	882900	8700	6.6488e-200	LW14,LR2	Loss
1165	6	1226401	1239524	13124	7.24868e-85	LW7,LW11,LW6,LW12,LR5,MS2	Loss
1166	6	1269373	1278300	8928	2.85133e-44	LW4,LW12,HA1	Loss
1167	6	1331937	1346100	14164	5.18485e-37	LW7	Loss
1168	6	1372897	1376700	3804	2.26186e-25	PZ3	Loss
1169	6	2844001	2861100	17100	4.05051e-37	JH3	Loss
1170	6	2882041	2895300	13260	4.1985e-100	YN2,YN3	Loss
1171	6	3006301	3011691	5391	1.77774e-32	LW6	Loss
1172	6	3052279	3065700	13422	7.17051e-57	YN1	Loss
1173	6	3241201	3244213	3013	6.41442e-57	LW8	Loss
1174	6	3299617	3318300	18684	2.16759e-46	LW8	Loss
1175	6	3570601	3606439	35839	6.96762e-75	LR1,DU4,DU2,JH2	Loss
1176	6	3612625	3627000	14376	1.57669e-36	LR1,DU4,JH2	Loss
1177	6	3906001	3928439	22439	6.7628e-81	TC4,MS1,MS2	Loss
1178	6	3934657	3966641	31985	1.1132e-141	MS1,MS2	Loss
1179	6	4157101	4167000	9900	1.13507e-55	LR3	Gain
1180	6	5145001	5172408	27408	7.60501e-78	JH2	Loss
1181	6	7571049	7582200	11152	1.84496e-33	NJ2	Loss
1182	6	8488117	8494200	6084	8.79518e-28	DU4	Loss
1183	6	9010201	9033664	23464	1.7531e-34	LW2	Loss
1184	6	9374019	9386700	12682	1.83167e-64	TC3,WJ1,JH3,JH2,YN3,MS4,NJ2	Loss
1185	6	10348201	10370790	22590	2.38936e-42	HA2	Loss
1186	6	12256801	12262200	5400	2.3079e-107	LW7	Loss
1187	6	12414262	12428700	14439	8.6273e-44	WJ1	Loss
1188	6	12432301	12438000	5700	8.6273e-44	WJ1	Loss
1189	6	12449401	12455700	6300	3.77702e-58	WJ2	Loss
1190	6	13296601	13344000	47400	9.63182e-86	NJ1	Loss
1191	6	13409101	13418272	9172	3.61324e-34	TC2	Loss
1192	6	13451113	13464600	13488	5.62685e-30	PZ3	Loss
1193	6	13531801	13537800	6000	1.80437e-52	JH2,DU4	Loss
1194	6	13619893	13623000	3108	3.44943e-40	PZ1	Loss
1195	6	13641601	13650600	9000	8.76361e-49	YN1,MS4	Loss
1196	6	14370001	14375100	5100	1.06942e-23	MS4	Gain
1197	6	15191701	15199345	7645	4.09167e-57	NJ2	Loss
1198	6	15838201	15843900	5700	2.44269e-23	WJ1	Gain
1199	6	16306801	16313100	6300	5.2643e-129	LW13,LW11,LW10,LW9,LW4,LW3,LW2,DU2,YN1,PZ3,WJ2,TC3,NJ1,JH1	Gain
1200	6	16322701	16327200	4500	1.4026e-109	LR4	Gain
1201	6	16795337	16803600	8264	8.03e-31	LW14	Loss
1202	6	18428401	18436500	8100	1.05164e-56	HA2	Loss
1203	6	18615901	18622500	6600	1.4852e-24	LR3	Loss
1204	6	19242001	19247400	5400	2.72785e-42	LR1	Gain
1205	6	19665721	19671900	6180	3.73873e-74	HA2	Loss
1206	6	21310501	21317040	6540	9.0427e-90	HA2	Loss
1207	6	25020901	25041840	20940	2.38117e-45	WJ3,TC3,NJ1,LR1,DU2	Loss
1208	6	25056901	25076700	19800	6.0242e-137	JH3,PZ3,LW8,DU2	Loss	Myoclonus, Familial Cortical,614937
1209	6	25171801	25188000	16200	6.1171e-102	DU4,PZ3	Loss
1210	6	25754701	25763100	8400	2.72995e-35	YN3	Loss
1211	6	26050501	26073306	22806	1.6612e-151	TC1,TC3,WJ1,WJ2,NJ1,MS4,YN2,YN3,JH3,PZ3,LR1	Loss
1212	6	26080983	26111400	30418	3.4438e-158	PZ1,JH1,JH3,WJ2,WJ1,NJ3,NJ1,YN2,TC1,TC3,MS4,LW8	Loss
1213	6	26581401	26600400	19000	7.14024e-52	YN1,WJ3,PZ3,NJ3	Loss
1214	6	26624401	26635200	10800	7.14024e-52	YN1,WJ3,JH3,LW8	Loss
1215	6	33252601	33257302	4702	2.18411e-47	LW13	Loss
1216	6	35048701	35087850	39150	4.51927e-44	LR1,YN2	Loss
1217	6	36140101	36177499	37399	1.0832e-173	LW5,LR5	Loss
1218	6	36275401	36293496	18096	4.50992e-34	JH2	Loss
1219	6	36328153	36350700	22548	5.68422e-43	JH2	Loss
1220	6	37556401	37557757	1357	2.50271e-49	LW8	Loss
1221	6	38547901	38557149	9249	4.20178e-40	TC3	Loss
1222	6	38822001	38839200	17200	8.66919e-66	TC1,MS4	Loss	Prolidase Deficiency,170100
1223	6	38848801	38861481	12681	8.66919e-66	TC1,MS4	Loss	Prolidase Deficiency,170100
1224	6	38925001	38947500	22500	3.9034e-128	YN3,YN1,JH2,MS4,TC1,LW8,LR1	Loss	Prolidase Deficiency,170100
1225	6	38967601	38974500	6900	2.29372e-27	LW11	Loss
1226	6	39537001	39543000	6000	3.9137e-76	DU2,JH3,JH2	Loss	Hemolytic Anemia, Nonspherocytic, Due To Glucose Phosphate Isomerase,613470
1227	6	39633785	39636600	2816	3.31781e-41	YN1	Loss
1228	6	39673501	39684600	11100	2.51802e-84	TC3	Loss
1229	6	40626226	40667400	41175	1.38833e-65	HA2	Gain	Nephrotic Syndrome, Type 1,256300
1230	6	40717201	40737600	20400	5.8992e-66	LR4	Loss
1231	6	42969301	42970883	1583	9.29048e-59	MS2	Loss
1232	6	43009237	43020300	11064	6.58824e-37	PZ3	Loss
1233	6	43812251	43825800	13550	3.04392e-45	YN3	Loss
1234	6	43898953	43920000	21048	8.49768e-62	TC4	Loss
1235	6	44055601	44062879	7279	9.92796e-44	LR1	Loss
1236	6	45009301	45032709	23409	3.26343e-69	DU4,LW11,NJ2,MS1	Loss
1237	6	45526801	45527933	1133	1.2873e-107	TC3	Loss
1238	6	45556042	45576900	20859	1.11909e-40	TC3	Loss
1239	6	45818701	45836100	17400	1.07193e-79	YN2,YN1,PZ3	Loss
1240	6	46170001	46179900	9900	3.28076e-42	JH2,DU4	Loss
1241	6	47511001	47522700	11700	3.47159e-55	PZ3,TC2	Loss
1242	6	49922101	49939296	17196	4.24223e-95	TC2,TC4,JH2	Loss
1243	6	49963609	49975800	12192	8.14647e-43	PZ3	Loss	Progressive Familial Heart Block, Type Ib,604559
1244	6	50151301	50177714	26414	4.82172e-20	PZ1	Loss
1245	6	50293501	50298600	5100	1.5029e-75	HA2	Gain
1246	6	52259401	52270597	11197	4.4687e-115	LW8	Loss
1247	6	52976701	52984500	7800	1.37611e-23	DU1	Gain	Spinocerebellar Ataxia 14,605361
1248	6	53253301	53270400	17100	2.2993e-271	LW8	Loss
1249	6	54484249	54507300	23052	3.2591e-42	LR2	Loss
1250	6	55271419	55288500	17082	5.13544e-32	JH1	Loss
1251	6	55535701	55536240	540	9.21021e-28	JH2	Loss
1252	6	55562233	55575900	13668	1.06619e-49	JH2,LR4	Loss
1253	6	56231401	56240100	8700	2.09262e-42	LW8	Loss
1254	6	56814001	56827200	13200	4.94124e-40	MS4	Loss
1255	6	57758701	57773299	14599	3.48472e-80	YN1,TC2,TC4	Loss
1256	6	57823801	57884955	61155	1.0444e-111	LR3,HA2	Gain
1257	6	57901801	57911100	9300	6.6903e-199	LW7,LW3,LW4	Loss
1258	6	57921601	57923840	2240	2.7915e-50	LW3	Loss
1259	6	58335001	58348081	13081	4.87717e-91	LR4,LW7,TC3,PZ3	Loss
1260	6	58370401	58388700	18300	8.34601e-69	JH3,PZ3,TC3,MS2,LW7,LR4	Loss
1261	6	58563001	58572228	9228	8.0005e-105	LW12,JH3	Loss	Epilepsy, Idiopathic Generalized, Susceptibility To, 10,613060
1262	6	58603689	58613100	9412	2.27995e-85	LW12,LW3,LW4	Loss
1263	6	58613401	58641600	28200	4.06759e-68	LR3,HA2	Gain
1264	6	58645201	58731904	86704	3.4092e-279	DU3,DU4,LR1,LR4,LW12,JH1,MS2,LR4,LR1	Loss
1265	6	58734193	58744500	10308	2.6496e-70	NJ1,LR1,DU4	Loss
1266	6	58758901	58775257	16357	2.90594e-48	JH1,YN1,WJ3,TC1	Loss
1267	6	58793845	58847400	53556	1.2723e-134	JH1,WJ3,YN1,TC1,LR4	Loss
1268	6	59029801	59036100	6300	1.25244e-63	HA2	Gain
1269	6	59229301	59246700	17400	1.9276e-201	LW7	Loss
1270	6	59581501	59595987	14487	5.0472e-101	DU4,TC3,TC1,YN2	Loss	Left Ventricular Noncompaction 8,615373
1271	6	59624093	59632200	8108	2.595e-120	DU4,DU2,YN2	Loss	Left Ventricular Noncompaction 8,615373
1272	6	59671801	59691465	19665	7.69877e-26	HA2	Gain	Left Ventricular Noncompaction 8,615373
1273	6	59703976	59744700	40725	5.86294e-53	HA2	Gain	Left Ventricular Noncompaction 8,615373
1274	6	59898001	59952900	54900	2.359e-82	HA2,LR3	Gain
1275	6	59986252	60016086	29835	1.44207e-24	DU2	Loss
1276	6	61209109	61212000	2892	1.51694e-48	MS4	Loss
1277	6	61236901	61246272	9372	1.51694e-48	MS4	Loss
1278	6	61427429	61446000	18572	1.01034e-50	DU4	Loss
1279	6	61541701	61553400	11700	2.49891e-88	WJ3,YN3	Loss
1280	6	61748401	61773041	24641	4.3324e-87	HA2,LR1,TC1	Gain or Loss	Nephronophthisis 4,606966; Senior-Loken Syndrome 4,606996
1281	6	61804327	61825500	21174	2.6634e-116	LR1,TC1,YN1	Loss
1282	6	61858201	61869624	11424	1.3333e-44	JH2,JH3	Loss
1283	6	61891133	61899900	8768	3.97481e-29	TC2	Loss
1284	6	61944301	61953600	9300	1.35681e-63	JH3,MS2	Loss
1285	6	62045701	62057686	11986	3.74824e-94	MS4	Loss
1286	6	62266933	62297100	30168	2.53105e-48	LW10,LW11,DU3	Loss	Spinal Muscular Atrophy, Distal, Autosomal Recessive, 4,611067; Charcot-Marie-Tooth Disease, Recessive Intermediate C,615376
1287	6	62545501	62551800	6300	2.53003e-30	TC3	Loss
1288	6	62734501	62754300	19800	2.81698e-65	JH1,YN3,WJ1,LW8	Loss
1289	6	62907901	62931696	23796	7.94415e-53	LW8,LR1,DU4,DU2,NJ1	Loss
1290	6	63231001	63239700	8700	3.62955e-55	YN3	Loss
1291	6	63277201	63311700	34500	1.06087e-92	TC1,WJ2,MS4	Loss
1292	6	64093801	64101000	7200	2.02197e-67	YN1	Loss
1293	6	64795201	64865400	70200	1.29189e-90	LR3	Gain	Peroxisome Biogenesis Disorder 13A (Zellweger),614887
1294	6	65483701	65490000	6300	7.17054e-69	JH1	Loss
1295	6	65996695	66006900	10206	1.17214e-36	JH1	Loss	Neuropathy, Hereditary Motor And Sensory, Type Vi,601152; Charcot-Marie-Tooth Disease, Axonal, Type 2A2,609260
1296	6	71542201	71548200	6000	1.38939e-54	YN2	Loss
1297	6	71774101	71792400	18300	3.0117e-106	WJ1,WJ2,YN1,PZ3	Loss
1298	6	73952401	73959900	7500	4.7168e-108	TC2,MS2	Loss
1299	6	74888101	74906700	18600	3.69591e-86	JH3,TC4	Loss
1300	6	75260101	75265500	5400	5.28172e-43	LW3,LR5,YN2,TC3	Gain
1301	6	76741868	76747500	5633	3.55893e-69	TC3,JH2	Loss
1302	6	78332101	78338400	6300	1.42904e-29	LR3	Gain
1303	6	78358201	78378300	20100	2.2002e-177	JH3,JH1,PZ3,MS4,YN2	Loss
1304	6	80524501	80535851	11351	1.72958e-29	LW2	Loss
1305	6	80567917	80576100	8184	4.26159e-27	TC2	Loss
1306	6	81825901	81850800	24900	8.60451e-82	LR1	Loss
1307	6	81873901	81881520	7620	7.31321e-77	YN2	Loss
1308	6	81940741	81949800	9060	1.95562e-66	YN2,YN1,PZ3	Loss
1309	6	82773301	82779300	6000	8.36654e-44	WJ2	Loss
1310	6	83054701	83063400	8700	1.54524e-25	PZ1,MS1	Loss
1311	6	85727857	85736700	8844	4.94437e-32	JH1	Loss
1312	6	86260321	86268600	8280	9.54928e-34	TC2	Loss
1313	6	86462629	86480400	17772	4.68899e-35	NJ3	Loss
1314	6	87027901	87039420	11520	3.28119e-28	WJ3	Loss
1315	6	89151129	89153400	2272	5.12608e-93	DU4,DU2,LR1,JH2	Gain
1316	6	89435701	89443375	7675	1.36596e-29	LR1	Loss
1317	6	89835301	89842500	7200	3.91877e-42	TC2	Loss
1318	6	89870401	89877900	7500	5.92826e-45	JH3	Loss
1319	6	90029637	90048600	18964	2.75883e-68	NJ2	Loss
1320	6	90760501	90777000	16500	4.90514e-64	PZ3,YN2,JH2,TC2	Loss
1321	6	90836701	90845056	8356	8.82941e-83	TC3	Loss
1322	6	90881201	90886800	5600	3.7368e-50	NJ2,TC1	Loss
1323	6	91588921	91600800	11880	1.0602e-36	NJ1,TC1	Loss
1324	6	91617601	91626501	8901	1.0602e-36	TC1	Loss
1325	6	92050501	92055600	5100	1.49661e-72	LR4,MS4	Gain
1326	6	92463301	92476989	13689	2.97437e-38	NJ2,TC1,DU4	Loss
1327	6	99054601	99065100	10500	1.2341e-103	YN2,YN3,NJ2,NJ1,NJ3,PZ3,WJ1,WJ3,TC1,TC2,MS1,MS4,JH1,JH2,JH3,LW12,LR1,LR4,DU2,DU4	Gain
1328	6	99480001	99486000	6000	3.11116e-54	LR1	Gain	Left Ventricular Noncompaction 7,615092
1329	6	100728001	100738081	10081	2.66656e-30	DU4	Loss
1330	6	100761839	100784400	22562	4.80193e-72	YN1,TC1,LW12,LW8,DU4,DU2,LR1,LR4	Loss
1331	6	100989841	101007000	17160	3.28309e-47	TC1,MS4	Loss	Niemann-Pick Disease, Type C1,257220
1332	6	101317801	101329340	11540	3.87983e-33	TC1,TC3	Loss
1333	6	102710069	102745849	35781	3.80079e-30	NJ2,TC2	Gain
1334	6	103014601	103019700	5100	1.22362e-62	WJ3,NJ2,MS4	Gain
1335	6	103898701	103903500	4800	1.31519e-68	LR1,LW3,MS4,JH2	Gain
1336	6	106516429	106522500	6072	2.46274e-58	LR3	Loss
1337	6	106643189	106662900	19712	4.3926e-33	LR3	Loss
1338	6	108152701	108157800	5100	2.97383e-23	MS4	Gain
1339	6	109537501	109539655	2155	1.83207e-77	LR3	Loss
1340	6	109749901	109755900	6000	2.0273e-110	YN3,TC2,MS4	Gain
1341	6	109777201	109782600	5400	2.32086e-81	YN3	Gain
1342	6	109870621	109876200	5580	1.42605e-66	WJ3,TC2,YN3,MS1	Gain
1343	6	113556881	113588001	31121	7.46309e-53	LW7	Loss
1344	6	113818501	113825400	6900	2.36662e-66	LW8	Loss
1345	6	114916801	114926955	10155	8.53393e-26	LR3	Loss
1346	6	116257501	116270611	13111	3.20367e-47	LR3	Loss
1347	6	116551801	116556000	4200	1.32814e-39	DU4	Gain
1348	6	117186301	117191697	5397	2.1828e-110	LW7	Loss
1349	6	117644041	117667500	23460	9.02593e-74	HA2,LW7	Loss
1350	6	117733801	117738900	5100	7.37523e-47	TC3	Gain
1351	6	118422301	118430273	7973	2.61879e-87	LW7	Loss
1352	6	118626601	118631100	4500	1.26268e-27	WJ3	Gain
1353	6	118962001	118967100	5100	5.2871e-142	DU4	Gain
1354	6	119001601	119027777	26177	9.47954e-83	LW7	Loss
1355	6	119778901	119790900	12000	4.45455e-52	HA2	Loss
1356	6	120375901	120381300	5400	1.44318e-40	YN3	Gain
1357	6	121082401	121092300	9900	1.0744e-82	YN2,TC2,MS4,JH1	Gain
1358	6	121731601	121741500	9900	4.057e-122	WJ1,WJ3,WJ1,TC2,TC3,MS4,JH3,YN2,YN1	Gain
1359	6	121955701	122021100	65400	1.56247e-91	YN3,YN3,TC4,TC2	Gain
1360	6	122875501	122887500	12000	2.21628e-71	HA2	Loss
1361	6	122905801	122912835	7035	1.5378e-149	LR3	Loss
1362	6	122955001	122969877	14877	2.44294e-68	LR3	Loss
1363	6	123842746	123853500	10755	1.6401e-85	HA2,LR3	Loss
1364	6	124376101	124382700	6600	3.1353e-136	WJ1,MS4	Gain
1365	6	124480756	124492200	11445	2.37759e-49	HA2,LR3	Loss
1366	6	125494501	125502600	8100	1.352e-177	WJ1,WJ3,MS4,JH2,YN2,YN3,PZ3,TC3,TC4,TC2,NJ3,LR1,LR4,DU4	Gain	Cardiomyopathy, Dilated, 1Cc,613122; Cardiomyopathy, Familial Hypertrophic, 20,613876
1367	6	128051101	128058600	7500	1.1342e-50	NJ2,JH2	Gain
1368	6	129586201	129596129	9929	2.04469e-42	LW7	Loss
1369	6	130678801	130683900	5100	4.8758e-59	YN2	Gain
1370	6	130729801	130736100	6300	6.14598e-31	DU2	Gain
1371	6	131025475	131029500	4026	1.83176e-36	LR3	Loss
1372	6	131066401	131071200	4800	1.72152e-61	MS4	Gain
1373	6	131556001	131560800	4800	1.84563e-58	TC1	Gain
1374	6	132213001	132220200	7200	1.32975e-85	LW8,LW3	Gain
1375	6	132399301	132405900	6600	1.39549e-56	LR1,DU4,TC4	Gain
1376	6	132435601	132451525	15925	6.28557e-53	LR3	Loss
1377	6	132520201	132528300	8100	1.39592e-52	LR3	Loss
1378	6	134769301	134776485	7185	2.16091e-63	HA2	Loss
1379	6	139114361	139165776	51416	4.63543e-42	TC1,TC3,WJ3,NJ1,JH2,NJ1,LW8,DU4	Gain
1380	6	141350491	141365400	14910	1.58798e-49	HA2,LR3	Loss
1381	6	147612001	147617400	5400	6.28656e-71	LW8,LW2,LR4,LR1,DU4,WJ1,TC1	Gain
1382	6	148439701	148443600	3900	5.90432e-86	TC1	Gain
1383	6	148745101	148752900	7800	3.2738e-122	LR1,DU2,DU3,LW2,LW4,LW13,WJ1,NJ1,JH1,TC3,MS4,YN2	Gain
1384	6	149071801	149079000	7200	1.3745e-112	MS4	Gain
1385	6	149106601	149112900	6300	3.6884e-115	PZ3,MS4,JH1,JH3	Gain
1386	6	149189701	149194200	4500	1.3745e-112	DU4,TC4,MS4	Gain
1387	6	151866301	151880621	14321	2.28136e-46	YN1	Loss
1388	6	152178001	152200500	22500	1.82927e-97	PZ1,YN3,WJ1,TC3	Loss
1389	6	153874501	153888000	13500	1.52943e-51	YN3,NJ3	Loss	Leukoencephalopathy With Vanishing White Matter,603896
1390	6	153921301	153933462	12162	8.80164e-43	TC3	Loss
1391	6	153986329	154003200	16872	1.34498e-49	TC2,PZ3	Loss
1392	6	154059301	154070516	11216	3.03162e-58	TC2	Loss
1393	6	154592101	154602656	10556	4.31582e-45	LW12,LW3	Loss
1394	6	154972201	155004403	32203	4.80365e-52	DU4,DU3,LW7,LW5,LW13,LW6,LR4	Loss
1395	6	155024101	155061600	37500	3.0055e-127	JH3,LR5,LR4,DU3,DU4,LW3,LW7,LW6,LW5,LW4	Loss
1396	6	155279405	155294700	15296	1.66323e-73	LW10,LW9,LW4,DU3,MS1,TC4	Loss
1397	6	155366401	155374712	8312	6.17021e-47	PZ1	Loss
1398	6	157150501	157163905	13405	9.96037e-98	LW12,PZ3	Loss
1399	6	157204765	157208100	3336	1.13529e-33	PZ3	Loss
1400	7	694501	705300	10800	1.1335e-112	DU2,DU4,LW11,TC3,TC1	Loss
1401	7	741901	762109	20209	1.2463e-164	DU4,YN2,TC3,MS4,JH1,NJ2	Loss
1402	7	772849	791400	18552	9.8865e-104	NJ2,MS4,TC3,DU4	Loss
1403	7	1042201	1052100	9900	6.89064e-42	LR3	Gain
1404	7	1461901	1473921	12021	4.44793e-60	TC1,JH2	Loss
1405	7	1503961	1524600	20640	3.413e-116	WJ3,TC3,TC1,DU4,LW8	Loss
1406	7	1626301	1657575	31275	1.5055e-22	HA2	Gain
1407	7	1845901	1852136	6236	2.8874e-103	TC2	Loss
1408	7	2985601	2991912	6312	4.26442e-81	TC2	Loss
1409	7	3037245	3051600	14356	3.43965e-31	TC2	Loss
1410	7	3175201	3185100	9900	8.81592e-22	JH3	Loss
1411	7	3299401	3307596	8196	6.46126e-42	MS4	Loss
1412	7	3336425	3360600	24176	2.82395e-49	YN1,WJ1,NJ3,NJ2	Loss
1413	7	4316401	4343100	26700	4.96177e-48	JH3	Loss
1414	7	5652001	5661000	9000	4.70845e-45	HA2	Loss
1415	7	6673801	6679500	5700	1.41518e-28	TC1	Gain
1416	7	9976801	9990750	13950	1.0994e-113	LW8,LR4,DU2,DU4,YN3	Loss	Megalencephaly, Autosomal Recessive,248000
1417	7	10792501	10798405	5905	3.93611e-65	NJ2	Loss
1418	7	12844309	12847200	2892	6.94348e-34	JH1	Loss
1419	7	16389703	16397400	7698	3.49679e-48	LW5,LR3	Loss
1420	7	19006501	19011900	5400	7.91439e-60	LR1,YN1,YN3,PZ3,WJ1,NJ1,MS4	Gain
1421	7	19013101	19017900	4800	2.71409e-38	LR1,MS4	Gain
1422	7	19388401	19393111	4711	1.27215e-21	LR1	Gain
1423	7	19685101	19690740	5640	1.88123e-34	HA2	Loss
1424	7	20018701	20042683	23983	2.55404e-58	LW7,LW6,LR3	Loss
1425	7	21808897	21813600	4704	6.74814e-68	LW7	Loss
1426	7	27114001	27117407	3407	4.18173e-35	DU4	Loss
1427	7	27433657	27452400	18744	1.6957e-171	WJ1,WJ2,YN1,NJ1,JH2,MS4,DU4,DU2,LR1	Loss
1428	7	27496801	27506100	9300	4.82637e-41	LR3,HA2	Gain
1429	7	27629101	27642060	12960	4.95054e-34	WJ3	Loss
1430	7	27691093	27717000	25908	5.57547e-50	LW12,LW7	Loss
1431	7	27978301	27984870	6570	6.93984e-27	HA2	Gain
1432	7	29775925	29827246	51322	3.2054e-134	LR3,LR1,DU2,YN1,YN3,PZ1,PZ3,WJ1,WJ3,TC1,TC3,NJ2,NJ3,JH3,JH2	Gain or Loss	Stickler Syndrome, Type Iii,184840; Otospondylomegaepiphyseal Dysplasia,215150; Weissenbacher-Zweymuller Syndrome,277610; Deafness, Autosomal Dominant 13,601868; Deafness, Autosomal Recessive 53,609706; Fibrochondrogenesis 2,614524
1433	7	30528001	30534300	6300	1.32365e-27	TC1,NJ2	Gain
1434	7	33315001	33324300	9300	4.27721e-36	MS4	Loss
1435	7	34146001	34151700	5700	1.44831e-57	HA2	Gain
1436	7	34211401	34224300	12900	3.38742e-59	JH3	Loss
1437	7	34254001	34265400	11400	4.18699e-37	JH3	Loss
1438	7	34366501	34378200	11700	6.28576e-24	HA2	Gain	Mental Retardation, Autosomal Dominant 5,612621
1439	7	34380001	34401050	21050	2.7358e-101	YN3,YN1	Loss
1440	7	34436431	34442400	5970	1.07024e-80	YN2	Loss
1441	7	34518001	34533600	15600	3.56111e-91	TC2,JH1,DU2,LR4	Loss
1442	7	34562401	34574610	12210	1.07024e-80	LR4,YN2,TC2,MS2,JH1	Loss
1443	7	34604221	34617900	13680	1.45917e-57	YN2,YN3	Loss
1444	7	35771101	35776529	5429	6.78598e-82	DU4	Loss
1445	7	36165901	36172249	6349	1.70705e-39	LW12,JH1	Loss
1446	7	37977301	37991629	14329	2.78085e-35	PZ3	Loss
1447	7	38933701	38945100	11400	2.37449e-36	HA2	Gain
1448	7	39840901	39858560	17660	1.07368e-65	LW13,DU3	Loss
1449	7	40642825	40647600	4776	5.27301e-44	JH2	Loss
1450	7	40965301	40989000	23700	1.47951e-80	WJ2	Loss
1451	7	43556101	43569900	13800	7.80303e-51	DU2,DU4,LW12,TC2,TC4,JH3	Loss	Three M Syndrome 1,273750
1452	7	43595791	43614300	18510	3.1434e-150	YN2,YN3,YN1,WJ1,WJ3,WJ2,NJ3,NJ2,PZ3,MS4,JH3,TC2,LR4,DU4	Loss	Three M Syndrome 1,273750
1453	7	43706401	43712700	6300	1.32737e-81	JH3	Loss
1454	7	44582791	44601600	18810	6.15654e-32	YN2	Loss
1455	7	44890501	44895900	5400	6.14471e-20	DU3	Loss
1456	7	45992701	45997200	4500	1.34386e-58	LR1,MS4	Gain
1457	7	46149601	46166700	17100	2.0472e-121	LW8,LW14,LW3,LW2,PZ3,WJ1	Gain
1458	7	50427301	50433900	6600	3.055e-108	NJ1	Gain
1459	7	53377201	53384100	6900	8.85539e-59	PZ3	Loss
1460	7	55326001	55339800	13800	3.89641e-51	PZ3,JH3	Loss
1461	7	58616273	58619400	3128	6.5283e-121	LW12	Loss
1462	7	58688101	58690021	1921	3.89871e-94	LR5	Loss
1463	7	58768101	58791600	23500	1.8319e-129	YN3,WJ3,PZ3,LR4	Loss
1464	7	58807201	58815300	8100	1.8319e-129	WJ3	Loss
1465	7	58859401	58862820	3420	1.8319e-129	WJ3	Loss
1466	7	59289301	59297700	8400	2.27452e-48	LR5,PZ3	Loss
1467	7	59902501	59908933	6433	1.26513e-42	PZ3	Loss
1468	7	60040801	60051712	10912	1.89799e-31	DU3	Loss
1469	7	62957101	62965200	8100	6.69296e-85	LW12,WJ1,TC2,JH1	Loss
1470	7	63021001	63051340	30340	2.72778e-76	LW9	Loss
1471	7	63249001	63259200	10200	2.87101e-80	PZ3,YN3	Loss
1472	7	63625501	63633600	8100	1.7791e-189	DU2,YN3,MS4,JH3,WJ3	Loss
1473	7	64212001	64226232	14232	3.2362e-178	DU4,JH2,YN1,TC1,TC3,MS4	Loss
1474	7	64266355	64276800	10446	2.0055e-209	LR1,DU4,TC2,TC3,TC1,JH1,MS4	Loss
1475	7	64356601	64373300	16700	1.8331e-164	DU2,YN3,PZ1,TC3,JH1	Loss
1476	7	65285101	65287857	2757	2.23414e-33	TC3	Loss
1477	7	65455801	65472900	17100	1.90677e-71	TC1	Loss
1478	7	65621401	65627700	6300	1.12527e-35	DU4	Loss
1479	7	67419601	67425300	5700	2.6811e-150	LR1,DU2,WJ3,JH1,JH3,YN2	Gain
1480	7	69262501	69267000	4500	2.85674e-87	MS4	Gain
1481	7	69267601	69273300	5700	3.01959e-70	WJ3	Gain
1482	7	71362501	71396148	33648	1.97637e-47	NJ1	Gain
1483	7	71419297	71436300	17004	2.97059e-51	NJ1	Gain
1484	7	71437383	71462700	25318	1.0292e-50	WJ1	Gain
1485	7	71464801	71465592	792	2.97059e-51	NJ1	Gain
1486	7	71473309	71519604	46296	4.53446e-30	NJ1	Gain
1487	7	71538001	71544000	6000	7.98529e-33	TC1,JH2	Gain
1488	7	71843401	71856000	12600	1.0053e-62	YN2,TC2,TC4,JH1,PZ3	Gain
1489	7	71895601	71913601	18001	1.68385e-39	PZ3	Gain
1490	7	71925463	71956500	31038	6.63318e-38	WJ2	Gain
1491	7	72233401	72238200	4800	1.1525e-123	YN3,WJ3,MS4,JH3	Gain
1492	7	72649801	72654900	5100	6.7473e-36	LW5,LR4,DU2	Gain
1493	7	74879101	74889600	10500	3.20544e-89	PZ3,JH1,TC2,TC3,YN2	Gain
1494	7	74940901	74954100	13200	7.93647e-58	YN2	Gain
1495	7	75090301	75096000	5700	1.2524e-120	DU4,YN3,MS4,NJ1	Gain
1496	7	75349801	75354600	4800	1.48962e-52	DU4,JH1	Gain
1497	7	75822301	75828900	6600	2.9929e-168	LR1,DU2,DU4,PZ3,WJ2,WJ3,WJ1,TC2,TC4,TC1,MS4,JH1,JH2,YN2,NJ1,NJ3	Gain
1498	7	75889201	75894000	4800	2.6148e-118	YN1	Gain
1499	7	78011401	78016200	4800	6.21508e-43	DU2	Gain
1500	7	78644401	78649200	4800	1.1384e-56	YN3,WJ1,WJ2	Gain
1501	7	78658201	78663600	5400	8.32839e-83	TC1,TC2,NJ1,JH2,WJ3	Gain
1502	7	78690901	78695484	4584	5.84803e-68	NJ1	Gain
1503	7	78877201	78880590	3390	1.83864e-24	MS4	Gain
1504	7	80105401	80113800	8400	1.60845e-30	YN2	Loss
1505	7	81353101	81378265	25165	2.49321e-93	WJ2,WJ3,NJ2,YN1,YN3,TC3,JH1,JH2,MS4,LR1,LR4,DU4	Loss
1506	7	81399501	81416700	17200	9.6951e-99	NJ2,MS4	Loss
1507	7	86499601	86505300	5700	7.02591e-53	WJ3,TC1,JH2	Gain
1508	7	87948901	87953700	4800	1.3987e-105	MS4	Gain
1509	7	89452609	89528717	76109	5.33619e-42	NJ3,NJ2,YN3	Gain
1510	7	89809169	89810700	1532	2.94898e-39	TC2	Gain
1511	7	89850601	89851615	1015	8.29409e-29	TC4	Gain
1512	7	89961301	89982900	21600	2.87841e-60	WJ2	Gain
1513	7	90056125	90057000	876	3.48299e-27	LW8	Gain
1514	7	97053901	97059900	6000	5.11013e-65	PZ3	Gain	Molybdenum Cofactor Deficiency, Complementation Group C,615501
1515	7	97561201	97570800	9600	6.80127e-64	TC2	Loss
1516	7	97816201	97821900	5700	4.51639e-50	MS4	Loss
1517	7	98622301	98626161	3861	1.1465e-70	YN1	Loss
1518	7	98890801	98910900	20100	3.43714e-82	TC1,TC2,TC3,YN1,YN3,PZ1,WJ3,JH3,DU2,LR1	Loss	Actinin, Alpha-3,102574
1519	7	101776009	101795100	19092	2.163e-49	JH2,NJ2	Loss
1520	7	101912701	101926635	13935	2.06596e-39	TC3	Loss
1521	7	102232801	102237900	5100	6.5137e-76	LW11,LW7,LW3,LW12,LR4,LR5,DU3,WJ1,MS4	Gain
1522	7	103510501	103518300	7800	2.11337e-49	DU2	Loss
1523	7	104037901	104047500	9600	2.1506e-157	LW11,LR1,DU4,YN1,YN3,WJ1	Loss
1524	7	105164701	105174600	9900	2.58456e-65	NJ2,MS4,TC1	Loss
1525	7	105269401	105278400	9000	8.26686e-57	PZ1	Loss	Cranioectodermal Dysplasia 3,614099
1526	7	106431901	106441764	9864	2.92459e-39	LW12	Loss
1527	7	106617301	106629710	12410	8.84559e-78	TC1,MS4,LW8,LR1	Loss
1528	7	106813501	106824300	10800	4.29779e-43	LW9	Loss
1529	7	109673101	109677900	4800	2.8106e-126	DU4,TC3,MS4	Gain
1530	7	109960501	109965600	5100	6.1313e-111	NJ2,MS4	Gain
1531	7	110382301	110386800	4500	4.74344e-47	WJ2	Gain
1532	7	113527201	113533500	6300	4.93519e-77	JH2,LR1	Gain
1533	7	114598801	114601388	2588	1.98534e-33	MS4	Gain
1534	7	117537901	117544800	6900	8.34527e-33	TC1	Loss
1535	7	119660401	119666400	6000	2.27708e-32	LW11,WJ2	Gain
1536	7	120480001	120490800	10800	6.15998e-84	LW8	Loss	Skin/Hair/Eye Pigmentation, Variation In, 6,210750
1537	7	123134665	123142800	8136	1.82385e-35	TC2	Loss
1538	7	123411009	123425700	14692	3.24273e-31	LR4	Loss
1539	7	123485101	123493200	8100	2.89025e-23	TC3	Loss
1540	7	124962901	124970700	7800	9.30505e-79	LW12,LW8,YN1,TC1,WJ1,WJ3,NJ2,NJ1,MS4,JH2	Gain
1541	7	125435701	125452800	17100	1.77458e-45	JH3	Loss
1542	7	126957601	126971040	13440	1.99976e-24	DU3	Loss
1543	7	127033481	127041600	8120	1.49421e-35	TC1	Loss
1544	7	127063201	127067088	3888	1.16286e-23	NJ1	Loss
1545	7	128648725	128680415	31691	3.76295e-29	LR3	Gain
1546	7	128806021	128829900	23880	6.5281e-119	WJ3,DU4,DU2,LR1	Loss
1547	7	129899101	129912000	12900	2.1919e-52	YN2,PZ3	Loss
1548	7	131142601	131160601	18001	3.66187e-50	PZ3,JH3	Loss
1549	7	131189473	131199000	9528	2.0918e-213	LW7	Loss
1550	7	131201401	131267430	66030	5.4382e-128	LR3,HA2	Gain
1551	7	132051661	132066300	14640	5.61301e-94	LW4,DU3	Loss
1552	7	132378001	132423300	45300	2.7097e-153	LR1,TC3	Loss
1553	7	132430801	132439800	9000	2.7097e-153	LR1	Loss
1554	7	132464401	132474300	9900	2.42466e-53	LR5	Loss
1555	7	134129401	134151174	21774	3.3965e-132	MS4,NJ1,NJ3,JH2,JH3,YN1,YN2,PZ1,WJ1,WJ2,TC4,TC3	Loss
1556	8	80701	90600	9900	2.209e-231	TC4,WJ3,LW11	Loss
1557	8	182401	184977	2577	0	LW3,DU2	Loss
1558	8	201001	215264	14264	1.079e-167	LW7,LW12,LR4,LR5,DU3	Loss
1559	8	241685	254700	13016	2.5109e-148	LR5,LW7,LW4,LW11,DU3	Loss
1560	8	445801	453600	7800	2.61866e-59	LW2,LW3,LW4,LW5	Loss	N-Acetylaspartate Deficiency,614063
1561	8	457501	462528	5028	1.04026e-37	MS1	Loss
1562	8	476633	496500	19868	9.186e-124	YN1,JH2,MS1,TC4,TC3,LW7	Loss
1563	8	522001	532224	10224	9.186e-124	MS1	Loss
1564	8	1120501	1131900	11400	1.47064e-43	DU3	Loss
1565	8	1299301	1315028	15728	5.407e-121	LW6,LW7,LW8,LW11,LW12,LW2,LR4,MS2,MS1	Loss
1566	8	1340209	1357500	17292	1.6544e-267	PZ3,TC1,TC2,LR4,LW8	Loss
1567	8	1530601	1554300	23700	0	DU4,LW6	Loss	Huntington Disease,143100
1568	8	1604401	1610100	5700	8.7013e-159	LW4,LR5,TC2,TC4	Loss
1569	8	1627201	1653000	25800	3.1657e-141	LW7,LW12,LW3,LW4	Loss
1570	8	1731001	1780065	49065	2.5485e-116	LR5,LW7,LW10,LW13,LW3,LW6,LW6,MS2	Loss
1571	8	1812097	1824600	12504	2.2432e-168	MS1,MS2,LR5,LW7,LW4,LW6	Loss
1572	8	1863901	1871898	7998	3.1177e-108	MS2	Loss
1573	8	1950301	1957824	7524	2.34527e-30	MS1	Loss
1574	8	1987201	2069100	81900	4.7505e-142	LR3	Gain
1575	8	2418001	2435004	17004	4.57533e-68	LW12,LW14	Loss
1576	8	2452199	2460600	8402	7.98614e-43	LW14	Loss
1577	8	2850001	2857500	7500	9.80817e-76	LR3	Gain
1578	8	2889001	2901248	12248	7.2491e-178	TC2	Loss
1579	8	2948559	2956200	7642	3.54676e-61	DU4	Loss
1580	8	3154501	3160500	6000	7.92337e-56	MS1	Loss
1581	8	3471301	3485816	14516	5.59519e-67	LW2	Loss
1582	8	3516561	3526800	10240	2.22129e-56	LW7	Loss
1583	8	3543301	3553905	10605	2.22129e-56	LW9,LW7	Loss
1584	8	3714601	3731062	16462	1.6092e-104	LW7,LW12,LW2,MS1,MS2	Loss
1585	8	3983701	3992700	9000	3.33596e-55	LW3	Loss
1586	8	4926601	4932000	5400	1.1356e-116	LW12,LW3	Loss
1587	8	5965801	5975261	9461	1.0244e-145	NJ2	Loss
1588	8	6806401	6812700	6300	4.86258e-59	WJ2,NJ2,NJ3	Loss
1589	8	8653501	8661600	8100	4.68952e-36	LW12,LW13,LW9,LW6,LR4	Gain
1590	8	8817601	8823900	6300	2.26715e-59	MS4	Loss
1591	8	10080301	10086000	5700	5.4632e-107	LW8,LR1,LR4,DU2,DU4,WJ1,TC2,NJ1,MS4	Loss
1592	8	10138201	10149000	10800	3.7423e-30	PZ3	Loss
1593	8	10437337	10448100	10764	7.92559e-25	LW11	Loss	Coach Syndrome,216360; Meckel Syndrome, Type 6,612284; Joubert Syndrome 9,612285
1594	8	11731501	11739600	8100	2.00764e-21	JH3	Loss
1595	8	19538401	19544029	5629	4.41797e-31	NJ3,MS4	Loss
1596	8	20007001	20021401	14401	4.56307e-43	PZ3	Loss
1597	8	20048365	20062500	14136	3.2337e-118	WJ2,PZ3	Loss
1598	8	20324701	20325744	1044	7.78402e-61	JH2	Loss
1599	8	20972101	21010471	38371	5.8399e-147	YN1,LR3	Loss
1600	8	23597101	23613857	16757	1.3568e-126	LW7	Loss
1601	8	24580801	24585600	4800	2.22536e-33	NJ3	Gain
1602	8	30569101	30575700	6600	6.17441e-26	JH1	Loss
1603	8	30911401	30940200	28800	9.47809e-98	YN1,NJ2,JH1,WJ1,WJ3,MS4	Loss
1604	8	30958801	30971169	12369	9.47809e-98	NJ2,TC3	Loss
1605	8	31010251	31023000	12750	2.7471e-195	YN3,TC4,LR4,LR1,LW8,DU4	Loss
1606	8	31071301	31086600	15300	9.19505e-51	LW11,LW12,LW3,LW14,LR5	Loss
1607	8	31123501	31129800	6300	6.06094e-47	YN3	Loss
1608	8	31219201	31225800	6600	1.23362e-75	PZ3,WJ2,JH2	Loss
1609	8	32160901	32168100	7200	2.1534e-109	TC1,TC3,JH3	Loss	Short-Rib Thoracic Dysplasia 5 With Or Without Polydactyly,614376; Nephronophthisis 13,614377; Cranioectodermal Dysplasia 4,614378
1610	8	35025901	35034300	8400	1.00217e-44	TC1	Loss
1611	8	36883801	36889200	5400	2.43103e-30	DU4,WJ2,TC3,JH3	Gain
1612	8	39415501	39428760	13260	3.69373e-25	NJ1	Loss
1613	8	39455781	39467400	11620	2.50424e-42	MS4	Loss
1614	8	42459001	42467700	8700	2.57161e-62	NJ1	Loss
1615	8	43617901	43637400	19500	1.80014e-44	MS4,PZ3	Loss
1616	8	43686860	43694700	7841	9.79591e-50	TC3,MS4	Loss
1617	8	50277781	50291400	13620	1.32746e-31	TC1	Loss
1618	8	57762001	57773144	11144	1.457e-119	LW12,LR1,MS4	Loss
1619	8	58176534	58180500	3967	1.47149e-74	TC3,JH2,JH1,LR1	Loss
1620	8	61459501	61466100	6600	1.53498e-41	TC2,NJ1	Gain
1621	8	61482001	61488600	6600	2.40042e-35	YN1,TC2	Gain
1622	8	63879901	63887400	7500	2.32062e-49	TC2,JH2,JH3	Gain
1623	8	64795501	64804289	8789	2.54063e-53	LW7	Loss
1624	8	66298801	66303000	4200	1.58702e-51	MS4	Gain
1625	8	66530701	66536700	6000	1.86861e-85	NJ2	Gain
1626	8	71097041	71123052	26012	2.2749e-160	DU4,LW13	Loss
1627	8	75298201	75305700	7500	1.02601e-63	JH3	Loss
1628	8	75690601	75696600	6000	2.11091e-45	WJ2	Loss
1629	8	75738601	75747300	8700	4.31112e-23	TC4	Loss
1630	8	77201701	77208000	6300	5.64224e-24	JH3	Loss
1631	8	77610301	77631543	21243	1.8287e-140	DU4	Loss
1632	8	79669252	79686000	16749	1.04891e-51	WJ1	Loss
1633	8	80605801	80624137	18337	3.3091e-105	YN1	Loss
1634	8	80651635	80667300	15666	2.57351e-61	YN1	Loss
1635	8	81345901	81355500	9600	4.1257e-131	LR1	Loss
1636	8	81673501	81687393	13893	3.53718e-57	YN1,DU2	Loss
1637	8	81720601	81728100	7500	3.904e-127	TC1,NJ3	Loss
1638	8	81838981	81854400	15420	7.8852e-148	WJ3,MS4,DU4,LR1	Loss
1639	8	81879901	81892500	12600	7.8852e-148	LW12,LR1,DU3,YN2,WJ1,WJ3,MS4,JH1	Loss
1640	8	81921001	81934500	13500	1.6455e-134	LW8,DU3,WJ1,TC2,MS1	Loss
1641	8	82964331	83003857	39527	0	DU1,LR2,LW5	Loss	Immunodeficiency, Common Variable, 8, With Autoimmunity,614700
1642	8	83004901	83010900	6000	5.58364e-38	JH3,NJ2	Gain	Immunodeficiency, Common Variable, 8, With Autoimmunity,614700
1643	8	85778701	85790041	11341	4.64344e-55	DU4,TC1,NJ1,NJ2	Loss
1644	8	89602201	89614589	12389	2.34975e-72	NJ2	Loss
1645	8	91851001	91862060	11060	1.98093e-46	TC2	Loss
1646	8	92220001	92231100	11100	2.8588e-66	YN1,JH2,TC3	Loss
1647	8	92624791	92636700	11910	5.80443e-28	PZ1	Loss
1648	8	92805001	92813700	8700	2.00636e-45	LW8,DU4,JH2,JH3,YN1	Loss
1649	8	92852101	92856257	4157	2.458e-109	NJ2	Loss
1650	8	93173401	93181800	8400	4.44429e-32	NJ2	Loss
1651	8	97244701	97249500	4800	1.5515e-100	NJ3,MS4	Gain
1652	8	99706863	99743137	36275	1.92606e-30	DU4	Gain
1653	8	99748319	99766800	18482	2.92261e-47	DU4	Gain
1654	8	100449301	100459200	9900	5.3017e-155	MS2	Loss
1655	8	102446401	102471937	25537	1.07166e-71	LW7	Loss
1656	8	102503057	102520500	17444	1.34685e-57	LW7	Loss
1657	8	111586885	111590100	3216	4.00918e-45	YN1	Gain
1658	8	115781101	115785600	4500	2.59225e-33	MS4	Gain
1659	8	121863601	121888801	25201	1.0474e-104	LW8	Loss
1660	8	121894957	121905900	10944	3.93957e-39	LW8	Loss
1661	8	127563601	127577200	13600	1.05696e-77	TC2	Loss
1662	8	131096401	131106300	9900	3.23647e-58	NJ2	Gain
1663	8	131112601	131120545	7945	1.85605e-37	LR3	Loss
1664	8	133716073	133728300	12228	1.02797e-37	MS4,JH2	Loss
1665	8	133755601	133761900	6300	3.1845e-57	DU4	Loss	Brachydactyly, Type A2,112600; Chondrodysplasia, Acromesomelic, With Genital Anomalies,609441
1666	8	134315101	134324700	9600	4.50255e-32	TC3,TC2	Loss
1667	8	135977701	135983700	6000	1.13687e-45	YN1,TC1,TC2,TC3,JH2,JH3,NJ2,MS4	Gain
1668	8	140988301	140997039	8739	8.36022e-36	DU4,YN2	Loss
1669	8	141108001	141117565	9565	9.60458e-40	NJ1,NJ3	Loss
1670	8	141179653	141183900	4248	1.80037e-41	NJ1	Loss
1671	8	141332101	141343488	11388	8.55159e-75	MS1	Loss
1672	8	141426601	141432300	5700	1.78595e-22	LW11	Loss
1673	8	144837001	144844500	7500	1.9735e-112	JH3,YN1,YN2	Loss
1674	8	145022593	145036200	13608	2.53619e-32	LR2,LW6	Loss
1675	8	145124897	145133700	8804	1.76724e-47	LR4,LW12,LW2	Loss
1676	8	145709701	145728828	19128	5.6525e-99	JH2,JH3,WJ2,WJ1,TC2,NJ1,LR1	Loss
1677	8	145754911	145763700	8790	9.73126e-96	WJ2,WJ3,PZ3,YN1,NJ3,NJ2	Loss
1678	8	145929901	145940100	10200	1.3547e-118	LR1,PZ3	Loss
1679	8	146838601	146848500	9900	4.6707e-27	NJ3	Loss
1680	8	147730201	147739500	9300	7.16837e-51	TC1,MS4	Loss
1681	9	298201	317700	19500	6.92528e-33	JH1	Loss
1682	9	330001	336000	6000	7.08583e-39	PZ3	Loss
1683	9	666301	675300	9000	0	YN2,PZ1,WJ1,MS4,MS2,TC3	Loss
1684	9	719401	727974	8574	2.9337e-221	DU2	Loss
1685	9	936901	948645	11745	2.3056e-146	TC3	Loss
1686	9	955673	966900	11228	6.58202e-40	TC3	Loss
1687	9	1169701	1193899	24199	2.62331e-95	LR1	Loss
1688	9	1200085	1226100	26016	2.82775e-82	LR1	Loss
1689	9	1233233	1245300	12068	4.23477e-91	LW12,LR4	Loss
1690	9	1334701	1356833	22133	5.2235e-183	LW3,LW7,LR4,TC1	Loss
1691	9	1426114	1434300	8187	2.625e-304	DU2	Loss
1692	9	2322301	2353500	31200	4.65768e-93	LW9,TC1,NJ3,WJ3,TC1,TC2,PZ3,DU4,DU2	Loss
1693	9	2378101	2409343	31243	1.6431e-205	LW10,LW14,LW4,LW5,LW6,LR1,LR2	Loss
1694	9	2645701	2669868	24168	5.45316e-86	LW11	Loss
1695	9	2731501	2733990	2490	4.2772e-56	YN2	Loss
1696	9	2825401	2834100	8700	5.12996e-27	LW9	Loss
1697	9	3062071	3073500	11430	6.10517e-53	LR1	Loss
1698	9	3747001	3756000	9000	7.1098e-144	LW7,LW11,LW3,TC4	Loss
1699	9	3851101	3861600	10500	1.59522e-41	LR5,MS1	Loss
1700	9	4158601	4177800	19200	8.98584e-74	JH3	Loss
1701	9	5227201	5247000	19800	1.11527e-67	YN1,YN3,WJ2,TC2,MS1,JH3	Loss
1702	9	5296501	5316300	19800	6.03132e-62	JH3,YN1,TC3,WJ3	Loss
1703	9	5734903	5747400	12498	3.34255e-90	LW1,LW8	Loss
1704	9	5793901	5802900	9000	2.045e-166	LW8,LR4	Loss
1705	9	6157801	6158880	1080	1.2237e-34	YN2	Loss
1706	9	6219901	6225900	6000	1.83599e-52	LW10	Loss
1707	9	7334701	7341300	6600	1.51523e-64	TC4	Loss
1708	9	7413159	7422600	9442	1.87567e-39	PZ1	Loss
1709	9	7914025	7926000	11976	9.24327e-98	LW11	Loss
1710	9	9615135	9625500	10366	5.69207e-39	YN1	Loss
1711	9	10320001	10329409	9409	3.42399e-42	PZ3	Loss
1712	9	11134201	11142300	8100	2.67152e-48	LW13	Loss
1713	9	11436617	11437500	884	1.87814e-28	TC2	Loss
1714	9	13912580	13928700	16121	8.47929e-79	LW2,LR5	Loss
1715	9	13950601	13961400	10800	2.0631e-109	LR4,DU3,YN3,NJ3	Loss
1716	9	14551501	14572764	21264	1.34839e-92	LW11,LR1,DU4,TC2	Loss
1717	9	22106101	22111200	5100	8.12393e-78	WJ2,WJ3	Gain
1718	9	22125001	22129200	4200	8.12393e-78	WJ2	Gain
1719	9	24240721	24282600	41880	1.24651e-32	YN2	Loss
1720	9	28853101	28864200	11100	3.83001e-26	YN3	Loss
1721	9	30985221	31023300	38080	1.3437e-178	TC1	Loss
1722	9	33113701	33119400	5700	4.10502e-24	TC4	Gain
1723	9	33517201	33523200	6000	6.775e-103	PZ3,TC4,MS4,JH2	Gain
1724	9	34069501	34075800	6300	1.58671e-81	YN3,JH1,JH2,WJ3,TC3,MS4,LR1	Gain
1725	9	34384501	34389300	4800	1.44535e-41	MS4	Gain
1726	9	39909601	39916200	6600	8.1645e-69	TC1,TC2,NJ1,MS4,JH1	Gain
1727	9	42876301	42882300	6000	3.01393e-40	NJ3,JH2	Gain
1728	9	43803061	43804500	1440	9.49951e-73	TC1	Loss
1729	9	44238393	44247300	8908	6.14644e-45	NJ2	Loss
1730	9	45767836	45783600	15765	2.52148e-35	HA2	Gain
1731	9	45854183	45863700	9518	3.1585e-163	MS4,DU4,LW11	Loss
1732	9	46054501	46060200	5700	8.47828e-35	LR1	Loss
1733	9	46413901	46414237	337	2.13656e-42	JH1	Loss
1734	9	47610001	47619472	9472	3.75271e-33	WJ3,JH3,MS4	Loss
1735	9	48120301	48134400	14100	5.00176e-66	WJ3,YN1,JH1,JH3	Loss
1736	9	48464401	48469050	4650	4.45422e-97	WJ2,TC1	Loss
1737	9	48586501	48603300	16800	2.19347e-85	DU4,LR4,YN3,JH3,PZ3	Loss
1738	9	48759001	48768000	9000	6.04031e-47	LR4,YN3	Loss
1739	9	48871201	48897109	25909	8.5012e-124	LW8,LW11,TC2	Loss
1740	9	49094101	49102443	8343	1.0815e-144	DU2,TC2	Loss
1741	9	49107509	49113600	6092	2.35063e-64	TC2	Loss
1742	9	49255501	49262932	7432	6.44903e-35	TC2	Loss
1743	9	49828801	49855800	27000	3.1962e-109	LR1,LR4,DU2,DU3,DU4,DU2	Loss
1744	9	50078017	50090400	12384	1.79983e-81	PZ3,TC2	Loss
1745	9	50269501	50279700	10200	8.39658e-24	LR5	Loss
1746	9	50387401	50392069	4669	1.2583e-125	DU4,TC2,JH1	Loss
1747	9	51426601	51432000	5400	1.79113e-43	LW3,LW4,DU3	Loss
1748	9	51624301	51629970	5670	2.45291e-69	YN2	Loss
1749	9	51762001	51769500	7500	1.8714e-263	PZ3,MS4	Loss
1750	9	51880801	51908545	27745	5.9272e-145	LW11,LR4,PZ3	Loss
1751	9	51934601	51951600	17000	6.0492e-134	YN3,PZ3,LR4,LR1	Loss
1752	9	52116601	52130047	13447	1.08557e-63	JH1	Loss
1753	9	52306653	52311600	4948	7.04358e-31	TC2	Loss
1754	9	53008501	53017800	9300	3.5696e-101	LR1,JH3	Loss
1755	9	53119501	53133300	13800	3.5696e-101	JH3	Loss
1756	9	53481601	53489700	8100	2.42663e-59	NJ1	Loss	Deafness, Autosomal Dominant 12,601543; Deafness, Autosomal Recessive 21,603629
1757	9	53650201	53653321	3121	1.76643e-38	TC1	Loss
1758	9	53678701	53686200	7500	2.78155e-92	NJ3,NJ1,WJ3	Loss
1759	9	53735701	53747100	11400	1.16384e-54	JH3	Loss	Alzheimer Disease,104300
1760	9	55674001	55692300	18300	9.06726e-30	LR1	Loss
1761	9	55887901	55893600	5700	4.50929e-30	JH2	Loss
1762	9	57616801	57631200	14400	4.5159e-134	DU4,YN2,PZ3,WJ1,MS4	Loss	Megalencephalic Leukoencephalopathy With Subcortical Cysts 2A,613925; Megalencephalic Leukoencephalopathy With Subcortical Cysts 2B, Remitting,,613926; Megalencephalic Leukoencephalopathy With Subcortical Cysts 2A,613925; Megalencephalic Leukoencephalopathy With Subcortical Cysts 2B, Remitting,,613926
1763	9	57799201	57808296	9096	1.68056e-85	DU2	Loss
1764	9	58056481	58056600	120	2.72716e-57	WJ3	Loss
1765	9	59016049	59027100	11052	2.92161e-28	LW3	Loss
1766	9	59571289	59581500	10212	5.37785e-60	WJ2,LR1	Loss
1767	9	59624101	59654492	30392	4.06888e-37	PZ1	Loss
1768	9	59660113	59677200	17088	7.3579e-87	NJ1,LW8	Loss
1769	9	59712289	59717100	4812	4.37298e-50	JH2	Loss
1770	9	59751301	59776200	24900	4.9573e-80	JH3,DU2	Loss
1771	9	60190501	60207030	16530	2.824e-45	DU2,LW8	Loss
1772	9	61169101	61176645	7545	6.42901e-39	NJ2	Loss
1773	9	62009701	62016501	6801	3.05476e-62	TC1,MS4	Loss
1774	9	63178201	63186000	7800	1.25082e-40	MS2	Loss
1775	9	63514501	63520500	6000	6.66472e-44	YN1,WJ1	Loss
1776	9	63569701	63575700	6000	5.74802e-24	YN1	Loss
1777	9	63606901	63615600	8700	2.31039e-31	NJ3	Loss
1778	9	63834301	63855600	21300	2.51427e-96	YN1,WJ2,NJ3,JH3	Loss
1779	9	63954301	63960900	6600	3.34686e-68	PZ3,WJ2,NJ3,NJ1,MS4	Loss
1780	9	64291501	64305144	13644	1.8772e-110	NJ1,NJ2	Loss
1781	9	64345321	64387500	42180	6.64842e-73	YN1	Loss
1782	9	64485601	64489991	4391	7.69998e-86	DU4	Loss
1783	9	65744401	65754600	10200	4.96285e-42	JH2,TC1	Loss
1784	9	66264301	66272100	7800	4.44927e-45	JH2	Loss
1785	9	66526201	66533700	7500	1.81185e-69	NJ2,JH3	Loss
1786	9	66669301	66675900	6600	3.64793e-53	JH3,WJ1,YN1	Loss
1787	9	66713101	66728481	15381	1.51454e-33	YN1	Loss
1788	9	66770101	66776700	6600	4.21669e-73	NJ3,JH2	Loss
1789	9	67026901	67037700	10800	9.4253e-280	LW4,LR4,DU2,DU4,YN2,YN3,TC1,JH2	Loss
1790	9	67292701	67302181	9481	2.83558e-41	DU4,NJ2	Loss
1791	9	67349701	67377600	27900	4.29438e-69	JH3,NJ2,TC2,DU4	Loss
1792	9	67511401	67525923	14523	5.41927e-44	DU2,YN1	Loss
1793	9	67839001	67849200	10200	2.9474e-147	LR1,DU3,DU4,WJ3,WJ2,WJ1,MS4,JH1,JH3,NJ2	Loss
1794	9	67870201	67888500	18300	1.72498e-95	NJ1	Loss
1795	9	67903801	67919565	15765	2.9474e-147	DU3,DU4,DU2,LR1,WJ2,WJ3,WJ1,TC1,NJ1,NJ2	Loss
1796	9	67951661	67958700	7040	2.1335e-142	TC1,JH2,NJ2	Loss
1797	9	69770101	69787800	17700	1.2174e-99	JH1,JH2,JH3,TC2	Loss
1798	9	70651801	70680912	29112	1.0644e-220	WJ1,WJ2,TC1,TC2,TC4,MS4,JH1,JH2,JH3	Loss
1799	9	70705101	70718700	13600	3.0505e-158	YN3,TC4,TC1,TC2,JH3,JH2,WJ2,WJ1,NJ2,NJ1,MS4,PZ3,DU4	Loss
1800	9	70806901	70827121	20221	2.7212e-133	TC1,NJ1,NJ2	Loss
1801	9	71282701	71289300	6600	1.1564e-207	LW8	Loss
1802	9	72381673	72396900	15228	3.92672e-37	JH1	Loss
1803	9	72600901	72609600	8700	9.9174e-175	TC4,NJ2,JH3,LR5,LR1,LW12	Loss
1804	9	72726301	72732600	6300	4.791e-144	MS4	Loss
1805	9	73323901	73329600	5700	2.74323e-66	WJ2	Loss
1806	9	73569901	73585200	15300	5.85804e-52	PZ1,JH1	Loss
1807	9	73690501	73701600	11100	2.36122e-37	JH1	Loss
1808	9	73797301	73799829	2529	3.54561e-71	NJ2	Loss
1809	9	75498001	75504600	6600	2.21336e-53	YN2,NJ2	Gain
1810	9	75926701	75932100	5400	3.37327e-37	YN3	Gain
1811	9	79746001	79757393	11393	2.35521e-32	LR3	Loss
1812	9	80176069	80204400	28332	3.78725e-33	WJ2	Gain
1813	9	80613301	80618700	5400	2.92495e-64	LW12,LR1,DU4,WJ2,TC1,JH3	Gain
1814	9	81811801	81817200	5400	5.53531e-61	NJ3	Gain
1815	9	84104401	84107700	3300	3.83977e-27	NJ1,TC3	Gain
1816	9	85375201	85398307	23107	7.49948e-27	TC4	Loss
1817	9	85470001	85476300	6300	5.05368e-44	WJ2,NJ2	Gain
1818	9	86504101	86509200	5100	8.40584e-29	DU4	Gain
1819	9	87808501	87812700	4200	1.203e-108	MS4,NJ3	Gain
1820	9	88728301	88733400	5100	5.32011e-20	LW11	Gain
1821	9	89851501	89856200	4700	1.04451e-37	YN3	Gain
1822	9	90107701	90113700	6000	2.1332e-116	LW12,YN3,PZ3,WJ1,WJ3,NJ1,NJ3,MS4,JH2	Gain
1823	9	91592401	91605900	13500	3.02884e-39	WJ2,JH3	Gain	Ewing Sarcoma,612219
1824	9	91786201	91791300	5100	4.40164e-81	DU4,JH2	Gain
1825	9	91881001	91886700	5700	1.23283e-69	JH2	Gain
1826	9	92228701	92233800	5100	6.31136e-70	WJ3,TC3	Gain
1827	9	92655001	92660100	5100	7.14151e-23	JH2	Gain
1828	9	94094101	94099500	5400	1.46397e-28	YN3,TC2	Gain
1829	9	97225201	97232100	6900	4.95266e-41	LR1	Gain
1830	9	99073501	99084128	10628	4.82402e-37	LW3	Loss
1831	9	100197901	100202400	4500	1.54078e-22	JH3	Loss	Ciliary Dyskinesia, Primary, 1,244400; Ciliary Dyskinesia, Primary, 7,611884
1832	9	106159801	106168800	9000	1.44821e-56	NJ1,TC2,LR1	Gain
1833	9	106362265	106408095	45831	3.01777e-47	YN1,PZ3,NJ1	Gain
1834	9	106439701	106445700	6000	2.60839e-83	JH2	Gain
1835	9	107532301	107534034	1734	4.27863e-95	MS4	Gain
1836	9	108069001	108074700	5700	7.66057e-24	DU4	Gain
1837	9	108201001	108206700	5700	3.85111e-55	JH1	Gain
1838	9	108333001	108339300	6300	6.31484e-65	LR1,LR4,LW8,YN2	Gain
1839	9	108449701	108512100	62400	1.61206e-91	DU4	Gain
1840	9	108549601	108556200	6600	2.72645e-40	YN3	Gain
1841	9	108725565	108764420	38856	1.65619e-37	TC2	Gain
1842	9	108789001	108793800	4800	1.58648e-76	WJ3	Gain	Deafness, Autosomal Recessive 39,608265
1843	9	109689301	109733900	44600	2.82934e-45	YN3	Gain
1844	9	110276101	110283600	7500	1.4158e-119	PZ3,WJ1,WJ2,TC1,TC2,TC3,TC4,NJ3,MS4,JH1	Gain
1845	9	110313301	110318700	5400	2.0998e-105	TC4,MS4	Gain
1846	9	110327401	110332200	4800	3.72464e-98	NJ3	Gain
1847	9	116782501	116794225	11725	1.77431e-38	PZ3	Loss
1848	9	116988833	116994900	6068	1.12687e-29	DU4	Loss
1849	9	117960001	117967500	7500	3.31136e-95	DU4,YN1,YN2,WJ2,WJ3,TC1,TC2,TC3,NJ3,MS4,JH2,JH3	Gain
1850	9	118730391	118742100	11710	3.46292e-70	LW9,DU4	Loss
1851	9	122876101	122880600	4500	4.14531e-30	MS4	Gain
1852	9	125190901	125210100	19200	3.2189e-156	NJ3,NJ1,WJ1,LR1,LW8	Loss
1853	9	125301001	125307900	6900	2.8635e-135	YN2,PZ3,LR1	Loss
1854	9	126096301	126107700	11400	2.9723e-33	TC1,NJ2	Gain
1855	9	126277801	126281700	3900	5.68178e-58	JH2	Gain
1856	9	127839301	127846800	7500	6.72073e-27	WJ3,NJ1	Gain
1857	9	129420901	129439800	18900	3.31172e-76	LW11,LW3,LW4,DU4,DU4,LR4,YN3,WJ1,WJ3,NJ3,NJ1,PZ3,JH1,TC3	Loss
1858	9	130301101	130318200	17100	9.54997e-48	DU3,YN3	Loss
1859	9	130324501	130326196	1696	3.88592e-65	LW12	Loss
1860	9	130824901	130833900	9000	4.12597e-55	WJ3,WJ2	Loss
1861	9	131911501	131918400	6900	1.28488e-36	NJ1,LR4	Gain
1862	9	132610801	132619800	9000	6.28686e-67	JH2,YN3,MS4	Loss
1863	9	132639301	132653100	13800	2.34624e-71	LW4,LW12,LR4,YN3,NJ1,MS4,PZ3,TC1	Loss
1864	9	133207801	133221300	13500	1.65532e-40	WJ3,MS4	Loss
1865	9	133254001	133274082	20082	6.55487e-72	TC3	Loss
1866	9	134689501	134704200	14700	3.06327e-46	JH3	Loss
1867	9	135246001	135254773	8773	7.05105e-87	PZ3,MS4	Loss
1868	9	135287335	135296700	9366	1.03771e-31	WJ2,WJ1	Loss
1869	9	135682201	135689700	7500	2.0897e-72	WJ3	Loss
1870	9	135909301	135922615	13315	1.21365e-52	TC1,NJ2,YN1	Loss	Glutamine Deficiency, Congenital,610015
1871	9	135949689	135960900	11212	6.14183e-34	NJ2,TC3	Loss	Glutamine Deficiency, Congenital,610015
1872	9	136284901	136310038	25138	3.0746e-190	PZ1,PZ3,JH2,JH3,WJ1,WJ2,WJ3,TC1,TC2,YN1,NJ2,DU4	Loss
1873	9	137403901	137426400	22500	4.9925e-122	JH3,TC3,TC1	Loss
1874	9	137490301	137495681	5381	1.6935e-108	TC1	Loss
1875	9	137515421	137522700	7280	3.0845e-58	TC1	Loss
1876	9	137804927	137810400	5474	5.64544e-59	DU4	Loss
1877	9	137874901	137877300	2400	6.01203e-71	JH3	Loss
1878	9	141796117	141827976	31860	4.9278e-205	LW11,LW13	Loss
1879	9	142094997	142112400	17404	1.94341e-69	WJ1,NJ2,YN1,JH2	Loss
1880	9	142144201	142158000	13800	8.37714e-43	JH3,YN1,WJ3	Loss
1881	9	142997101	143008800	11700	4.4767e-99	MS4,WJ3	Loss
1882	9	143441101	143447400	6300	1.52419e-44	MS2	Loss
1883	9	143618371	143635800	17430	1.27294e-86	YN2,JH2,LW8,DU2	Loss
1884	9	143649001	143664600	15600	6.76355e-96	LW12,DU2,MS4	Loss
1885	9	143788201	143809380	21180	6.16738e-29	WJ3	Loss
1886	9	145435201	145444846	9646	8.09157e-66	TC1,TC3	Loss
1887	9	146403301	146414840	11540	1.12777e-50	LW6,LW10,LW12,LW13,LW3,HA1,DU3,LR4	Loss
1888	9	146447539	146459100	11562	3.81322e-36	TC4	Loss
1889	9	146611801	146624368	12568	3.2404e-176	MS4	Loss	Epidermolysis Bullosa, Junctional, Non-Herlitz Type,226650; Epidermolysis Bullosa, Junctional, Herlitz Type,226700
1890	9	146655339	146668200	12862	1.9937e-101	MS4	Loss
1891	9	147492317	147504600	12284	1.24273e-65	NJ2,LR1,DU4	Loss
1892	9	147586801	147592800	6000	1.78474e-31	TC3,JH3	Loss
1893	9	147599401	147608568	9168	2.82914e-39	JH2	Loss
1894	9	147721201	147729900	8700	4.70603e-56	NJ1,MS4,TC2	Loss
1895	9	148524976	148527300	2325	5.63448e-31	HA2	Gain
1896	9	148612389	148623000	10612	1.43451e-38	PZ1	Loss
1897	9	148691701	148707600	15900	1.8755e-108	LW11,LR1,DU4,WJ2,TC1	Loss
1898	9	149394001	149414967	20967	7.28397e-46	TC2,MS4,YN1	Loss
1899	9	149488201	149499300	11100	1.18392e-32	TC3	Loss
1900	9	149780701	149790893	10193	7.65712e-52	DU4	Loss
1901	9	149986201	150002077	15877	2.00283e-78	NJ3,PZ1	Loss
1902	9	150229201	150243200	14000	2.91248e-45	TC2	Loss
1903	9	150646201	150659700	13500	6.0236e-125	DU3,LW12,LR4,JH1,YN1,PZ1,PZ3,TC2,TC3	Loss
1904	9	150673501	150687000	13500	6.0236e-125	LW12,YN1,PZ3,TC3,TC2,NJ3	Loss
1905	9	150732601	150738300	5700	5.21444e-58	LR3,HA2	Gain
1906	9	151060501	151075638	15138	2.37858e-67	LW8,WJ2	Loss
1907	9	151268401	151284294	15894	8.60851e-73	WJ2,NJ1,TC1	Loss
1908	9	151440173	151490304	50132	0	LR3,LR5,DU3,DU2,DU4,LW12,LW3,LW11,LW9,LW10,LW7,LW2,LW14	Loss
1909	9	151992001	151997484	5484	2.39637e-30	NJ1	Loss
1910	9	152953801	152966700	12900	1.26196e-73	LR1,DU4,NJ1,NJ3	Loss
1911	9	153357601	153366600	9000	2.36018e-64	WJ2,NJ2,NJ3	Loss
1912	9	153549001	153556200	7200	9.0917e-106	JH2	Loss
1913	10	44101	53400	9300	9.71106e-50	YN2	Loss
1914	10	511801	529800	18000	4.1699e-71	LW11	Loss
1915	10	3645301	3663300	18000	2.29873e-51	LW9	Loss
1916	10	4323601	4331400	7800	1.93846e-75	LR1	Gain
1917	10	16255501	16263900	8400	4.8584e-30	TC1,NJ1,JH2	Gain
1918	10	16762801	16777117	14317	5.21454e-74	PZ3,YN1,TC2,LR1	Loss
1919	10	16898701	16910478	11778	9.45483e-71	DU2	Loss
1920	10	18396601	18401100	4500	1.44023e-28	LR1	Gain
1921	10	21582901	21590100	7200	8.9183e-117	WJ3	Loss
1922	10	27302701	27312600	9900	4.09605e-31	LW10,LW13,LW4,DU4	Loss
1923	10	27871073	27883800	12728	3.7899e-162	LW7,LW4,LW11,LW12,LW3,LR5,MS1,MS2,JH1	Loss
1924	10	28087801	28102368	14568	4.05085e-67	LW12,LR5,DU3,JH3	Loss
1925	10	28123645	28140300	16656	3.739e-132	JH1,JH3,TC4,TC3,TC2,MS2,MS1,LW3,LW12,LW11,DU3,LR4	Loss
1926	10	28422601	28438800	16200	2.83852e-71	DU3	Loss
1927	10	28527901	28545600	17700	9.2296e-148	YN3,TC2,TC4,MS2,JH1	Loss
1928	10	36436501	36447949	11449	2.3403e-123	TC4,TC2	Loss
1929	10	36483979	36490500	6522	8.477e-42	TC4,TC3,TC2	Loss
1930	10	44880966	44895000	14035	2.34224e-20	WJ1	Loss
1931	10	52016401	52022700	6300	1.90131e-34	NJ3,TC2,WJ3	Loss
1932	10	52314001	52320137	6137	6.33035e-22	LW14	Loss
1933	10	56502461	56505900	3440	1.34722e-25	TC1	Loss
1934	10	58191601	58233001	41401	1.99738e-52	TC1	Gain
1935	10	58556101	58563900	7800	3.3206e-133	WJ2,WJ1,WJ3,PZ3,NJ3,MS1,MS4,JH2,JH3,LW12,LW3,LR4,DU2	Gain
1936	10	58593301	58600800	7500	6.8317e-119	LW11,DU4,DU2,YN1,YN3,PZ3,TC1,TC2,TC3,TC4,NJ2,NJ3,JH2,JH3	Gain
1937	10	60065377	60110100	44724	6.21571e-55	NJ3,YN3,WJ3	Gain
1938	10	63031801	63037205	5405	3.91232e-25	NJ2	Loss
1939	10	63071247	63087900	16654	1.77865e-51	YN1,TC3	Loss
1940	10	64606501	64612200	5700	3.04725e-74	WJ3,WJ2,TC1,NJ2,NJ3,MS4,JH2	Gain
1941	10	65367301	65382000	14700	7.87652e-31	LR4	Loss
1942	10	66376801	66387600	10800	1.24181e-57	DU2	Loss
1943	10	66399901	66400776	876	1.24181e-57	DU2	Loss
1944	10	66444217	66464400	20184	9.69593e-24	JH2	Loss
1945	10	66495901	66498300	2400	1.15813e-26	JH3	Loss
1946	10	66501806	66511800	9995	1.66638e-47	WJ1	Loss
1947	10	68553601	68560200	6600	2.79967e-66	WJ1,WJ3,NJ3,JH2	Gain
1948	10	70804501	70816800	12300	8.43678e-39	TC2,MS1	Loss
1949	10	73009801	73021066	11266	4.0402e-101	TC1,NJ2,MS4	Loss
1950	10	73047373	73062600	15228	2.47644e-44	NJ1,NJ2,TC1	Loss
1951	10	73290301	73315500	25200	1.173e-21	JH3	Loss
1952	10	73446901	73497600	50700	3.00316e-91	LR3	Gain
1953	10	73528501	73547100	18600	1.81424e-57	JH1	Loss
1954	10	73675009	73726380	51372	1.7642e-200	LW8,NJ1,YN3,YN3	Loss
1955	10	73755037	73768500	13464	1.1022e-79	LW8	Loss
1956	10	73849801	73869900	20100	9.54519e-60	WJ2	Loss
1957	10	74173201	74186253	13053	3.69425e-51	NJ2	Loss
1958	10	74800801	74811132	10332	6.46428e-58	MS4	Loss
1959	10	74943301	74944320	1020	4.44266e-69	WJ3	Loss
1960	10	74977057	74993700	16644	4.03017e-89	WJ2,WJ1,NJ3,NJ1,JH2,MS4,TC3,TC1,LR4,LR1,LW12,LW8,LW7,LW6,DU2	Loss
1961	10	75014101	75029220	15120	1.44204e-76	LR1,DU2,WJ1,WJ2,TC1,TC3,NJ2,NJ3,NJ1,MS4,JH2	Loss
1962	10	75044901	75051900	7000	1.8964e-171	TC1	Loss
1963	10	75081601	75116295	34695	4.72305e-31	LR3,HA2	Gain
1964	10	75145801	75162329	16529	1.13346e-27	MS3	Gain
1965	10	75224401	75231936	7536	8.7062e-145	DU2	Loss
1966	10	75235713	75240600	4888	1.4095e-171	LW7,DU2	Loss
1967	10	75733201	75739200	6000	3.27064e-85	YN1	Loss
1968	10	75998401	76005000	6600	1.008e-100	TC1,NJ3,NJ1,WJ2,WJ3,YN1	Loss
1969	10	76124401	76132500	8100	3.34902e-25	HA2	Gain
1970	10	77145901	77152500	6600	6.08949e-49	DU2,DU4,WJ2,WJ1,TC1,NJ3,JH2	Gain
1971	10	78489601	78494400	4800	6.0491e-29	NJ1	Gain
1972	11	333001	344280	11280	6.45883e-75	WJ3	Loss
1973	11	386101	406200	20100	1.1543e-170	JH3,JH1,MS1,MS4,WJ3	Loss
1974	11	579601	585600	6000	1.128e-150	TC1,TC3	Loss
1975	11	622501	625403	2903	1.48784e-77	TC3	Loss
1976	11	719101	727500	8400	2.1572e-100	DU4,DU2,WJ2	Loss	Multiple Synostoses Syndrome 3,612961
1977	11	880983	882000	1018	6.59764e-53	LR3	Gain
1978	11	945301	948307	3007	1.403e-255	LW8,DU4	Loss
1979	11	991117	996300	5184	3.3265e-115	LW8	Loss
1980	11	1322101	1335600	13500	3.04782e-67	YN1,WJ1,JH3,JH1	Loss
1981	11	1365301	1391100	25800	1.4886e-190	YN1,YN2,NJ1,NJ3,JH1,JH3,MS4	Loss
1982	11	1419301	1430100	10800	1.4886e-190	MS4	Loss
1983	11	1730701	1744500	13800	1.4817e-191	LR1,DU4,YN2,MS2	Loss
1984	11	1846873	1855500	8628	4.7783e-90	PZ3	Loss
1985	11	1993741	2016600	22860	8.3788e-143	YN2,YN1,DU3,LW12,LW4,LW6	Loss
1986	11	2413201	2429700	16500	1.14076e-50	DU3,LW9	Loss
1987	11	2968501	2983375	14875	1.74641e-52	LR1,LR4,TC3,JH1,JH2,JH3	Loss
1988	11	3000481	3024000	23520	3.2233e-132	YN2,JH1,JH3,WJ1,PZ3,LR4,LR1	Loss
1989	11	3570399	3579300	8902	1.08742e-30	DU4	Loss
1990	11	3710851	3711900	1050	8.48235e-70	YN3	Loss
1991	11	3777301	3783000	5700	3.9883e-119	TC2	Loss
1992	11	4272601	4282200	9600	2.88876e-36	DU4	Loss
1993	11	4290301	4294777	4477	8.01942e-45	TC4	Loss
1994	11	4911001	4935001	24001	2.5535e-114	TC1	Loss
1995	11	4937801	4976700	38900	1.8707e-136	LW1,TC1	Loss
1996	11	5827213	5838600	11388	1.63877e-35	LR1	Loss
1997	11	5859601	5866500	6900	1.45608e-91	TC3,JH3	Loss
1998	11	6172501	6184800	12300	3.62345e-29	HA2	Gain
[truncated: 1,134 more rows]

## Sheet: C
Table S1C. Densities of CNVRs in each autosome
Chromosomes		CNVRs
No.	Total size	Count	Length	Percentage
1	315321322	349	5156901	0.0163544
2	162569375	284	3896330	0.0239672
3	144787322	216	3363787	0.0232326
4	143465943	157	2050830	0.0142949
5	111506441	151	1988633	0.0178342
6	157765593	242	3423825	0.021702
7	134764511	156	1944267	0.0144271
8	148491826	125	1538376	0.01036
9	153670197	232	2811801	0.0182976
10	79102373	59	806816	0.0101996
11	87690581	126	1797006	0.0204926
12	63588571	79	1215531	0.0191156
13	218635234	310	3821835	0.0174804
14	153851969	202	2506233	0.0162899
15	157681621	195	2676369	0.0169732
16	86898991	110	1430489	0.0164615
17	69701581	45	519504	0.00745326
18	61220071	93	1167052	0.0190632
Total	2450713522	3131	42115585	0.017185
