# Supplementary material for: Genome Wide Distributions and Functional Characterization of Copy Number Variations between Chinese and Western Pigs
Source: PLoS One. 2015 Jul 8;10(7):e0131522. doi: 10.1371/journal.pone.0131522 (PMC4496047; doi:10.1371/journal.pone.0131522)
Supplement: S2 File — Table A, Information of the primers used in qPCR analysis of the 28 CNVRs chosen to for validation. Table B, Exons and introns of genes affected by the identified CNVRs. Table C, Gene Ontology analysis of genes in identified CNVRs. Table D, CNV associated genes involved Olfactory. Table E, CNV associated genes involved Immune. (XLSX) [file pone.0131522.s002.xlsx]

## Sheet: A
Table S2A Information of the primers used in qPCR analysis of the 28 CNVRs chosen for validation
CNVR number	Associated gene name	CNVR type	Left primer (5'-3')	Right primer (5'-3')	Left position	Right position	Confirmed
534	KIAA0825	Gain	CAGATGGGTAGAGGAACAATGG	GAGAATCTTGGCTGACCGAAC	104772405	104772552	Yes
797	SRBD1	Gain	TTCAGGGAAACGACTTAGGCA	GGGTTTACAAAGTGCTGCAGAC	101118688	101118790	Yes
806	ATL2	Gain	ATTGCTGGAAATGGGGTGGT	TTCTGATGGCCTGAGTGTGTC	108141802	108141931	No
985	DPYD	Gain	CTGTTGAGTTTGACGCTGTAGG	AACCGGGGCAGAGACTATAATC	131962775	131962923	Yes
1074	TRH-DE	Gain	CCTTCTCTATCCACCTTCTACCA	AGCAGCCAAAGCCAGGTTATCT	39466257	39466361	Yes
1366	NEXN	Gain	TTGTAGTGCTGCATCAATTTCC	AGATTTGAACGAATGGCTAAGG	125502273	125502383	Yes
2626	BTRC	Gain	GTGCCTTTTCAGCAGACAGC	TGCTCCCACCGGTAAGATTA	122263483	122263615	Yes
1199	NFAT5	Gain	GGGAATCCTCCATCCACATAC	CAGCATCCATCAACCCCGAAG	16308921	16309068	Yes
1849	GPR22	Gain	GAATGAATACTACACTGAACTGGG	CCTGTTGAGAATCTTGTGCCTA	117964925	117965071	Yes
1936	DNAJC1	Gain	CATAATGCCGATGGAAGTGAAT	AGCTGCCCTAAAGATAACGTTGT	58599365	58599533	Yes
2146	LUC7L3	Gain	GGATTGATGGAAGTGTAGGGTT	ATGGATGTGGGTAGAGAAAGGA	27168718	27168881	Yes
2158	ZNF207	Gain	ATGAAAAAGAAGCCATACAGT	ATTTGGAATAATAAAGCAGGAA	44345480	44345545	Yes
1366	FUBP1	Gain	CCTGGAACAAATCTGACCCTCT	GTGTCTGCCCTTGTTGACCTAA	125495014	125495126	Yes
3021	RBM39	Gain	GAATGGACTTTTGCTTCGGGAG	GGAAAGATTGGGTTGCCTCATA	44405069	44405230	Yes
3	TCTE3	Loss	GTCAGGGAAATAAAGCAGCAGAG	AAAGAACTATGTCCGAGCCAGGT	928475	928596	Yes
859	MROH1	Loss	CCCAGAACTGACGACACGACT	CTCACGGAAGGTGCCAAAG	649484	649639	Yes
1451	CUL7	Loss	GGGATTCCACTTGTGTGAGGTAT	AGGACCCACGAACAACTAACTCTC	43558415	43558527	Yes
2682	INPP5A	Loss	CCTTTCTCGGGGCTGTCTT	CGGGTCTCAGAAGGAGCATTG	152781381	152781501	Yes
2717	GLI2	Loss	TGGGTTAAGGGTCTGGCGT	CAGGCTAGCGGTCGAATCA	35354587	35354707	No
1076	---	Gain	TGCTTGCAGGCTTTGGATG	CTCCCAATAATCAGCAGTTCCC	40346134	40346260	No
1327	---	Gain	GTAACTCTGGTTTCTCAGGGCATA	CTCAAAAGGATACAACGGGTCAT	99061290	99061425	Yes
1970	---	Gain	CACTTCTTTAGGTAGCCAGCACA	AAGACCAGCTTTATGCGTGAAC	77148648	77148814	Yes
1935	---	Gain	GATTGTGTTTGGTGACCTGTAGTG	AGGAAGTGGAGAATGAGGCTGA	58562276	58562398	Yes
2108	---	Gain	GCCTGAGACAACCGCACTTC	GGGGACAAAACACAGACACCA	1125524	1125660	Yes
18	---	Loss	GAGGAAGGGTTGACACGCA	GAGTCCGTCATCCGTCCA	2558419	2558562	Yes
875	---	Loss	CCCTCTAGGTGCATCCACATT	CAGGCGAGATCTGAAAGCAACT	2358375	2358516	Yes
1432	---	Loss	GTTTTCCCTCTTCTTGCTCCAC	CGTCCTCCTTCCAGCTGATT	29803397	29803504	No
1857	---	Loss	AGACCCTACGCATCTTGTACGC	CCTCTTAGCCCTGGAATCTTTAC	129423903	129424058	Yes
---	GCG	Single copy	GCCTTCCTCGGCCTTTCA	AACATTGCCAAACGTCACGATG	76295462	76295553

## Sheet: B
Table S2B Exons and introns of genes affected by the identified CNVRs
Chr	Start	End	Size	P-value a	Population(s)	Type	Gene Name	Gene ID b	Intron or Exon(s)/Total c	Amino Acids d
1	920701	974100	53400	5.8591e-173	JH3,WJ1,LW11,LW4,LW5,LW3,LW2,LW13,LW10,LR4,LR3,DU2,DU3	Loss	TCTE3 --- --- ---	*04009 *25112 *27842 *30155	1,2/2 1-4/4 1,2/2 1-12/12	88 109 188 502
1	992701	1000428	7728	2.96e-102	LW12	Loss	---	*04008	Intron	---
1	1092301	1107295	14995	3.29307e-82	LR1,JH3	Loss	ERMARD	*04010	1/16	102
1	1148401	1166400	18000	1.37952e-42	JH3	Loss	--- ---	*04008 *27750	4,5/7 1/11	72 36
1	1984141	1995300	11160	2.95114e-96	WJ3,LR1	Loss	---	*27112	3/3	18
1	2197801	2242200	44400	3.5813e-42	JH3	Loss	SMOC2 ---	*04013 *25469	11-14/14 1/1	152 0
1	2345701	2353720	8020	9.65e-122	MS4	Loss	SMOC2	*04013	Intron	---
1	2739691	2771100	31410	2.97268e-42	HA2	Gain	MLLT4	*04018	12-22/33	503
1	2792101	2800200	8100	1.82e-32	MS1	Loss	MLLT4	*04018	Intron	---
1	3626825	3661800	34976	1.95127e-33	MS3	Gain	RPS6KA2	*04022	12-21/21	412
1	8434801	8441874	7074	1.15916e-64	WJ2	Loss	AGPAT4	*04033	1/9	0
1	8580045	8590800	10756	5.37243e-34	NJ2	Loss	---	*29556	1-4/4	116
1	9226201	9239700	13500	6.4438e-156	JH1,JH2	Loss	IGF2R	*04044	5-10/48	271
1	10810501	10816500	6000	4.08e-22	YN2	Loss	---	*22710	Intron	---
1	11301901	11307900	6000	1.2e-38	JH3	Loss	SNX9	*30535	Intron	---
1	13597246	13606800	9555	2.67e-58	TC3,WJ3,JH3	Loss	TFB1M	*24361	Intron	---
1	13614301	13620300	6000	4.37e-114	YN1,PZ3,WJ2,WJ1,TC1,TC3,NJ1,NJ2,NJ3,JH3,MS4	Loss	TFB1M	*24361	Intron	---
1	25325485	25356900	31416	6.01e-58	LR1,LW13	Loss	GPR126	*04139	Intron	---
1	38509045	38520000	10956	3.47e-24	NJ3	Gain	PTPRK	*04209	Intron	---
1	56293934	56306400	12467	2.55472e-26	WJ1	Gain	COL19A1	*04273	10,11/51	30
1	60992101	61001100	9000	1.83258e-38	JH2	Gain	SYNCRIP	*04294	11/11	198
1	64609021	64618800	9780	5.29619e-54	TC1	Loss	---	*04328	41-45/59	253
1	68253929	68303340	49412	1.69593e-87	NJ2,WJ3	Gain	EPHA7	*04336	5-18/18	557
1	68313301	68332909	19609	1.92e-54	NJ3	Gain	EPHA7	*04336	Intron	---
1	68421001	68430474	9474	1.26427e-32	WJ2	Gain	EPHA7	*04336	1,2/18	246
1	72040801	72063061	22261	1.3353e-28	LR3	Loss	---	*04339	14,15/19	100
1	73689001	73722139	33139	4.43235e-48	YN1	Gain	---	*19812	1/1	0
1	76153801	76190400	36600	6.73014e-51	JH3,TC1,TC3	Gain	---	*04358	1,2/8	20
1	77393989	77459400	65412	4.85948e-92	WJ2,TC3,TC4,MS4	Gain	GRIK2	*04361	1,10-14/17	366
1	77507168	77557800	50633	4.52407e-55	WJ1,NJ1	Gain	GRIK2	*04361	1-5,15-17/17	806
1	80444101	80451600	7500	1.53645e-52	MS4	Gain	LIN28B	*04365	1/3	79
1	83991817	83997600	5784	5.09e-35	PZ3,TC2	Loss	FOXO3A	*04387	Intron	---
1	84816901	84832650	15750	1.93e-93	YN2,WJ1,TC1	Loss	ZBTB24	*04411	Intron	---
1	87229153	87245700	16548	3.23e-125	JH2,JH3,NJ2,NJ1,NJ3,YN1,YN3,WJ2,WJ1,WJ3,TC1,TC3,TC2,DU2,DU4	Loss	FYN	*04421	Intron	---
1	98013901	98021100	7200	4.6454e-106	WJ1,TC1,TC2,NJ2,MS4,JH1,YN3	Gain	---	*04473	45/45	213
1	106458601	106467300	8700	5.733e-137	PZ1,MS4	Loss	---	*04503	6/36	50
1	106926301	106932000	5700	1.05354e-46	WJ3,JH2	Gain	SMAD2	*04505	3,4/10	110
1	109314301	109321800	7500	1.57e-102	JH2,NJ2	Loss	MYO5B	*04511	Intron	---
1	110098201	110104615	6415	4.5e-69	LR1	Loss	MAPK4	*04520	Intron	---
1	116913601	116917800	4200	2.64434e-33	DU4	Gain	WDR7	*04538	18/18	17
1	118914001	118920300	6300	1.29e-81	DU4,LW8	Loss	---	*04560	Intron	---
1	119664481	119675700	11220	4.12e-26	WJ3	Loss	---	*29654	Intron	---
1	125574001	125580300	6300	5.23e-144	TC3	Loss	LIPC	*04596	Intron	---
1	126495601	126520800	25200	3.5237e-116	WJ2,YN1	Loss	MYZAP	*04598	1,2/15	54
1	126980401	126989700	9300	8.65376e-26	LW12	Gain	CH242-58J12.2	*04600	1/19	0
1	133920601	133930500	9900	2.69e-60	WJ2,MS2,TC1,TC4	Loss	CYP19A1	*30168	Intron	---
1	137595569	137601900	6332	2.99389e-62	NJ2	Gain	SLC12A1	*04659	1/29	138
1	137662201	137670960	8760	3.18279e-40	JH2	Gain	MYEF2 SLC24A5	*04661 *04662	15/15 5-9/9	55 323
1	142188907	142205400	16494	2.28291e-51	JH1,TC1,MS4,DU4	Loss	---	*27562	3/3	18
1	143553601	143572200	18600	3.4172e-213	WJ3,YN3,YN1,TC1,TC3,TC4,PZ1	Loss	---	*04720	4-16/18	615
1	143573701	143582100	8400	4.81691e-32	LR3	Gain	--- ---	*04720 *22039	1,2/18 1/1	696 773
1	143882203	143888700	6498	3.93e-34	TC4	Loss	SKM	*04728	Intron	---
1	144325801	144339900	14100	2.657e-62	WJ3,DU2	Loss	---	*24566	1/5	5
1	144549301	144579900	30600	0	LR4,PZ3,WJ3,MS2,MS4,JH2,JH3,JH2,LW7,LR4	Loss	SPTBN5 PLA2G4B JMJD7	*04736 *04737 *04741	48-68/68 1-20/20 2-8/8	1026 788 298
1	145658193	145666800	8608	2.06e-69	TC2	Loss	PPP1R14D	*04760	Intron	---
1	145675501	145683600	8100	9.38e-115	LR5,LW7,LW2,TC2,MS4	Loss	PPP1R14D DNAJC17	*04760 *04762	Intron	---
1	145688401	145705200	16800	9.38e-115	MS4	Loss	PPP1R14D DNAJC17	*04760 *04762	Intron	---
1	145954171	145985445	31275	7.63591e-23	HA2	Gain	BAHD1 IVD	*04772 *04774	1/7 8-12/12	0 165
1	148199101	148218300	19200	3.95e-51	LW5	Loss	RASGRP1	*04791	Intron	---
1	148230001	148236300	6300	2.55e-114	JH2,LW12,LW4,DU2	Loss	RASGRP1	*04791	Intron	---
1	159349801	159351920	2120	1.35e-40	LW11,LR4	Loss	OTUD7A	*04840	Intron	---
1	159414001	159424500	10500	2.53e-101	LW12,LW3,DU4,MS1,JH1	Loss	KLF13	*26006	Intron	---
1	160173301	160183500	10200	1.101e-116	LW4,LW3,LR4,DU3,DU4,YN2,PZ3,JH1	Loss	---	*04851	4,5/5	131
1	160199401	160211100	11700	2.76e-176	LW3,LR1,WJ1	Loss	APBA2	*04849	Intron	---
1	161384329	161415000	30672	3.4409e-134	JH2,WJ1,TC1,MS4	Loss	NFATC1	*29557	1-3/3	401
1	161620201	161628008	7808	1.14753e-95	TC2	Loss	NFATC1	*04856	4-6/20	30
1	163233925	163251900	17976	3.65642e-60	NJ3,NJ1,WJ2,LR1	Loss	---	*22768	4/4	10
1	163893057	163900800	7744	8.68183e-49	WJ1	Loss	ZNF516	*04859	1/12	583
1	165555001	165566400	11400	1.06594e-91	YN3,WJ1,TC2,JH2	Loss	CNDP1	*04869	1,2/12	50
1	172947601	172977363	29763	1.84731e-41	DU2	Gain	CDH19	*04885	2-11/14	424
1	176127901	176133441	5541	3.63e-104	TC1	Loss	PHLPP1	*04896	Intron	---
1	180048541	180052500	3960	7.87622e-31	TC1	Loss	NEDD4L	*04919	15/31	12
1	180831301	180852482	21182	5.65e-192	LR1,DU4,PZ1,WJ2,WJ3,NJ1,NJ2,NJ3,JH1	Loss	PARP16	*04929	Intron	---
1	181206901	181220987	14087	9.94e-47	YN1	Loss	SLC24A1	*04937	Intron	---
1	181271543	181296600	25058	2.02529e-38	DU4	Loss	SLC24A1	*04937	8-15/22	82
1	182902456	182939985	37530	3.24059e-30	HA2	Gain	SMAD2	*04952	1-8/8	360
1	184050001	184062341	12341	7.32e-302	TC1,MS4	Loss	ITGA11	*04961	Intron	---
1	184392235	184428036	35802	1.4596e-212	DU2	Loss	CORO2B	*04962	2-4/12	144
1	184868401	184874100	5700	1.87295e-44	TC2	Loss	---	*04966	14/15	32
1	191696561	191738722	42162	4.91479e-41	TC3	Gain	LRFN5	*04990	2-4/4	227
1	197008801	197045252	36452	1.22369e-77	TC2	Gain	MDGA2	*05002	2/9	50
1	201999901	202012200	12300	1.52e-47	TC1,NJ2	Loss	NID2	*05030	Intron	---
1	202439701	202444500	4800	3.26129e-37	TC1	Gain	ERO1L	*05037	10-13/16	147
1	210393901	210404100	10200	2.89733e-52	JH2	Gain	PPM1A	*05084	2-5/5	107
1	229243201	229248000	4800	6.50757e-36	DU4	Gain	CNTLN	*05178	9,10/27	101
1	241293901	241305390	11490	6.28e-33	HA2	Loss	---	*05201	Intron	---
1	241947601	241948405	805	3.00626e-43	PZ3	Gain	KIAA2026	*05205	8,11/11	566
1	257067901	257073000	5100	5.5262e-22	DU4	Gain	VPS13A	*05282	71/75	20
1	263386501	263405400	18900	7.85426e-87	NJ2,NJ3,JH3,PZ3,WJ3,WJ1,YN3,YN1,TC4,LR1,LW8,DU4,DU2	Loss	--- ---	*05300 *05304	1-6/18 1-14/14	238 627
1	264126901	264142489	15589	1.0901e-35	LR3	Gain	TPM2 TLN1	*05316 *05317	1-9/9 57-59/59	288 139
1	264186855	264205200	18346	5.23321e-32	LR3	Gain	GBA2 RGP1	*05319 *05320	1-3/17 1-8/8	190 394
1	264319201	264337368	18168	1.452e-36	TC2	Loss	---	*05328	1,2/3	313
1	265555513	265558500	2988	1.86368e-21	TC4	Loss	U6	*19860	1/1	0
1	267296745	267300900	4156	2.83845e-29	LW12	Loss	CCDC180	*25655	26/44	52
1	268285201	268292869	7669	9.37909e-63	DU4,YN1	Loss	---	*27558	6,7/10	136
1	268307153	268315500	8348	1.78e-111	YN1,JH1,DU4	Loss	---	*27558	Intron	---
1	268701901	268711200	9300	1.99e-36	TC3	Loss	---	*05377	Intron	---
1	281532301	281551800	19500	5.91e-27	JH3	Loss	PALM2	*05450	Intron	---
1	285683401	285694992	11592	9.44e-62	LW11	Loss	ZNF618	*05484	Intron	---
1	288056101	288067800	11700	2.1e-166	MS4	Loss	PAPPA	*05498	Intron	---
1	288385501	288393216	7716	3.02e-37	NJ1	Loss	---	*30322	Intron	---
1	289269901	289285045	15145	3.8e-50	TC4,JH1	Loss	ASTN2	*27360	Intron	---
1	289303633	289321500	17868	1.16e-26	JH1	Loss	ASTN2	*27360	Intron	---
1	289339501	289368000	28500	1.75e-53	JH1,JH3,TC1	Loss	ASTN2	*27360	Intron	---
1	292895401	292923600	28200	9.52117e-62	JH3	Loss	FBXW2	*21318	1-7/8	360
1	292941861	292942800	940	1.01e-35	TC2	Loss	---	*05509	Intron	---
1	294016201	294057300	41100	5.0848e-230	LW11,LW14,LW7,LW8,LW10,LW4,LW6,LR1,DU2,DU4,TC3,NJ3,NJ1,DU2,DU4	Loss	DAB2IP	*05524	1-6/13	447
1	297856201	297902700	46500	4.944e-172	LR5,DU3,WJ3,DU3	Loss	CRB2 ---	*05584 *05585	3-13/13 7-10/10	1146 556
1	298275601	298284900	9300	7.65066e-17	DU4	Gain	DENND1A	*26555	4/13	17
1	298714801	298723800	9000	1.29432e-94	LW11,LW12,LR1,LR4	Loss	LHX2	*05586	4/5	69
1	302457001	302464645	7645	4.59e-94	LR1,DU4,TC4	Loss	SLC25A25	*05636	Intron	---
1	305792341	305799600	7260	3.68e-172	TC1	Loss	MED27	*05720	Intron	---
1	306353101	306359400	6300	4.96e-77	DU4	Loss	C9orf171	*05727	Intron	---
1	306975601	306985500	9900	2.56333e-23	TC4	Loss	REXO4	*23173	8/8	309
1	307809175	307829700	20526	4.6124e-175	LR1,DU4,TC2	Loss	---	*05750	2/11	56
1	308783101	308799500	16400	4.4491e-131	MS2,LW4,LR4	Loss	KCNT1	*05762	24-30/31	270
1	308820601	308852100	31500	2.4753e-291	JH3,PZ3,TC3,TC1,MS2,NJ2,LW12,LW7,LR4,DU4	Loss	CAMSAP1 KCNT1	*05753 *05762	16/16 31/31	407 41
1	309880501	309902461	21961	3.39e-102	JH3,JH1,JH2,WJ3,WJ1,YN1,TC1,TC2,TC3,TC4,MS4,LW12,DU3,DU4	Loss	PARD6G	*23376	Intron	---
1	309928609	309939900	11292	8.82e-103	JH2,JH3,MS4,TC1,TC3,WJ1,WJ3,YN1	Loss	PARD6G	*23376	Intron	---
1	311328001	311340900	12900	1.7496e-116	LW8,LR4,DU2,DU3,YN1,WJ3,NJ1,MS4,JH1	Loss	---	*28791	1/2	95
1	313725413	313794000	68588	2.4267e-107	LW12,MS3	Gain or Loss	EGFL7 AGPAT2 LCN12 TRAF2 FBXW5 C8G ssc-mir-126	*05828 *05829 *05831 *05838 *05839 *05840 *18210	1-10/10 1-5/5 1-6/6 1-11/11 1-7/7 1-7/7 1/1	280 222 205 931 501 204 0
1	313805401	313859400	54000	6.9231e-105	MS3	Gain	PHPT1 MAMDC4 MBF1 --- LCN6 LCN10 FAM69B SNORA17 SNORA17 LCN8	*05826 *05832 *05833 *05834 *05835 *05836 *05837 *18620 *19586 *21963	1-3/3 1-29/29 2-5/5 1-4/4 1-6/6 1-6/6 1-4/4 1/1 1/1 1-7/7	128 1241 125 110 182 371 414 0 0 181
1	313927801	313942464	14664	8.35995e-91	LW3,LW4,LW11,LW12,LW6,LR4,DU3,MS2,MS1,TC2	Loss	RABL6	*05841	1,2/10	153
1	314106601	314162400	55800	3.4576e-138	MS3	Gain	TOR4A NELFB C9orf173 FAM166A TUBB4B RNF224 CYSRT1 RNF208 NDOR1	*05845 *05846 *05847 *05848 *05849 *05856 *05857 *05858 *05859	1,2/2 1-13/13 1-8/8 1-7/7 1-4/4 1/1 1-3/3 1/1 3-14/14	424 585 380 324 447 158 133 266 531
2	116101	167400	51300	1.50758e-93	MS3	Gain	CHID1 TSPAN4 --- CD151 ATGL --- SNORA52 EFCAB4A	*12837 *12838 *12839 *12840 *12841 *12842 *18538 *23933	11-13/13 1-9/9 1,2/2 1-9/9 1-9/9 1-5/5 1/1 1-10/10	75 239 69 1263 490 117 0 404
2	272101	290400	18300	8.93729e-85	LW11	Loss	DRD4	*12851	1-4/4	373
2	435901	443400	7500	5.49753e-85	LR3	Gain	NAP1L4	*12856	16/16	13
2	444901	452497	7597	6.09769e-42	MS3	Gain	NAP1L4	*12856	9-12/16	144
2	562201	612000	49800	1.8414e-135	HA2	Gain	SLC22A18 OSBPL5	*12855 *12862	1-4/5 1-12/22	88 516
2	612301	617599	5299	6.43453e-25	MS2	Loss	SLC22A18 ---	*12855 *26674	5/5 1/3	46 39
2	1028401	1069537	41137	3.79576e-39	MS3	Gain	---	*22736	1-3/4	178
2	1515840	1546524	30685	5.0649e-158	LW2	Loss	---	*21469	4,5/5	69
2	1868701	1916544	47844	1.5854e-126	DU3,LW12,LW10,LW9	Loss	---	*12869	1-9/10	324
2	3045601	3059700	14100	1.02e-127	TC3,YN2,WJ1	Loss	PPP6R3	*12884	Intron	---
2	3084854	3096000	11147	2.81e-32	TC3	Loss	PPP6R3	*12884	Intron	---
2	3327451	3375300	47850	1.53577e-91	LR3	Gain	---	*12887	9/9	499
2	3980401	3987300	6900	1.49e-128	JH2,LW6,LR4	Loss	ANKRD13D	*12917	Intron	---
2	5704201	5721856	17656	7.06634e-43	DU3	Loss	RELA	*12981	1-6/11	188
2	5742001	5763000	21000	2.55285e-66	JH3,MS2,MS1	Loss	---	*12982	6-9/9	406
2	5892301	5905500	13200	3.61724e-71	DU4	Loss	---	*20737	4/4	199
2	6534479	6591521	57043	9.61813e-66	LR3	Gain	SF1 PYGM RASGRP2 NRXN2	*13021 *13022 *13023 *13024	10-13/13 1-20/20 1-16/16 1/23	212 849 613 242
2	6640201	6680253	40053	1.2689e-100	LR3	Gain	NRXN2	*13024	11-21/23	624
2	6957301	6969600	12300	1.17e-72	MS1,JH3	Loss	FERMT3	*13041	Intron	---
2	7104899	7143900	39002	1.11e-44	LR3	Gain	MACROD1	*13043	Intron	---
2	7295701	7357200	61500	4.2523e-239	MS4,WJ3,DU3	Loss	RCOR2 MARK2	*13049 *13050	1-6/6 1,2/16	314 124
2	8552701	8561425	8725	3.15816e-31	LR1	Loss	AHNAK	*27969	1/1	1257
2	8568588	8584800	16213	1.37975e-73	WJ1,WJ3,TC3	Loss	SCGB1A1	*24803	1-3/3	93
2	9262801	9276300	13500	1.4107e-45	JH3	Loss	FADS1	*24015	1/12	20
2	15032401	15069889	37489	6.3146e-122	LW8	Loss	---	*30330	1,2/2	311
2	16222201	16232987	10787	1.69015e-37	YN1	Loss	PTPMT1	*13226	1-3/4	149
2	16570801	16589400	18600	2.89237e-82	PZ3,TC2,NJ1	Loss	---	*13243	4/10	38
2	16651801	16654849	3049	3.62e-22	JH1	Loss	---	*13246	Intron	---
2	17010901	17048676	37776	1.3789e-124	WJ2,WJ3,NJ1,NJ2,PZ1,PZ3,MS4,TC2,TC3,TC1,TC4,JH1,JH2,LW11,LW12,LW3,LW8,LW2,LR1,LR4,DU2,DU3,DU4	Loss	LRP4	*13248	1-12/37	561
2	19738501	19747500	9000	4e-49	DU4,WJ3	Loss	EXT2	*13281	Intron	---
2	26813101	26820900	7800	1.07e-51	LR1,WJ3	Loss	PRR5L	*13292	Intron	---
2	27198001	27204300	6300	2.69e-167	WJ1,TC1,NJ1	Loss	LDLRAD3	*13294	Intron	---
2	27222901	27231900	9000	2.69e-167	TC1	Loss	LDLRAD3	*13294	Intron	---
2	27257701	27269965	12265	1.94e-26	PZ3	Loss	LDLRAD3	*13294	Intron	---
2	30443101	30448200	5100	6.7401e-104	YN3,WJ1,WJ3,MS1,MS4	Gain	QSER1	*13314	14,17/17	94
2	31527301	31539300	12000	8.83e-33	TC3,TC1,MS4	Gain	ELP4	*13321	Intron	---
2	31734001	31739100	5100	2.97353e-83	PZ3	Gain	ELP4 IMMP1L	*13321 *13322	1/10 1/7	150 0
2	35572186	35577300	5115	7.9e-29	HA2	Loss	LGR4	*13335	Intron	---
2	44534401	44548200	13800	7.5015e-126	LW11,MS2	Loss	OTOG SNORD89	*13376 *20482	40/56 1/1	124 0
2	45296701	45312451	15751	2.86532e-42	DU4,LR1	Loss	PLEKHA7	*13382	10/29	7
2	45383439	45396900	13462	7.90254e-91	MS4,LR4,DU2,DU3,DU4,LW8	Loss	PLEKHA7	*13382	16-21/29	247
2	45968401	45973200	4800	1.06e-29	LW3	Gain	---	*13384	Intron	---
2	51191696	51207600	15905	2.03513e-73	TC3,JH3	Loss	7SK	*19714	1/1	0
2	51370201	51373350	3150	8.83e-19	YN2	Loss	GALNT18	*13403	Intron	---
2	51508117	51533400	25284	2.23417e-43	PZ3	Loss	GALNT18	*13403	10,12/12	98
2	54009301	54026023	16723	1.9511e-142	LW8,LW11,LW12,DU2,DU3,YN2,YN3,JH1,PZ3,TC2,MS2	Loss	WNT9A	*24671	4/4	853
2	54296101	54304200	8100	8.63697e-82	YN1,WJ3,TC1,NJ2,JH2,JH3	Loss	SNAP47	*13984	5/5	1184
2	54327901	54339300	11400	7.4e-30	NJ3,JH2	Loss	SNAP47	*13984	Intron	---
2	60673201	60678423	5223	1.53576e-60	DU2	Loss	C19orf44	*13859	3,4/8	28
2	61779901	61788007	8107	3.3e-200	WJ1,NJ2,YN1,TC1	Loss	AKAP8L	*13838	Intron	---
2	65488201	65505000	16800	2.81712e-62	LW3,LW6	Loss	PODNL1	*13762	1,2/9	110
2	66339301	66384213	44913	4.24257e-33	LR3	Gain	---	*13742	2-6/10	174
2	66417901	66439200	21300	1.9722e-202	LW8	Loss	---	*13732	1-3/17	41
2	67969801	67977477	7677	2.44562e-80	DU4	Loss	---	*27289	1/1	319
2	69298201	69309600	11400	4.3194e-150	TC4,WJ3,JH1,NJ1,LR5	Loss	DNMT1 EIF3G	*13659 *13661	40/40 1,2/11	79 23
2	70373101	70386300	13200	6.76856e-73	LW11,LW12,LR1,LR4	Loss	RAB3D	*13623	5/5	969
2	70389301	70395900	6600	8.66098e-30	LR4	Loss	RAB3D	*13623	5/5	31
2	71696401	71708133	11733	5.04232e-40	LR3	Gain	MAP2K7	*13588	2-14/14	498
2	71779201	71813976	34776	2.32996e-79	PZ1,PZ3,JH1	Loss	PRR36	*13584	1-3/3	573
2	73364401	73378699	14299	2.04378e-68	LR1,DU4,TC4	Loss	U6	*21577	1/1	0
2	73382303	73383300	998	1.06e-108	DU4	Loss	MLLT1	*13534	Intron	---
2	73559401	73568100	8700	1.89e-48	YN1,WJ2	Loss	RFX2	*26403	Intron	---
2	73836601	73849921	13321	9.17388e-88	PZ3,TC1,TC3,NJ1,NJ2,NJ3,MS4	Loss	SAFB	*13522	8/21	17
2	74589601	74600536	10936	3.2526e-304	MS4,TC2	Loss	---	*21078	8,9,12-20/37	198
2	76692001	76699200	7200	1.34371e-59	HA2	Gain	TIMM13 LMNB2	*22757 *26784	1-3/3 5-12/12	96 398
2	77154001	77191773	37773	1.4456e-247	TC1,MS4,NJ2	Loss	ABHD17A ---	*13442 *25631	1/5 1/1	0 287
2	77411701	77430150	18450	2.3985e-155	LR4,LW12,PZ3,TC4,YN2	Loss	--- ---	*13440 *28233	1-16/27 16/16	596 362
2	77454002	77473200	19199	0	WJ1,MS4,TC4,TC3,PZ3	Loss	KLF16 ---	*24672 *28233	1,2/2 1/16	121 53
2	77525401	77535198	9798	2.0083e-169	DU2	Loss	ARID3A	*13414	1/9	0
2	77817301	77836979	19679	9.64908e-78	LR3	Gain	CIRBP STK11 C19orf26	*13427 *13429 *13430	1-4/7 5-8/8 1-6/6	96 196 562
2	78097483	78110400	12918	1.3289e-87	JH1,TC2,TC4,MS2,DU3,LR4,LW4,LW11	Loss	ADAMTSL5	*13433	6-12/12	358
2	78155701	78161700	6000	2.6619e-120	LR3,HA2	Gain	MBD3	*13435	3-8/8	258
2	78297601	78307792	10192	3.21285e-45	TC2	Loss	---	*30333	1,2/2	299
2	78316201	78374100	57900	2.27383e-95	LR3	Gain	PTBP1 --- PALM MISP ---	*13421 *13422 *13424 *13425 *21387	1-16/16 1-6/6 1-8/8 1/4 1/1	563 712 237 565 0
2	79288201	79295700	7500	5.1844e-124	YN2,TC2	Loss	PPAP2C	*14004	3-5/6	155
2	79515001	79560488	45488	1.5839e-223	LR1,DU2,YN1,PZ1,PZ3,WJ1,WJ2,TC1,TC2,TC3,NJ2,MS4	Loss	SCGB3A1 U2 ---	*14008 *22878 *29489	2,3/3 1/1 1-5/5	84 0 234
2	79563901	79569000	5100	8.51428e-31	DU4	Gain	CNOT6	*14009	11/11	71
2	80262001	80274300	12300	6.32806e-63	LW8	Loss	TBC1D9B	*14014	7/22	71
2	81889201	81905400	16200	6.4007e-112	WJ2,YN3,MS4,PZ3	Loss	FAM193B	*14038	1/9	70
2	83081101	83100600	19500	1.06233e-45	JH3	Loss	CLTB	*14058	5/5	19
2	83950201	83957700	7500	1.0255e-64	LW11,LW8,YN1,PZ1	Gain	---	*22661	25-28/28	152
2	88662901	88669500	6600	2.2619e-109	WJ3,YN1,PZ3,TC1	Gain	---	*14101	6/44	61
2	89335505	89336400	896	8.45e-28	NJ2	Loss	---	*29280	Intron	---
2	92575201	92581800	6600	2.66547e-40	WJ3	Gain	ATG10	*25210	4/5	47
2	97499401	97503300	3900	1.02388e-85	LR1	Gain	RASA1	*14146	19-21/26	91
2	98732401	98746452	14052	6.64674e-67	NJ2,WJ2,LW7,LR1	Gain	ssc-mir-9-2	*18888	1/1	0
2	98885101	98890200	5100	7.82598e-26	LR1	Gain	MEF2C	*14149	1/10	36
2	104727001	104778600	51600	6.5225e-121	PZ1,PZ3,YN1,YN2,YN3,WJ3,TC1,TC3,JH1,NJ3,DU4,LR1	Gain	KIAA0825	*14161	5-11/12	427
2	105150601	105156900	6300	4.73745e-63	YN1,YN3,WJ3,TC1,NJ1,MS4	Gain	---	*14164	5/9	13
2	106430943	106466077	35135	6.93448e-34	TC3,MS4	Gain	ELL2	*14168	2-4/12	112
2	110774101	110823788	49688	9.84415e-97	TC1,TC2,JH3	Gain	ST8SIA4	*14180	2-4/5	228
2	112668901	112675500	6600	6.42001e-90	JH1,YN1	Gain	PPIP5K2	*24999	19-21/23	108
2	117654001	117662700	8700	5.05e-92	WJ1,PZ1,TC2,TC3,NJ2,DU4	Gain	---	*14190	Intron	---
2	117839101	117846600	7500	2.97e-134	LW12,LW11,LW4,LW3,LR1,WJ1,TC3,TC4,NJ1	Gain	---	*14190	Intron	---
2	117856501	117863400	6900	6.71e-100	LW12,LW11,LW4,LR1	Gain	---	*14190	Intron	---
2	132477901	132483300	5400	7.75685e-82	LW12,LR1,LR4,DU2,TC2,NJ1,NJ2,NJ3,MS4	Gain	CSNK1G3	*14240	13/13	19
2	140005801	140011500	5700	9.75e-168	MS4,LR1	Loss	SLC22A4	*14275	Intron	---
2	140234701	140250900	16200	8.4e-87	DU4,YN1,YN2,YN3,WJ1,WJ3,TC2,NJ1,MS4,JH3,LW12	Loss	IRF1	*14277	Intron	---
2	140427569	140443200	15632	2.18825e-40	TC3,NJ2	Loss	IL13	*14281	1-4/4	225
2	141251125	141260700	9576	1.1832e-105	LR1	Loss	---	*30689	2/2	47
2	142073701	142086135	12435	3.91327e-62	YN3,PZ3,WJ1,LW7	Loss	TCF7	*30680	1/9	35
2	144972829	145009172	36344	8.82892e-70	LW5,TC3	Loss	---	*14320	1/2	16
2	145975501	145981200	5700	1.27e-42	YN1,WJ3,NJ1	Loss	GFRA3	*14328	Intron	---
2	146115301	146135100	19800	1.2433e-109	WJ3,NJ2,DU4	Loss	REEP2 ---	*14335 *28081	4-7/7 1,2/2	145 352
2	146145601	146156400	10800	3.3895e-121	TC1	Loss	EGR1	*14336	1/3	30
2	146622001	146651401	29401	5.8595e-120	LW8,LW12,LW2,LW3,LR4,LR1,DU2,DU4,NJ2,NJ3,WJ2,WJ1,YN2,YN1,TC3,TC1,TC2,MS2,MS4,JH2,JH3,PZ3	Loss	CTNNA1	*14339	17,18/18	141
2	146701101	146726700	25600	3.9517e-109	TC1,TC3,YN1,NJ2,JH2,WJ2,MS4,LW8,DU4	Loss	---	*24543	1/1	517
2	147137701	147147600	9900	3.93537e-68	WJ3	Loss	---	*24934	1/2	14
2	147291901	147311700	19800	1.55224e-63	LW3,MS1	Loss	PSD2	*14359	2-7/7	431
2	147531541	147533100	1560	1.34e-124	DU4	Loss	---	*29541	Intron	---
2	149379901	149391757	11857	2.43e-249	TC3,JH1,PZ3,MS4,LW11	Loss	DIAPH1	*14387	Intron	---
2	149394021	149407800	13780	9.41938e-72	TC3,MS4	Loss	DIAPH1	*14387	18/30	2
2	150344401	150349692	5292	1.67e-41	TC3	Loss	FGF1	*24954	Intron	---
2	150356720	150357600	881	2.7e-89	TC3	Loss	FGF1	*24954	Intron	---
2	154441501	154456500	15000	7.67985e-47	WJ2	Loss	PPP2R2B	*28976	6-8/14	56
2	154587601	154596046	8446	2.56e-67	MS4	Loss	PPP2R2B	*28976	Intron	---
2	155275501	155309725	34225	1.1712e-132	LW9,LW8	Loss	---	*14418	3-7/7	180
2	157008901	157015500	6600	2.74e-75	TC2	Loss	---	*23279	Intron	---
2	157169396	157172400	3005	8.01e-44	MS2	Loss	ABLIM3	*14430	Intron	---
2	157910023	157935900	25878	9.363e-58	LR1	Loss	PDGFRB CH242-138G12.1	*14442 *31039	29-38/38 1-4/4	510 210
2	157959301	157974300	15000	1.14e-152	PZ3,TC1,JH3	Loss	PDGFRB	*14442	Intron	---
2	158038441	158058600	20160	5.9301e-201	TC1,LW11	Loss	PDGFRB --- ---	*14442 *25399 *28049	15/38 1-11/11 1-4/4	8 416 314
2	158381554	158421900	40347	7.18978e-98	TC3	Loss	ARSI CAMK2A	*14448 *27896	1-3/3 1/14	598 110
2	160644001	160651800	7800	2.59736e-69	YN1,PZ3,NJ2,MS4	Gain	---	*25563	1-3/3	143
2	162254653	162280500	25848	1.5186e-165	JH1,JH2,JH3,YN1,YN3,TC3,TC1,MS2,LW8,LW12,LW7,LR4	Loss	PKP3	*27302	1-5/14	341
3	319425	351000	31576	1.5612e-37	DU3	Loss	---	*07544	11-23/23	541
3	1061101	1117984	56884	3.4451e-125	MS3,DU3,LW3,LW6	Gain or Loss	MICALL2 ---	*07557 *07558	1-20/20 3-47/47	990 2081
3	1129025	1195200	66176	5.6735e-100	LW3,LW6,LR3	Gain or Loss	PSMG3 MAFK TMEM184A	*07556 *07559 *07560	1,2/2 1,2/2 1-9/9	123 157 427
3	1636501	1642686	6186	1.05e-24	MS2	Loss	---	*24952	Intron	---
3	1689901	1721176	31276	1.84201e-27	LW1	Gain	---	*24952	3/7	43
3	1748701	1796273	47573	2.7457e-87	MS3	Gain	---	*24952	1/7	0
3	2173353	2189400	16048	3.4544e-108	MS3	Gain	TTYH3	*07565	1-8/15	292
3	3759256	3790500	31245	5.18018e-49	HA2	Gain	SDK1	*07574	29-35/42	256
3	4227447	4270200	42754	3.3329e-159	LR3	Gain	FOXK1	*07576	2-9/9	555
3	4523887	4552628	28742	1.58668e-57	DU4,TC2	Loss	SLC29A4	*27768	1-4/4	176
3	4560161	4576800	16640	1.37272e-41	DU4	Loss	TNRC18	*22553	1,2/3	350
3	4764673	4798116	33444	1.6906e-161	MS1,LW11	Loss	FSCN1	*07586	1-6/6	496
3	5457901	5495047	37147	9.01661e-58	JH1,MS3,LR3	Gain or Loss	LMTK2 BHLHA15 TECPR1	*07599 *07600 *07601	7-9/9 1/1 4-25/25	135 185 988
3	7843201	7864080	20880	3.98863e-94	NJ2,NJ1,WJ1,WJ3,TC3,TC1,YN3,MS4,JH2,LR4,LR1,DU4,DU2,LW8	Loss	LRCH4	*07667	5-18/18	495
3	7884241	7901400	17160	1.01e-224	JH2,JH3,PZ3,WJ1,WJ3,YN3,TC1,TC3,MS4,NJ2,NJ1,LW8,LR1,DU2	Loss	LRCH4	*07667	Intron	---
3	7956301	7962300	6000	2.5416e-119	YN3	Loss	ACTL6B	*07670	5/14	6
3	8052001	8066184	14184	4.88715e-98	NJ1,TC1,TC2,JH2	Loss	---	*07669	1-3/7	88
3	8070783	8084700	13918	0	MS4,NJ1,YN2,TC1,TC2,JH2	Loss	ZAN ---	*07674 *27281	25,26/43 1-23/25	77 2017
3	8296593	8333937	37345	2.1943e-235	LW7	Loss	---	*07676	1/1	313
3	8684601	8698500	13900	4.47818e-71	YN3,NJ3	Loss	COL26A1	*07678	3-9/11	217
3	9908447	9950700	42254	1.0892e-102	YN1,MS4,LR4	Loss	YWHAG HSPB1	*07692 *24482	3/3 1-3/3	0 210
3	10380001	10390693	10693	2.49e-35	JH1	Loss	FKBP6	*07702	Intron	---
3	11159101	11167718	8618	8.23e-62	MS2	Loss	CLIP2	*07719	Intron	---
3	11278121	11283000	4880	6.39146e-28	MS3	Gain	GTF2IRD1	*07720	2/34	48
3	18093001	18102300	9300	1.2e-53	PZ3	Loss	PHKG2	*07788	Intron	---
3	18400201	18423900	23700	8.99001e-30	JH3	Loss	CD2BP2	*07791	7/7	401
3	18612601	18651600	39000	1.5279e-285	JH3,PZ3,TC1,LW12	Loss	KCTD13 ASPHD1	*22075 *26860	1-4/4 1-5/5	208 393
3	22536301	22543200	6900	3.09964e-51	YN1,JH3	Gain	RBBP6	*07830	15-19/19	1217
3	22556101	22564200	8100	1.40387e-58	WJ1	Gain	RBBP6	*07830	3-5/19	58
3	29040901	29049300	8400	3.69153e-56	TC2	Loss	---	*07873	11,12/23	45
3	32789569	32799300	9732	1.74937e-26	DU3	Loss	CLEC16A	*26569	10/10	44
3	32862301	32869200	6900	1.5958e-160	NJ1,MS4	Loss	U6	*23295	1/1	0
3	40203001	40215139	12139	2.63109e-50	TC3,JH1	Loss	ZNF75A	*29285	1,2/2	278
3	40844701	40855200	10500	2.1815e-121	LR3	Gain	IL9R	*07973	1-9/9	489
3	40866901	40926000	59100	2.1815e-121	LR3,MS3	Gain	--- --- NPRL3 MPG	*07962 *07968 *07981 *07982	2-5/5 1-17/17 3-13/13 1-3/3	112 1647 513 294
3	41017201	41055000	37800	4.38338e-80	MS3,LR3	Gain	--- --- PDIA2 AXIN1	*07969 *07980 *07983 *23204	1-10/10 2-11/11 1-11/11 2-9/9	266 467 535 540
3	41087401	41099700	12300	3.71753e-24	MS3	Gain	MRPL28 TMEM8A	*07984 *07985	1-5/5 12,13/13	257 138
3	41446201	41485657	39457	7.3016e-105	MS3	Gain	RPUSD1 MSLN CHTF18 GNG13 --- MSLNL	*08000 *08001 *08010 *08011 *19295 *23487	1-6/6 1-10/10 1-23/23 1,2/2 1/1 1-15/15	315 408 2003 69 0 658
3	41516101	41551500	35400	3.09791e-43	JH3,LR3	Gain or Loss	LMF1 U6	*08009 *25725	3-7/7 1/1	273 0
3	41611825	41625300	13476	1.9879e-118	PZ3,MS2,MS1,LW4	Loss	SPSB3	*08015	2-4/4	148
3	41650201	41691337	41137	6.91904e-43	MS3	Gain	MRPS34 NME3 --- EME2	*08016 *08017 *08018 *21467	1-3/3 1-5/5 2-32/32 1-9/9	220 173 1241 390
3	41750401	41770890	20490	4.8402e-57	HA2	Gain	CRAMP1L	*08026	1-8/25	249
3	41789656	41824200	34545	1.37082e-70	HA2	Gain	IFT140 TMEM204	*08020 *08021	12-26/31 1-3/3	678 228
3	41974201	42008700	34500	3.27297e-55	MS3,JH3,PZ3,MS1,LW7,LW11,LR4	Gain or Loss	BAIAP3 TSR3 GNPTG UNKL ---	*08029 *08030 *08031 *22963 *27246	1-34/34 1-6/6 1-3/11 18/18 1/1	1177 320 61 1249 99
3	42041302	42052200	10899	1.61117e-52	MS2	Loss	UNKL	*22963	6/18	32
3	42444901	42462850	17950	8.0194e-307	YN1,YN2,YN3,PZ3,TC1,TC2,MS2,MS4,JH2,JH3,DU2,LR1,LR4	Loss	---	*08051	5-19/31	798
3	43569901	43588200	18300	1.5007e-142	JH3,JH2,PZ3,TC3,TC4,TC2,TC1,YN3,MS4	Loss	---	*30204	4-9/13	233
3	43602001	43619400	17400	2.55585e-34	JH3	Loss	---	*30204	1/13	27
3	45096901	45115452	18552	4.81633e-45	LR4,DU4,NJ1	Loss	--- ---	*26202 *28738	1,2/7 1,2/2	281 479
3	49207801	49217221	9421	8.61778e-85	LW8	Loss	ASTL	*08126	7-10/10	221
3	49257901	49266000	8100	4.07368e-42	LW11	Loss	7SK	*29973	1/1	0
3	49332301	49338000	5700	1.42e-23	DU3	Loss	---	*08133	Intron	---
3	49380001	49410300	30300	3.27904e-49	DU4,YN3	Loss	---	*27216	1,2/2	122
3	51115201	51119425	4225	5.69e-84	LW8	Loss	UXS1	*08143	Intron	---
3	54728401	54733500	5100	5.32862e-21	LW11	Gain	IL1R1	*08162	8-10/10	243
3	58307701	58321401	13701	1.09914e-61	TC1,NJ1,NJ2,NJ3,JH3,PZ3	Loss	INPP4A	*08190	4/24	40
3	58348081	58362000	13920	5.28e-68	PZ3,NJ1,NJ2	Loss	INPP4A	*08190	Intron	---
3	58986001	58989900	3900	8.80558e-25	DU2	Gain	TMEM131	*08192	11-15/41	206
3	59232601	59259600	27000	1.2496e-99	DU4	Loss	--- ANKRD39 U6	*08197 *08198 *26874	1-14/14 1-4/4 1/1	842 182 0
3	59432185	59448600	16416	8.35062e-35	WJ2,YN1	Loss	CNNM3	*08201	9/9	388
3	62038201	62053821	15621	8.45124e-45	YN2,YN1,PZ3,TC2,JH3	Loss	--- --- ---	*08231 *08232 *08233	1,2/2 1-5/5 1-8/8	117 155 274
3	69436801	69451500	14700	3.5874e-122	LW11,LW13,DU3,LR1,TC1,TC4,TC2,TC4	Gain	LRRTM4	*08259	1,2/2	420
3	71708701	71711928	3228	4.19727e-95	TC1,JH2	Loss	---	*23106	1/2	2
3	74493901	74502300	8400	3.09e-48	PZ3	Loss	DYSF	*08312	Intron	---
3	74720701	74727900	7200	3.2665e-107	LW12,LW11,LW9,LW8,LW3,LW2,LW14,LW4,LR1,LR4,LR5,DU3,DU4,DU2,YN3,PZ3,TC2,TC3,NJ1,NJ3,JH1,JH3,JH2,WJ2,WJ3,MS4	Gain	---	*23047	1,2/7	430
3	80715797	80716200	404	2.59e-32	YN1	Loss	CEP68	*08360	Intron	---
3	81201301	81207300	6000	2.0485e-102	WJ2,JH2	Gain	AFTPH	*08363	6-8/9	154
3	81225601	81231900	6300	3.9421e-102	NJ2	Gain	AFTPH	*08363	1/9	1288
3	82965544	83053200	87657	4.2504e-110	WJ1,NJ2,YN2,PZ3,TC2,TC4,NJ2,MS4,TC3,DU4,LW11,LR4	Gain	OTX1 EHBP1	*08371 *08372	1,2/3 6-14/14	39 346
3	84138901	84143400	4500	5.44984e-93	LW4,LR1,DU4,MS4	Gain	---	*28100	3,4/4	64
3	95385001	95394000	9000	8.15519e-91	YN2,TC2,TC2,TC3	Gain	---	*08418	1/2	257
3	96616423	96663300	46878	1.07667e-49	WJ2,PZ1,DU4	Gain	---	*26180	4,5/5	130
3	97816201	97835713	19513	1.96453e-65	LR2	Loss	---	*27422	8-12/12	123
3	99873313	99874200	888	7.21677e-31	LR4	Gain	SOCS5	*08437	2/2	176
3	101116201	101125200	9000	1.28e-135	TC4,TC1,TC2,TC3,YN1,YN3,WJ1,WJ3,NJ1,NJ2,MS4,JH2,JH3,LR1,DU4	Gain	SRBD1	*08445	Intron	---
3	101165401	101175600	10200	6.14e-88	DU4,PZ3,WJ2,NJ3	Gain	SRBD1	*08445	Intron	---
3	101827801	101835900	8100	2.36765e-28	LR1,YN3	Gain	---	*24624	1,2/3	51
3	107749201	107755800	6600	2.18759e-37	DU2,WJ2,MS4,JH2	Gain	SRSF7	*08484	2-8/8	235
3	108141001	108147900	6900	2.5153e-94	LR1,LR4,DU2,DU4,YN1,WJ1,WJ2,WJ3,NJ3,MS4,JH3	Gain	ATL2	*08487	11-14/14	227
3	114007201	114013800	6600	1.13e-75	DU4,LR4,YN1,PZ3,WJ3,WJ1,MS4,JH1,TC1	Gain	BIRC6	*08513	Intron	---
3	116930289	116935200	4912	5.327e-23	LW7	Gain	CLIP4	*08535	16/16	107
3	117089701	117095700	6000	1.47855e-27	LW11	Loss	FAM179A	*08534	6,7/21	216
3	118894021	118914300	20280	5.76046e-87	YN2,YN1,TC1,WJ3	Loss	ATRAID	*22058	6,7/7	54
3	120463351	120479100	15750	3.34348e-60	YN2	Loss	---	*28366	1/5	0
3	120568673	120576600	7928	3.04e-63	DU3	Loss	---	*28366	Intron	---
3	121128067	121136100	8034	1.06e-123	LR1	Loss	ADCY3	*08578	Intron	---
3	121153801	121189800	36000	3.1868e-183	WJ3,MS4	Loss	ADCY3	*08578	4-12/22	413
3	121952101	121968481	16381	9.64598e-28	LW14	Loss	UBXN2A	*26283	1-4/7	285
3	125726701	125739900	13200	1.93254e-89	DU4,JH2,JH3	Loss	---	*22260	2,3/3	146
3	137582551	137600700	18150	6.19213e-73	WJ2,WJ1,WJ3,NJ2,NJ1,TC3,TC2,TC1,MS4,LW12,LW8,DU4,DU2	Loss	RNF144A	*08646	3-6/7	176
3	139953601	139973724	20124	8.48635e-41	LW11	Loss	--- ---	*17941 *22468	1-5/30 1-8/8	376 446
3	140481301	140490900	9600	1.5981e-124	LR3	Gain	TRAPPC12	*24665	7-10/12	118
3	141697801	141718500	20700	1.5616e-189	YN1,TC1,WJ1,TC1,LR1,LR4,LR4,DU2	Loss	--- ---	*29334 *29570	19-21/21 1/23	130 67
3	141741301	141751500	10200	5.6772e-64	LW7,LW4,LW6,LR5,DU3	Loss	---	*29570	4-9/23	226
3	143899501	143908297	8797	3.16902e-35	JH1	Gain	FAM84A	*08664	2/2	159
4	21619	62700	41082	0	TC4,TC2,MS4,NJ2,NJ1,YN3,LR4,LR5,LW2,LW4,LW9,LW7,LW11,DU1	Loss	ZNF251	*22161	5/5	408
4	210601	218100	7500	5.88077e-36	LW3	Loss	ZNF34	*05893	1,2/5	13
4	353101	404100	51000	1.35534e-71	LR5,LW2,MS3	Gain or Loss	--- C8orf82 LRRC24 MFSD3 GPT PPP1R16A RECQL4 LRRC14	*05894 *05895 *05896 *05899 *05900 *05901 *25736 *30451	5-10/10 1-3/3 1-5/5 1-5/5 1-11/11 1-10/10 1-23/23 1-6/6	276 220 511 704 501 530 3666 495
4	408601	418217	9617	1.11182e-45	MS3	Gain	FOXH1 KIFC2	*05902 *26924	1-5/5 13-18/18	606 0
4	425073	452400	27328	6.2282e-101	MS3	Gain	TONSL CYHR1	*25116 *27076	1-26/26 3-5/5	1396 282
4	639901	672000	32100	8.2014e-274	LW7,LR4,LW11,LW3,LW2,LW7,LW6,DU3,MS2,TC1,JH3,PZ3,TC1	Loss	MROH1	*05921	1-20/32	734
4	699001	705884	6884	3.6862e-117	LW12,TC2	Loss	MRO	*30665	9-12/12	169
4	725313	742200	16888	1.49217e-85	TC2,TC4,LW11,LW4,LW12,LW3,DU3	Loss	KIAA1875 --- MRO	*05916 *26590 *30665	23,24/24 1-6/6 1/12	76 408 0
4	1017001	1029000	12000	3.1156e-240	DU2,MS1	Loss	---	*06956	1,2/2	418
4	1060201	1070496	10296	6.1061e-143	LR4,TC3,MS2,JH3	Loss	---	*28265	13,14/14	85
4	1087969	1102500	14532	1.44791e-82	TC2,JH3	Loss	---	*28265	1/14	84
4	1166701	1186200	19500	2.81248e-73	DU3,DU1	Gain or Loss	ZC3H3	*27691	7-9/9	173
4	1221601	1257249	35649	8.21973e-79	LR4,LW7,LW6	Loss	ZC3H3	*27691	1/9	69
4	1558201	1576881	18681	8.30993e-33	MS3	Gain	---	*05928	4-10/10	567
4	2049001	2059368	10368	3.89366e-88	TC2,TC4,MS2	Loss	---	*25283	1/5	50
4	2551545	2565900	14356	1.94568e-66	TC2,JH3	Loss	TRAPPC9	*05934	1/22	120
4	8244901	8253392	8492	4.19373e-89	LR4	Loss	TG	*05948	41-45/92	41
4	8260001	8270100	10100	2.679e-122	LR4	Loss	TG	*05948	33-35/92	64
4	8328601	8346013	17413	3.08391e-97	LW3,LW12,TC2,YN2,JH1	Loss	SLA	*05949	5-8/8	322
4	8393529	8406600	13072	1.01557e-58	LW12,LW3,LW11,LW4,DU3	Loss	TG CU469018.1	*05948 *30943	10/92 1/1	22 0
4	8468701	8478300	9600	8.23212e-28	WJ2	Gain	PHF20L1	*05950	2,3,9-12/21	490
4	32686201	32690700	4500	1.28018e-68	MS4	Gain	ANGPT1	*06035	4/7	43
4	34327333	34363113	35781	6.84e-24	NJ2	Gain	ZFPM2	*06038	Intron	---
4	34726501	34738500	12000	1.46e-50	LW8,LR1,YN3,NJ1,JH1,JH2	Gain	ZFPM2	*06038	Intron	---
4	36108901	36113400	4500	5.22165e-87	JH2	Gain	---	*26756	1/2	41
4	38243101	38248800	5700	5.95e-88	NJ2	Loss	NCALD	*06059	Intron	---
4	39284101	39291300	7200	1.02286e-32	MS4	Loss	SNX31	*06064	10/15	13
4	41441101	41448900	7800	1.3041e-48	DU4,NJ3	Loss	---	*21936	1/1	478
4	51179129	51182100	2972	1.25e-24	LW12	Gain	CALB1	*06125	Intron	---
4	61298401	61303200	4800	4.82803e-23	WJ2	Gain	ZBTB10	*06155	4-7/7	438
4	72461383	72494072	32690	1.20739e-35	LW5,LW10	Loss	---	*06198	1/3	46
4	74271601	74277900	6300	1.34057e-52	WJ3,WJ2,PZ1,NJ2,NJ3,JH2,JH3	Gain	VCPIP1	*24133	2/2	291
4	84487201	84490893	3693	3.76e-36	NJ2	Loss	KOR	*06264	Intron	---
4	91352101	91356900	4800	8.55629e-39	NJ2	Gain	POU2F1	*06310	3/17	9
4	95052001	95058600	6600	3.16784e-22	TC1	Gain	RGS5	*06334	5/5	54
4	97384801	97441568	56768	3.281e-103	DU4,LR4	Loss	ARHGAP30 5S_rRNA --- ---	*06372 *18895 *25885 *26861	1-4/10 1/1 1-8/8 1-4/11	184 0 327 58
4	99702257	99709500	7244	1.18734e-69	LW7	Loss	---	*06438	1/1	311
4	102498901	102536165	37265	1.93201e-40	LR3	Gain	PAQR6 BGLAP	*06491 *06492	1-8/8 1-4/4	348 103
4	103833901	103840800	6900	2.17936e-49	DU2,WJ1	Loss	KCNN3	*06542	22-24/30	15
4	106571248	106589700	18453	2.46353e-84	WJ1	Loss	SNORA11	*23073	1/1	0
4	106774501	106789440	14940	1.03496e-86	NJ2,NJ1,TC1,MS4,DU4	Loss	---	*29898	1-5/5	94
4	106832461	106851000	18540	7.9814e-111	NJ3,NJ2,YN3,YN1,WJ1,WJ2,TC3,TC1,MS4	Loss	SNORA11	*27592	1/1	0
4	107155501	107164934	9434	1.41153e-48	WJ1	Loss	ZNF687	*06627	2/9	337
4	107520301	107525700	5400	4.03e-123	MS4	Loss	SETDB1	*06645	Intron	---
4	113736601	113744100	7500	6.13e-131	NJ2,PZ3	Loss	PTGFRN	*06735	Intron	---
4	114763801	114774000	10200	7.86e-39	TC1	Loss	SLC22A15	*06743	Intron	---
4	114815401	114826200	10800	1.14e-62	WJ3,JH2,JH1,NJ2,NJ3,MS4	Loss	SLC22A15	*06743	Intron	---
4	116949001	116953500	4500	1.61957e-36	WJ2	Gain	RSBN1	*30154	5/5	130
4	119497201	119537208	40008	1.61131e-77	DU4,YN1,YN3,PZ3,WJ3,WJ2,JH2	Loss	DENND2D	*06797	1-13/13	475
4	120019501	120032172	12672	1.207e-140	DU4,DU2	Loss	---	*06804	4-7/10	179
4	120057301	120076800	19500	1.0818e-104	JH3,TC2,DU4,DU2	Loss	---	*06804	2,3/10	0
4	120430467	120445200	14734	1.83525e-39	LW13	Loss	---	*27315	1/6	0
4	127267801	127354800	87000	4.39137e-86	PZ1,PZ3,PZ1,TC3,TC2,WJ1,JH1	Gain	COL11A1	*06857	2-41/65	885
4	127357349	127365600	8252	4.24142e-62	TC3	Gain	COL11A1	*06857	44-46/65	72
4	131960401	131967000	6600	1.82e-101	YN1,YN3,PZ3,WJ1,WJ2,WJ3,TC1,TC3,TC2,MS4,NJ1,JH1,JH3,DU4	Gain	DPYD	*06878	Intron	---
4	134103607	134104800	1194	3.35e-36	LW4	Loss	ALG14	*06885	Intron	---
4	134969693	134973600	3908	6.45e-26	LW6	Loss	ABCA4	*06890	Intron	---
4	135060601	135069000	8400	7.1736e-48	YN3	Loss	---	*18816	1/1	0
4	135279001	135287700	8700	7.3748e-90	LW7,LW2	Loss	BCAR3	*06893	1-3/12	120
4	135638701	135643200	4500	5.17524e-92	WJ3,WJ2,MS4	Gain	MTF2	*06898	15/15	120
4	136820701	136831654	10954	3.31e-127	LR1,LW8,MS4,TC3,JH2	Loss	TGFBR3	*06911	Intron	---
4	136857547	136871400	13854	1.08e-76	YN1,LR1,LW8,LW2	Loss	TGFBR3	*06911	Intron	---
4	143234101	143246601	12501	3.0472e-136	WJ1,TC1,TC3,JH3	Loss	BCL10	*25691	1-3/3	256
5	2185801	2209521	23721	5.08605e-71	LW7,MS1	Loss	PARVG	*00025	13,14/14	62
5	2756401	2761611	5211	7.57e-167	TC3	Loss	EFCAB6	*00028	Intron	---
5	3719101	3736800	17700	1.0857e-149	JH3,PZ3,WJ3,MS4,YN3	Loss	42250 WBP2NL	*00040 *00041	11/11 1-5/7	22 348
5	3777537	3810000	32464	0	DU3,JH3,PZ3,MS2,MS1,MS4,TC2,TC4,WJ3,YN3	Loss	--- --- ---	*00045 *20945 *23022	1-3/3 1-3/3 1/1	132 108 260
5	5206801	5215200	8400	1.23898e-32	LR3	Gain	MKL1 SGSM3	*00075 *00076	12/12 5-24/24	169 1392
5	5338377	5350800	12424	1.03e-37	NJ2,TC3	Loss	TNRC6B	*00078	Intron	---
5	9096301	9126721	30421	1.94257e-44	LR3	Gain	MYH9	*00145	4-18/41	584
5	9158411	9166500	8090	2.79153e-61	LR3	Gain	MYH9	*00145	1/41	0
5	15889501	15894300	4800	4.08e-81	JH3	Loss	SPATS2	*00199	Intron	---
5	15961291	15989400	28110	1.19241e-54	TC4	Loss	SPATS2	*00199	1/6	26
5	16054529	16074900	20372	9.1297e-110	DU3,LR4,MS2,TC2	Loss	AQP6	*00212	1-4/4	282
5	16392601	16400400	7800	2.4301e-109	DU4,WJ3,YN2,NJ1,JH3	Loss	RACGAP1	*00217	1/5	30
5	17993011	18012600	19590	1.0818e-120	YN2,JH3,TC4,TC2,WJ3,LR4,LW12,DU2	Loss	KRT84	*00241	1-4/8	307
5	18087901	18104400	16500	1.39273e-68	LW11	Loss	--- ---	*00238 *29278	1/1 1/3	184 88
5	18153001	18167002	14002	1.3467e-258	MS4	Loss	---	*25597	6,7/11	65
5	18173912	18188400	14489	1.91105e-68	WJ1	Loss	---	*25597	8-11/11	147
5	18203701	18220392	16692	1.54062e-77	JH2	Loss	PF4 ---	*00243 *00245	1-3/3 6-9/9	102 205
5	18272377	18280500	8124	4.40092e-60	JH2	Loss	KRT75	*00236	6-10/12	239
5	18300301	18315696	15396	3.85321e-90	WJ1,WJ2,JH2,YN3,MS4	Loss	---	*00246	1-4/4	110
5	19408801	19413589	4789	1.9135e-108	YN1	Loss	---	*29673	1-3/4	118
5	19654501	19671900	17400	6.3741e-137	NJ3,TC1	Loss	--- ssc-mir-196a-2	*22728 *30509	1/2 1/1	251 0
5	21257701	21264600	6900	6.18648e-90	NJ1	Loss	---	*26447	2/2	14
5	21924397	21932400	8004	1.22284e-42	LW4	Loss	---	*22997	1,2/2	320
5	22511701	22533280	21580	1.71446e-63	LR4	Loss	--- --- ---	*00352 *00353 *24735	1,2/2 1/1 1/1	0 312 311
5	22838701	22849050	10350	2.95379e-58	YN2,WJ2	Loss	---	*00371	7/12	54
5	22969201	22975800	6600	1.4903e-98	WJ1	Loss	---	*20725	4-7/18	0
5	23006701	23012700	6000	1.12271e-76	WJ3	Loss	ANKRD52 ---	*00386 *21064	1-5/29 1/1	87 0
5	23021101	23032500	11400	7.2536e-113	DU3,WJ3,YN2,PZ3,NJ3,MS1,JH3	Loss	SLC39A5 ANKRD52	*00385 *00386	8-13/13 22-29/29	276 352
5	23134609	23174256	39648	4.80241e-72	LR4	Loss	--- --- CS ---	*00388 *22002 *22858 *25190	1-3/3 1-21/28 1-5/5 1-6/6	160 754 212 492
5	24087301	24109500	22200	2.00993e-52	LW11,DU3,LR1,PZ1	Loss	--- ---	*00414 *00419	1-5/5 1-4/4	320 337
5	24138601	24148800	10200	4.5682e-106	NJ2	Loss	RDH16	*24919	1/4	105
5	36152101	36158100	6000	1.14683e-39	NJ2	Gain	CPSF6	*00490	4,5/5	61
5	39465001	39471000	6000	6.75219e-89	DU4,LR1,YN2,PZ3,WJ2,WJ3,TC2,TC4,NJ1,NJ2,MS4	Gain	TRH-DE	*00515	15-17/21	119
5	45086401	45093300	6900	7.68314e-31	NJ3	Gain	---	*00531	10/10	30
5	45933121	45970079	36959	3.63784e-79	LW7,LW14	Loss	--- ---	*25198 *29981	1,2/2 1-4/4	73 367
5	53397601	53483611	86011	3.58318e-84	YN1,YN3,YN2,WJ2,WJ3,TC3,TC4,JH2,NJ1,LR1	Gain	SOX5	*00566	1/5	42
5	53485285	53488200	2916	4.21e-44	TC2,WJ2	Gain	SOX5	*00566	Intron	---
5	53489525	53497200	7676	9.19e-46	TC3,JH2	Gain	SOX5	*00566	Intron	---
5	53528401	53532600	4200	1.17476e-74	NJ3	Gain	SOX5	*00566	2/5	71
5	53584501	53589600	5100	1.03e-33	MS4	Gain	SOX5	*00566	Intron	---
5	65877101	65898000	20900	8.49823e-35	PZ1	Loss	RBP5	*30876	1/2	25
5	66412501	66429000	16500	2.2357e-117	LW3,DU4	Loss	PIANP	*00692	1/6	0
5	66630951	66651600	20650	4.17555e-39	YN3,LR3	Gain or Loss	VAMP1 TAPBPL	*00703 *00704	1-4/4 6,7/7	120 45
5	67077901	67096260	18360	1.4861e-201	LW3,LW4,LR4,YN2,YN1,YN3,WJ3,TC4,TC2,JH1,MS2,MS1	Loss	VWF	*00712	23,24/24	151
5	69210961	69242100	31140	2.88968e-28	LR3	Gain	--- TSPAN9	*00734 *00735	10/10 4-9/9	20 219
5	69455401	69461400	6000	3.41e-93	TC4	Loss	TEAD4	*00736	Intron	---
5	71172601	71187300	14700	7.43531e-47	LR4	Loss	---	*26537	23-35/35	624
5	71210101	71219100	9000	4.6e-193	WJ3,TC2	Loss	---	*26537	Intron	---
5	71805601	71811900	6300	1.04e-95	LW12,LW2,LR4,JH1	Loss	---	*27725	Intron	---
5	72126601	72141000	14400	1.1e-96	LW12,LW2	Loss	BID	*00769	Intron	---
5	72253451	72298064	44614	3.2958e-244	YN3,MS2,TC2	Loss	MICAL3	*00770	1/31	88
5	72575701	72590100	14400	8.86e-48	LW11,LW4,LW13,LR5	Loss	USP18	*00774	Intron	---
5	75173101	75179400	6300	3.04e-88	DU4,YN1,WJ2,WJ3,MS4,JH3	Gain	CNTN1	*00789	Intron	---
5	79684801	79686973	2173	2.36216e-72	WJ1	Gain	ARID2	*30685	10,11/19	73
5	79724401	79728300	3900	6.9844e-50	MS4	Gain	--- ARID2	*29372 *30685	1/1 19/19	0 42
5	79741501	79746300	4800	6.9844e-50	MS4	Gain	SCAF11	*00806	9-15/18	3134
5	81399901	81423600	23700	2.1954e-54	LW11,YN1,JH3,PZ1	Loss	---	*28397	3-10/10	201
5	81512991	81528300	15310	4.1995e-163	PZ1,YN1,NJ1,DU3,LW11,LW2,LW12,LW13,LW9,LW14,LR1,LR5,LR2	Loss	---	*00814	1-8/8	202
5	83328601	83340270	11670	1.24e-60	MS4	Loss	CHST11	*00837	Intron	---
5	83368237	83379600	11364	1.11e-114	NJ3,NJ1,MS4	Loss	CHST11	*00837	Intron	---
5	83707801	83734911	27111	2.14847e-66	DU2	Loss	---	*28899	1/1	366
5	88190401	88195500	5100	1.39377e-41	WJ1	Gain	UHRF1BP1L	*26697	14-16/22	619
5	89535161	89568617	33457	8.9453e-225	LW12,HA1,LR2,LR3	Loss	APAF1	*00884	1,2,4-14/27	1041
5	91716353	91720200	3848	6.39697e-20	DU3	Loss	LTA4H	*00891	16-18/19	95
5	96315301	96321900	6600	8.79744e-31	JH2	Gain	EPYC	*00918	1/6	55
5	97851001	97856700	5700	2.46e-29	LR1	Loss	---	*00920	Intron	---
5	110481001	110482393	1393	1.98e-54	TC4	Loss	PPP6R2	*00970	Intron	---
5	110484661	110487300	2640	5.53e-60	LW4,LW3	Loss	PPP6R2	*00970	Intron	---
5	110850301	110886300	36000	1.43228e-58	JH3,LW12	Loss	TTLL8	*00982	1-6/16	260
6	158701	173700	15000	5.8e-56	YN1,TC2,TC3,DU3	Loss	DBNDD1	*02637	Intron	---
6	278469	287400	8932	7.59361e-45	TC2	Loss	SPIRE2	*02635	17/17	0
6	406801	413400	6600	2.23731e-33	LR2	Loss	FANCA	*24687	22-28/43	298
6	420601	428100	7500	1.49422e-65	LR3	Gain	FANCA ZNF276	*24687 *29228	32-43/43 7-11/11	431 222
6	475351	503400	28050	3.18511e-35	LR3	Gain	DPEP1 CHMP1A	*21971 *23677	1-10/10 1-7/7	415 199
6	3570601	3606439	35839	6.96762e-75	LR1,DU4,DU2,JH2	Loss	GSE1	*02664	2-7/18	872
6	3612625	3627000	14376	1.58e-36	LR1,DU4,JH2	Loss	GSE1	*02664	Intron	---
6	4157101	4167000	9900	1.13507e-55	LR3	Gain	KIAA0513	*02666	9-13/13	112
6	13296601	13344000	47400	9.63182e-86	NJ1	Loss	CLEC18A U6 PDPR	*02720 *19721 *25121	1-10/12 1/1 1/3	823 0 37
6	13409101	13418272	9172	3.61324e-34	TC2	Loss	---	*02724	7/7	30
6	13451113	13464600	13488	5.62685e-30	PZ3	Loss	--- ---	*25734 *26790	1-3/3 1-4/4	91 152
6	13531801	13537800	6000	1.8e-52	JH2,DU4	Loss	---	*20691	Intron	---
6	14370001	14375100	5100	1.06942e-23	MS4	Gain	AP1G1	*02740	5-7/23	91
6	16306801	16313100	6300	5.2643e-129	LW13,LW11,LW10,LW9,LW4,LW3,LW2,DU2,YN1,PZ3,WJ2,TC3,NJ1,JH1	Gain	NFAT5	*02755	3,4/14	627
6	16322701	16327200	4500	1.4026e-109	LR4	Gain	NFAT5	*02755	2,3/14	126
6	18428401	18436500	8100	1.05e-56	HA2	Loss	CNOT1	*02799	Intron	---
6	25056901	25076700	19800	6.0242e-137	JH3,PZ3,LW8,DU2	Loss	NOL3	*22457	4/4	762
6	25754701	25763100	8400	2.73e-35	YN3	Loss	---	*21803	Intron	---
6	26050501	26073306	22806	1.6612e-151	TC1,TC3,WJ1,WJ2,NJ1,MS4,YN2,YN3,JH3,PZ3,LR1	Loss	---	*27470	4-6/6	123
6	26080983	26111400	30418	3.4438e-158	PZ1,JH1,JH3,WJ2,WJ1,NJ3,NJ1,YN2,TC1,TC3,MS4,LW8	Loss	PRMT7	*02763	1,2/6	15
6	38822001	38839200	17200	8.66919e-66	TC1,MS4	Loss	PEPD	*22516	7/10	26
6	38848801	38861481	12681	8.67e-66	TC1,MS4	Loss	PEPD	*22516	Intron	---
6	38925001	38947500	22500	3.9034e-128	YN3,YN1,JH2,MS4,TC1,LW8,LR1	Loss	PEPD	*22516	9,10/10	51
6	39537001	39543000	6000	3.91e-76	DU2,JH3,JH2	Loss	GPI	*02873	Intron	---
6	39673501	39684600	11100	2.51802e-84	TC3	Loss	U6	*29356	1/1	0
6	40626226	40667400	41175	1.38833e-65	HA2	Gain	U2AF1 --- --- KIRREL2 --- ---	*02896 *02898 *02914 *02915 *23498 *24330	1-7/8 1-9/9 1-4/4 1-15/15 1-3/3 1-3/3	182 250 180 717 164 102
6	40717201	40737600	20400	5.8992e-66	LR4	Loss	U6	*20955	1/1	0
6	42969301	42970883	1583	9.29048e-59	MS2	Loss	MAP4K1	*02962	14-16/32	50
6	43009237	43020300	11064	6.59e-37	PZ3	Loss	MAP4K1	*02962	Intron	---
6	43812251	43825800	13550	3.04392e-45	YN3	Loss	TIMM50	*26612	13/13	27
6	43898953	43920000	21048	8.49768e-62	TC4	Loss	--- --- ---	*02984 *20829 *22442	1/5 1-4/4 1-8/8	11 206 231
6	45009301	45032709	23409	3.26343e-69	DU4,LW11,NJ2,MS1	Loss	---	*24627	1-5/10	161
6	45526801	45527933	1133	1.2873e-107	TC3	Loss	PRR19	*03024	1/2	110
6	45556042	45576900	20859	1.11909e-40	TC3	Loss	---	*22599	1-5/5	233
6	46170001	46179900	9900	3.28076e-42	JH2,DU4	Loss	XRCC1	*03055	2,3/17	68
6	47511001	47522700	11700	3.47159e-55	PZ3,TC2	Loss	NOVA2	*03095	4/4	361
6	49922101	49939296	17196	4.24223e-95	TC2,TC4,JH2	Loss	PPP1R15A	*03155	3/3	115
6	49963609	49975800	12192	8.14647e-43	PZ3	Loss	TRPM4	*22672	8/8	12
6	50151301	50177714	26414	4.82172e-20	PZ1	Loss	TULP2	*03149	11,12/12	73
6	50293501	50298600	5100	1.5029e-75	HA2	Gain	RPL13A SNORD34 SNORD33 SNORD35 SNORD33	*03166 *23143 *25540 *27829 *28483	1-8/9 1/1 1/1 1/1 1/1	206 0 0 0 0
6	52259401	52270597	11197	4.4687e-115	LW8	Loss	PPP2R1A	*24413	1/15	26
6	52976701	52984500	7800	1.37611e-23	DU1	Gain	--- PRKCG	*03253 *03256	3/3 1-3/18	291 96
6	53253301	53270400	17100	2.2993e-271	LW8	Loss	TMC4 MBOAT7	*03266 *03267	1-5/15 7,8/8	265 189
6	54484249	54507300	23052	3.2591e-42	LR2	Loss	FIZ1 ---	*22936 *25138	3,4/4 1,2/2	396 0
6	55271419	55288500	17082	5.13544e-32	JH1	Loss	NLRP11	*03314	7-9/9	169
6	55535701	55536240	540	9.21e-28	JH2	Loss	NLRP5	*03316	Intron	---
6	55562233	55575900	13668	1.06619e-49	JH2,LR4	Loss	NLRP5 ZNF787	*03316 *03317	10-13/13 2-4/4	204 358
6	56814001	56827200	13200	4.94e-40	MS4	Loss	---	*03985	Intron	---
6	57823801	57884955	61155	1.0444e-111	LR3,HA2	Gain	--- --- C1orf159 ---	*22204 *24326 *24797 *26816	1-38/38 1,2/2 3-9/9 1-13/13	2048 0 302 538
6	57901801	57911100	9300	6.6903e-199	LW7,LW3,LW4	Loss	---	*29979	5/5	15
6	58370401	58388700	18300	8.34601e-69	JH3,PZ3,TC3,MS2,LW7,LR4	Loss	PRKCZ	*30361	13-15/15	98
6	58563001	58572228	9228	8.0005e-105	LW12,JH3	Loss	GABRD	*22527	4/4	29
6	58613401	58641600	28200	4.06759e-68	LR3,HA2	Gain	PANK4 PLCH2	*27299 *29744	1-19/19 11-22/22	788 1135
6	58645201	58731904	86704	3.4092e-279	DU3,DU4,LR1,LR4,LW12,JH1,MS2,LR4,LR1	Loss	--- PLCH2 ---	*26626 *29744 *29881	1-7/7 1-8/22 1-7/7	199 875 329
6	58793845	58847400	53556	1.2723e-134	JH1,WJ3,YN1,TC1,LR4	Loss	MMEL1	*03356	1-10/23	348
6	59581501	59595987	14487	5.05e-101	DU4,TC3,TC1,YN2	Loss	PRDM16	*21490	Intron	---
6	59624093	59632200	8108	2.6e-120	DU4,DU2,YN2	Loss	PRDM16	*21490	Intron	---
6	59671801	59691465	19665	7.69877e-26	HA2	Gain	PRDM16	*21490	2/21	45
6	59703976	59744700	40725	5.86294e-53	HA2	Gain	PRDM16	*21490	5-21/21	937
6	59898001	59952900	54900	2.359e-82	HA2,LR3	Gain	ssc-mir-551a ---	*19934 *24678	1/1 1-5/5	0 195
6	61748401	61773041	24641	4.3324e-87	HA2,LR1,TC1	Gain or Loss	NPHP4	*29843	1-3/18	157
6	61858201	61869624	11424	1.3333e-44	JH2,JH3	Loss	---	*29499	1-4/6	138
6	61891133	61899900	8768	3.97481e-29	TC2	Loss	---	*24843	2,3/9	28
6	61944301	61953600	9300	1.35681e-63	JH3,MS2	Loss	CHD5	*03366	29,31/35	44
6	62045701	62057686	11986	3.74824e-94	MS4	Loss	HES3 GPR153 KCNAB2	*03370 *03371 *20749	7/7 7,10/10 1,2/13	25 454 35
6	62266933	62297100	30168	2.53105e-48	LW10,LW11,DU3	Loss	PLEKHG5 --- TNFRSF25	*03376 *22884 *29135	1-20/20 14/14 1-10/10	1052 50 419
6	63277201	63311700	34500	1.06087e-92	TC1,WJ2,MS4	Loss	---	*20905	1,2/2	171
6	64795201	64865400	70200	1.29189e-90	LR3	Gain	PEX14 CASZ1	*03405 *03407	6-9/9 1-3/3	249 453
6	65996695	66006900	10206	1.17214e-36	JH1	Loss	MFN2	*03434	12/20	19
6	71542201	71548200	6000	1.38939e-54	YN2	Loss	---	*21568	4/4	56
6	71774101	71792400	18300	3.0117e-106	WJ1,WJ2,YN1,PZ3	Loss	EMC1	*03489	18-23/23	408
6	75260101	75265500	5400	5.28172e-43	LW3,LR5,YN2,TC3	Gain	---	*23761	1,2/2	245
6	76741868	76747500	5633	3.56e-69	TC3,JH2	Loss	MTFR1L MAN1C1	*03553 *23235	Intron	---
6	78332101	78338400	6300	1.42904e-29	LR3	Gain	AHDC1	*03579	1/1	1604
6	81825901	81850800	24900	8.6e-82	LR1	Loss	PEF1	*03602	Intron	---
6	81873901	81881520	7620	7.31321e-77	YN2	Loss	PEF1	*03602	1/5	114
6	89151129	89153400	2272	5.12608e-93	DU4,DU2,LR1,JH2	Gain	RLF	*03670	8/8	572
6	90760501	90777000	16500	4.90514e-64	PZ3,YN2,JH2,TC2	Loss	IMPA2	*24162	5-7/7	127
6	91617601	91626501	8901	1.0602e-36	TC1	Loss	RAB31	*21660	1/3	34
6	92050501	92055600	5100	1.49661e-72	LR4,MS4	Gain	ANKRD12	*03682	9/13	1567
6	99480001	99486000	6000	3.11116e-54	LR1	Gain	ssc-mir-133a-2 ---	*26111 *29537	1/1 1/1	0 0
6	100728001	100738081	10081	2.67e-30	DU4	Loss	CABLES1	*03705	Intron	---
6	100761839	100784400	22562	4.8e-72	YN1,TC1,LW12,LW8,DU4,DU2,LR1,LR4	Loss	CABLES1	*03705	Intron	---
6	100989841	101007000	17160	3.28309e-47	TC1,MS4	Loss	NPC1 ---	*03707 *30591	22-25/25 1-4/4	199 106
6	102710069	102745849	35781	3.80079e-30	NJ2,TC2	Gain	---	*21683	1,2/3	52
6	103898701	103903500	4800	1.31519e-68	LR1,LW3,MS4,JH2	Gain	TAF4B	*03718	13/15	19
6	108152701	108157800	5100	2.97383e-23	MS4	Gain	B4GALT6	*25005	7-9/9	125
6	113556881	113588001	31121	7.46309e-53	LW7	Loss	---	*03747	1/6	15
6	119778901	119790900	12000	4.45e-52	HA2	Loss	PRKACG	*28494	Intron	---
6	121955701	122021100	65400	1.56247e-91	YN3,YN3,TC4,TC2	Gain	LPHN2	*03761	3-20/21	1117
6	125494501	125502600	8100	1.352e-177	WJ1,WJ3,MS4,JH2,YN2,YN3,PZ3,TC3,TC4,TC2,NJ3,LR1,LR4,DU4	Gain	NEXN FUBP1	*03768 *03771	11-13/13 19-23/23	372 126
6	128051101	128058600	7500	1.1342e-50	NJ2,JH2	Gain	LHX8	*03778	3-5/8	150
6	130678801	130683900	5100	4.8758e-59	YN2	Gain	NEGR1	*25085	1/2	97
6	130729801	130736100	6300	6.15e-31	DU2	Gain	NEGR1	*25085	Intron	---
6	131556001	131560800	4800	1.84563e-58	TC1	Gain	ZRANB2 ssc-mir-186	*03787 *19065	7-9/10 1/1	137 0
6	132213001	132220200	7200	1.32975e-85	LW8,LW3	Gain	SFRS11	*03791	3,4/13	82
6	132399301	132405900	6600	1.39549e-56	LR1,DU4,TC4	Gain	LRRC7	*03793	12,13/18	544
6	132435601	132451525	15925	6.28557e-53	LR3	Loss	LRRC7	*03793	1/18	15
6	141350491	141365400	14910	1.58798e-49	HA2,LR3	Loss	MYSM1	*03830	7,8/21	36
6	147612001	147617400	5400	6.28656e-71	LW8,LW2,LR4,LR1,DU4,WJ1,TC1	Gain	ZFYVE9	*03863	4-6/18	149
6	148439701	148443600	3900	5.90432e-86	TC1	Gain	EPS15	*03872	14/26	25
6	148745101	148752900	7800	3.2738e-122	LR1,DU2,DU3,LW2,LW4,LW13,WJ1,NJ1,JH1,TC3,MS4,YN2	Gain	CDKN2C	*03876	1,2/2	169
6	149071801	149079000	7200	1.37e-112	MS4	Gain	FAF1	*03877	Intron	---
6	149106601	149112900	6300	3.6884e-115	PZ3,MS4,JH1,JH3	Gain	FAF1	*03877	3,7/18	58
6	149189701	149194200	4500	1.3745e-112	DU4,TC4,MS4	Gain	FAF1	*03877	12/18	104
6	152178001	152200500	22500	1.82927e-97	PZ1,YN3,WJ1,TC3	Loss	--- --- ---	*03891 *03892 *03893	13/13 6-11/11 1-6/12	0 238 259
6	153874501	153888000	13500	1.53e-51	YN3,NJ3	Loss	EIF2B3	*29808	Intron	---
6	153986329	154003200	16872	1.34498e-49	TC2,PZ3	Loss	KIF2C U5 TMEM53	*03931 *22211 *27423	1/21 1/1 4/4	24 0 0
6	154059301	154070516	11216	3.03162e-58	TC2	Loss	BTBD19	*03926	8/8	239
6	154972201	155004403	32203	4.80365e-52	DU4,DU3,LW7,LW5,LW13,LW6,LR4	Loss	---	*29430	2-20/20	942
6	155279405	155294700	15296	1.66323e-73	LW10,LW9,LW4,DU3,MS1,TC4	Loss	TIE-1	*03950	1-8/30	349
6	155366401	155374712	8312	6.17021e-47	PZ1	Loss	---	*21142	2/2	117
7	1042201	1052100	9900	6.89064e-42	LR3	Gain	GMDS	*00994	9,10/10	44
7	2985601	2991912	6312	4.26e-81	TC2	Loss	---	*00999	Intron	---
7	3037245	3051600	14356	3.44e-31	TC2	Loss	---	*00999	Intron	---
7	9976801	9990750	13950	1.0994e-113	LW8,LR4,DU2,DU4,YN3	Loss	TBC1D7	*01053	9/9	0
7	10792501	10798405	5905	3.94e-65	NJ2	Loss	CD83	*21576	Intron	---
7	21808897	21813600	4704	6.75e-68	LW7	Loss	SLC17A4	*01106	Intron	---
7	27433657	27452400	18744	1.6957e-171	WJ1,WJ2,YN1,NJ1,JH2,MS4,DU4,DU2,LR1	Loss	BAT5	*01417	1-8/8	200
7	27496801	27506100	9300	4.82637e-41	LR3,HA2	Gain	PRRC2A	*01409	1-7,9-29/31	5520
7	27629101	27642060	12960	4.95054e-34	WJ3	Loss	SLA-8	*01396	1-3/8	0
7	27691093	27717000	25908	5.57547e-50	LW12,LW7	Loss	TNXB	*23611	2-15/29	1378
7	27978301	27984870	6570	6.93984e-27	HA2	Gain	ATF6B	*01430	1,2,12-18/18	560
7	29775925	29827246	51322	3.2054e-134	LR3,LR1,DU2,YN1,YN3,PZ1,PZ3,WJ1,WJ3,TC1,TC3,NJ2,NJ3,JH3,JH2	Gain or Loss	COL11A2	*01473	1-64/64	3383
7	30528001	30534300	6300	1.32365e-27	TC1,NJ2	Gain	FAM83B	*01483	5/5	768
7	33315001	33324300	9300	4.28e-36	MS4	Loss	---	*25172	Intron	---
7	34146001	34151700	5700	1.44831e-57	HA2	Gain	RPS18 B3GALT4 WDR46	*01502 *01503 *01504	3-6/6 1,2/2 11-15/15	120 378 241
7	34211401	34224300	12900	3.38742e-59	JH3	Loss	---	*01510	6,7/7	267
7	34366501	34378200	11700	6.28576e-24	HA2	Gain	PHF1 CUTA SYNGAP1	*01511 *01512 *01513	5-15/15 1-7/7 1,2/19	459 180 64
7	34380001	34401050	21050	2.7358e-101	YN3,YN1	Loss	PHF1 ---	*01511 *28301	1/15 1-6/6	0 478
7	34518001	34533600	15600	3.56e-91	TC2,JH1,DU2,LR4	Loss	UQCC2	*30668	Intron	---
7	36165901	36172249	6349	1.71e-39	LW12,JH1	Loss	PPARD	*01539	Intron	---
7	37977301	37991629	14329	2.78085e-35	PZ3	Loss	CCDC167	*27292	1/4	14
7	43556101	43569900	13800	7.80303e-51	DU2,DU4,LW12,TC2,TC4,JH3	Loss	CUL7	*01657	9-11/29	135
7	43595791	43614300	18510	3.1434e-150	YN2,YN3,YN1,WJ1,WJ3,WJ2,NJ3,NJ2,PZ3,MS4,JH3,TC2,LR4,DU4	Loss	CUL7	*01657	3-8/29	401
7	58688101	58690021	1921	3.9e-94	LR5	Loss	ZXDC	*01824	Intron	---
7	58768101	58791600	23500	1.8319e-129	YN3,WJ3,PZ3,LR4	Loss	CCDC37	*01826	1/16	15
7	58807201	58815300	8100	1.83e-129	WJ3	Loss	CCDC37	*01826	Intron	---
7	63625501	63633600	8100	1.78e-189	DU2,YN3,MS4,JH3,WJ3	Loss	ARID3B	*22812	Intron	---
7	65285101	65287857	2757	2.23414e-33	TC3	Loss	ADPGK	*01925	1/4	17
7	69262501	69267000	4500	2.86e-87	MS4	Gain	---	*29349	Intron	---
7	69267601	69273300	5700	3.01959e-70	WJ3	Gain	---	*29349	4,5/6	45
7	71362501	71396148	33648	1.97637e-47	NJ1	Gain	---	*24473	3/4	82
7	71419297	71436300	17004	2.97e-51	NJ1	Gain	---	*24473	Intron	---
7	71437383	71462700	25318	1.03e-50	WJ1	Gain	---	*24473	Intron	---
7	71464801	71465592	792	2.97e-51	NJ1	Gain	---	*24473	Intron	---
7	71473309	71519604	46296	4.53e-30	NJ1	Gain	---	*24473	Intron	---
7	71538001	71544000	6000	7.98529e-33	TC1,JH2	Gain	---	*24473	2/4	30
7	72233401	72238200	4800	1.1525e-123	YN3,WJ3,MS4,JH3	Gain	---	*01966	1,2/3	1239
7	72649801	72654900	5100	6.75e-36	LW5,LR4,DU2	Gain	NUBPL	*26310	Intron	---
7	78011401	78016200	4800	6.21508e-43	DU2	Gain	NOVA1	*24396	2/3	24
7	81353101	81378265	25165	2.49321e-93	WJ2,WJ3,NJ2,YN1,YN3,TC3,JH1,JH2,MS4,LR1,LR4,DU4	Loss	PSMB11	*02038	1/1	292
7	81399501	81416700	17200	9.6951e-99	NJ2,MS4	Loss	MMP14	*02039	9,10/10	150
7	97053901	97059900	6000	5.11013e-65	PZ3	Gain	GPHN	*02285	9/22	15
7	98890801	98910900	20100	3.43714e-82	TC1,TC2,TC3,YN1,YN3,PZ1,WJ3,JH3,DU2,LR1	Loss	---	*25196	3-5/5	225
7	101912701	101926635	13935	2.07e-39	TC3	Loss	---	*02333	Intron	---
7	102232801	102237900	5100	6.5137e-76	LW11,LW7,LW3,LW12,LR4,LR5,DU3,WJ1,MS4	Gain	RBM25	*28663	8-10/19	142
7	103510501	103518300	7800	2.11e-49	DU2	Loss	SYNDIG1L	*25000	Intron	---
7	105164701	105174600	9900	2.58e-65	NJ2,MS4,TC1	Loss	TTLL5	*25984	Intron	---
7	105269401	105278400	9000	8.27e-57	PZ1	Loss	IFT43	*02386	Intron	---
7	106431901	106441764	9864	2.92459e-39	LW12	Loss	---	*02406	3-9/10	251
7	109960501	109965600	5100	6.1313e-111	NJ2,MS4	Gain	GTF2A1	*02411	7,8/8	72
7	117537901	117544800	6900	8.35e-33	TC1	Loss	FOXN3	*02429	Intron	---
7	119660401	119666400	6000	2.27708e-32	LW11,WJ2	Gain	SMEK1	*02441	14,15/15	113
7	120480001	120490800	10800	6.16e-84	LW8	Loss	SLC24A4	*02450	Intron	---
7	124962901	124970700	7800	9.30505e-79	LW12,LW8,YN1,TC1,WJ1,WJ3,NJ2,NJ1,MS4,JH2	Gain	PAPOLA	*02505	7-12/20	344
7	128648725	128680415	31691	3.76295e-29	LR3	Gain	SLC25A47 WARS SLC25A29 ssc-mir-345-1	*02515 *02516 *02520 *27626	1-6/6 10-12/12 1,2/4 1/1	314 108 27 0
7	128806021	128829900	23880	6.5281e-119	WJ3,DU4,DU2,LR1	Loss	CDC42BPB	*02523	36/36	44
7	129899101	129912000	12900	2.19e-52	YN2,PZ3	Loss	PPP2R5C	*02540	Intron	---
7	131201401	131267430	66030	5.4382e-128	LR3,HA2	Gain	JAG2 UGPP CEP170B CDCA4	*02555 *02557 *02558 *02559	1-23/23 1-4/4 1-18/18 1/1	3011 179 1589 213
7	132051661	132066300	14640	5.61301e-94	LW4,DU3	Loss	---	*28457	1/1	0
7	132378001	132423300	45300	2.71e-153	LR1,TC3	Loss	DLK1	*28773	Intron	---
8	80701	90600	9900	2.209e-231	TC4,WJ3,LW11	Loss	PCGF3	*29983	7/7	4
8	445801	453600	7800	2.61866e-59	LW2,LW3,LW4,LW5	Loss	---	*08683	1-3/3	218
8	457501	462528	5028	1.04e-37	MS1	Loss	WHSC1	*08682	Intron	---
8	476633	496500	19868	9.19e-124	YN1,JH2,MS1,TC4,TC3,LW7	Loss	WHSC1	*08682	Intron	---
8	522001	532224	10224	9.186e-124	MS1	Loss	POLN ---	*08684 *23970	27-29/29 1,2/2	70 95
8	1120501	1131900	11400	1.47e-43	DU3	Loss	TNIP2	*08691	Intron	---
8	1299301	1315028	15728	5.407e-121	LW6,LW7,LW8,LW11,LW12,LW2,LR4,MS2,MS1	Loss	NOP14	*08693	14-19/19	218
8	1340209	1357500	17292	1.6544e-267	PZ3,TC1,TC2,LR4,LW8	Loss	NOP14	*08693	12,13/19	73
8	1530601	1554300	23700	0	DU4,LW6	Loss	HUNTINGTIN	*08697	35-41/67	372
8	1627201	1653000	25800	3.1657e-141	LW7,LW12,LW3,LW4	Loss	RGS12	*08698	16/16	156
8	1731001	1780065	49065	2.5485e-116	LR5,LW7,LW10,LW13,LW3,LW6,LW6,MS2	Loss	HGFAC ---	*08700 *25923	1-14/14 1-3/3	661 161
8	1863901	1871898	7998	3.12e-108	MS2	Loss	---	*08702	Intron	---
8	1987201	2069100	81900	4.7505e-142	LR3	Gain	ADRA2C	*08703	1/1	461
8	2418001	2435004	17004	4.57533e-68	LW12,LW14	Loss	---	*22896	6-10/12	262
8	2452199	2460600	8402	7.98614e-43	LW14	Loss	---	*22896	1,2/12	120
8	2850001	2857500	7500	9.80817e-76	LR3	Gain	JAKMIP1	*08710	12/12	58
8	2889001	2901248	12248	7.2491e-178	TC2	Loss	PPP2R2C	*08712	1/4	42
8	3983701	3992700	9000	3.33596e-55	LW3	Loss	---	*08718	1/4	26
8	4926601	4932000	5400	1.14e-116	LW12,LW3	Loss	---	*22562	Intron	---
8	8653501	8661600	8100	4.68952e-36	LW12,LW13,LW9,LW6,LR4	Gain	RAB28	*22358	2/4	33
8	10080301	10086000	5700	5.4632e-107	LW8,LR1,LR4,DU2,DU4,WJ1,TC2,NJ1,MS4	Loss	U6	*28396	1/1	0
8	10437337	10448100	10764	7.93e-25	LW11	Loss	CC2D2A	*08738	Intron	---
8	30569101	30575700	6600	6.17441e-26	JH1	Loss	RELL1	*08772	1/7	15
8	30958801	30971169	12369	9.47809e-98	NJ2,TC3	Loss	---	*22262	1/6	27
8	31010251	31023000	12750	2.7471e-195	YN3,TC4,LR4,LR1,LW8,DU4	Loss	TBC1D1	*08774	1,2/8	117
8	32160901	32168100	7200	2.15e-109	TC1,TC3,JH3	Loss	WDR19	*08789	Intron	---
8	36883801	36889200	5400	2.43103e-30	DU4,WJ2,TC3,JH3	Gain	GUF1	*08807	6-11/16	272
8	39415501	39428760	13260	3.69e-25	NJ1	Loss	ATP10D	*08812	Intron	---
8	39455781	39467400	11620	2.5e-42	MS4	Loss	ATP10D	*08812	Intron	---
8	42459001	42467700	8700	2.57e-62	NJ1	Loss	LNX1	*08838	Intron	---
8	66298801	66303000	4200	1.58702e-51	MS4	Gain	TECRL	*24681	3/10	39
8	71097041	71123052	26012	2.2749e-160	DU4,LW13	Loss	---	*26944	1-3/3	112
8	75738601	75747300	8700	4.31112e-23	TC4	Loss	NAAA	*08973	1/11	15
8	77610301	77631543	21243	1.83e-140	DU4	Loss	MRPL1	*08990	Intron	---
8	81673501	81687393	13893	3.53718e-57	YN1,DU2	Loss	---	*29432	1-3/3	151
8	81838981	81854400	15420	7.8852e-148	WJ3,MS4,DU4,LR1	Loss	---	*09015	1-3/11	146
8	81879901	81892500	12600	7.89e-148	LW12,LR1,DU3,YN2,WJ1,WJ3,MS4,JH1	Loss	---	*09015	Intron	---
8	81921001	81934500	13500	1.6455e-134	LW8,DU3,WJ1,TC2,MS1	Loss	---	*28236	24-29,34/43	89
8	82964331	83003857	39527	0	DU1,LR2,LW5	Loss	---	*09021	3-7/21	321
8	83004901	83010900	6000	5.58364e-38	JH3,NJ2	Gain	---	*09021	8/21	21
8	85778701	85790041	11341	4.64e-55	DU4,TC1,NJ1,NJ2	Loss	NR3C2	*24987	Intron	---
8	92805001	92813700	8700	2.01e-45	LW8,DU4,JH2,JH3,YN1	Loss	MAML3	*09060	Intron	---
8	92852101	92856257	4157	2.46e-109	NJ2	Loss	MAML3	*09060	Intron	---
8	127563601	127577200	13600	1.05696e-77	TC2	Loss	---	*09166	17/17	84
8	131096401	131106300	9900	3.23647e-58	NJ2	Gain	RAP1GDS1	*22353	1/11	54
8	133755601	133761900	6300	3.18e-57	DU4	Loss	BMPR1B	*29621	Intron	---
8	140988301	140997039	8739	8.36022e-36	DU4,YN2	Loss	---	*23593	1/10	223
8	141332101	141343488	11388	8.55159e-75	MS1	Loss	SLC10A6	*28952	6/6	54
8	141426601	141432300	5700	1.79e-22	LW11	Loss	PTPN13	*26655	Intron	---
8	144837001	144844500	7500	1.97e-112	JH3,YN1,YN2	Loss	SEC31A	*09244	Intron	---
8	145124897	145133700	8804	1.76724e-47	LR4,LW12,LW2	Loss	---	*26729	6-8/8	159
8	146838601	146848500	9900	4.6707e-27	NJ3	Loss	PRDM8	*09255	3-5/5	478
9	719401	727974	8574	2.93e-221	DU2	Loss	ST5	*14568	Intron	---
9	2322301	2353500	31200	4.65768e-93	LW9,TC1,NJ3,WJ3,TC1,TC2,PZ3,DU4,DU2	Loss	---	*28793	1,2/2	92
9	2731501	2733990	2490	4.28e-56	YN2	Loss	SYT9	*14599	Intron	---
9	2825401	2834100	8700	5.13e-27	LW9	Loss	SYT9	*14599	Intron	---
9	3062071	3073500	11430	6.10517e-53	LR1	Loss	ZNF215	*14600	1/4	134
9	3851101	3861600	10500	1.59522e-41	LR5,MS1	Loss	DNHD1	*14622	22/42	15
9	4158601	4177800	19200	8.98584e-74	JH3	Loss	CCKBR	*14631	3/3	57
9	5227201	5247000	19800	1.11527e-67	YN1,YN3,WJ2,TC2,MS1,JH3	Loss	--- --- ---	*14695 *25490 *27874	1/2 1/1 1-3/3	0 321 552
9	7334701	7341300	6600	1.52e-64	TC4	Loss	RNF121	*14800	Intron	---
9	7914025	7926000	11976	9.24327e-98	LW11	Loss	---	*29388	2-4/29	86
9	10320001	10329409	9409	3.42399e-42	PZ3	Loss	U6	*24415	1/1	0
9	11436617	11437500	884	1.88e-28	TC2	Loss	UVRAG	*28979	Intron	---
9	13950601	13961400	10800	2.06e-109	LR4,DU3,YN3,NJ3	Loss	GAB2	*14891	Intron	---
9	14551501	14572764	21264	1.34839e-92	LW11,LR1,DU4,TC2	Loss	TENM4	*14894	1/54	82
9	22106101	22111200	5100	8.12393e-78	WJ2,WJ3	Gain	---	*14913	22/22	5
9	22125001	22129200	4200	8.12393e-78	WJ2	Gain	---	*14913	19,20/22	31
9	30985221	31023300	38080	1.3437e-178	TC1	Loss	--- ---	*21751 *26903	1,2/2 1,2/2	510 510
9	39909601	39916200	6600	8.1645e-69	TC1,TC2,NJ1,MS4,JH1	Gain	KBTBD3	*14999	2/2	535
9	42876301	42882300	6000	3.01e-40	NJ3,JH2	Gain	ZC3H12C	*15014	Intron	---
9	45767836	45783600	15765	2.52148e-35	HA2	Gain	NCAM1	*15045	1,13-16/20	369
9	45854183	45863700	9518	3.1585e-163	MS4,DU4,LW11	Loss	TTC12	*15047	15-19/23	154
9	50078017	50090400	12384	1.8e-81	PZ3,TC2	Loss	---	*15082	Intron	---
9	51426601	51432000	5400	1.79e-43	LW3,LW4,DU3	Loss	NLRX1	*15114	Intron	---
9	51880801	51908545	27745	5.9272e-145	LW11,LR4,PZ3	Loss	PVRL1	*15124	2-7/7	853
9	51934601	51951600	17000	6.05e-134	YN3,PZ3,LR4,LR1	Loss	PVRL1	*15124	Intron	---
9	53119501	53133300	13800	3.57e-101	JH3	Loss	GRIK4	*15131	Intron	---
9	53481601	53489700	8100	2.42663e-59	NJ1	Loss	TECTA	*24215	19/23	83
9	53735701	53747100	11400	1.16e-54	JH3	Loss	SORL1	*26007	Intron	---
9	55887901	55893600	5700	4.51e-30	JH2	Loss	ZNF202	*15145	Intron	---
9	57616801	57631200	14400	4.5159e-134	DU4,YN2,PZ3,WJ1,MS4	Loss	HEPACAM	*15205	7/7	548
9	57799201	57808296	9096	1.68e-85	DU2	Loss	TMEM218	*29492	Intron	---
9	59016049	59027100	11052	2.92e-28	LW3	Loss	SRPR	*15227	Intron	---
9	62009701	62016501	6801	3.05e-62	TC1,MS4	Loss	ARHGAP32	*15238	Intron	---
9	67349701	67377600	27900	4.29438e-69	JH3,NJ2,TC2,DU4	Loss	VP26B --- ACAD8	*15261 *15262 *28123	3-5/5 1-8/8 1-14/21	156 230 369
9	70651801	70680912	29112	1.0644e-220	WJ1,WJ2,TC1,TC2,TC4,MS4,JH1,JH2,JH3	Loss	---	*15275	1-7/7	398
9	70705101	70718700	13600	3.05e-158	YN3,TC4,TC1,TC2,JH3,JH2,WJ2,WJ1,NJ2,NJ1,MS4,PZ3,DU4	Loss	---	*15273	Intron	---
9	70806901	70827121	20221	2.7212e-133	TC1,NJ1,NJ2	Loss	--- ---	*22036 *28069	1-4/4 1-4/10	331 182
9	73323901	73329600	5700	2.74e-66	WJ2	Loss	---	*15645	Intron	---
9	73569901	73585200	15300	5.85804e-52	PZ1,JH1	Loss	RASSF5	*15647	6-8/10	69
9	73690501	73701600	11100	2.36e-37	JH1	Loss	---	*15650	Intron	---
9	75926701	75932100	5400	3.37327e-37	YN3	Gain	ZNF804B	*15300	2/2	1224
9	79746001	79757393	11393	2.36e-32	LR3	Loss	HEPACAM2	*25870	Intron	---
9	81811801	81817200	5400	5.53531e-61	NJ3	Gain	---	*15329	1/1	471
9	85375201	85398307	23107	7.5e-27	TC4	Loss	COL28A1	*15342	Intron	---
9	85470001	85476300	6300	5.05368e-44	WJ2,NJ2	Gain	COL28A1	*15342	7/34	9
9	88728301	88733400	5100	5.32011e-20	LW11	Gain	PHF14	*26722	18/19	0
9	90107701	90113700	6000	2.1332e-116	LW12,YN3,PZ3,WJ1,WJ3,NJ1,NJ3,MS4,JH2	Gain	VWDE	*22543	15-18/29	210
9	91592401	91605900	13500	3.02884e-39	WJ2,JH3	Gain	ETV1	*24591	1-4/13	61
9	91786201	91791300	5100	4.40164e-81	DU4,JH2	Gain	DGKB	*29969	4/4	36
9	91881001	91886700	5700	1.23e-69	JH2	Gain	DGKB	*29969	Intron	---
9	100197901	100202400	4500	1.54e-22	JH3	Loss	DNAH11	*15379	Intron	---
9	106439701	106445700	6000	2.61e-83	JH2	Gain	---	*23399	Intron	---
9	107532301	107534034	1734	4.28e-95	MS4	Gain	PCLO	*15401	Intron	---
9	108069001	108074700	5700	7.66e-24	DU4	Gain	CACNA2D1	*15402	Intron	---
9	108201001	108206700	5700	3.85e-55	JH1	Gain	CACNA2D1	*15402	Intron	---
9	108333001	108339300	6300	6.31e-65	LR1,LR4,LW8,YN2	Gain	CACNA2D1	*15402	Intron	---
9	108449701	108512100	62400	1.61206e-91	DU4	Gain	CACNA2D1	*15402	13-31/39	457
9	108549601	108556200	6600	2.72645e-40	YN3	Gain	CACNA2D1	*15402	39/39	39
9	108789001	108793800	4800	1.58648e-76	WJ3	Gain	HGF	*15403	6,7/18	81
9	109689301	109733900	44600	2.82934e-45	YN3	Gain	--- --- ---	*15404 *26456 *26556	2-6/6 1-3/3 1,2/2	193 162 87
9	110276101	110283600	7500	1.4158e-119	PZ3,WJ1,WJ2,TC1,TC2,TC3,TC4,NJ3,MS4,JH1	Gain	GNAT3	*15406	1/9	40
9	110313301	110318700	5400	2.0998e-105	TC4,MS4	Gain	GNAT3	*15406	4,5/9	96
9	110327401	110332200	4800	3.72464e-98	NJ3	Gain	GNAT3	*15406	9/9	65
9	117960001	117967500	7500	3.31136e-95	DU4,YN1,YN2,WJ2,WJ3,TC1,TC2,TC3,NJ3,MS4,JH2,JH3	Gain	GPR22	*15442	1/1	434
9	118730391	118742100	11710	3.46292e-70	LW9,DU4	Loss	NRCAM	*15445	14-19/19	0
9	125190901	125210100	19200	3.2189e-156	NJ3,NJ1,WJ1,LR1,LW8	Loss	---	*15474	2-19/42	538
9	125301001	125307900	6900	2.86e-135	YN2,PZ3,LR1	Loss	ADORA1	*21059	Intron	---
9	126096301	126107700	11400	2.9723e-33	TC1,NJ2	Gain	ssc-mir-214 ssc-mir-199a-1	*18758 *19027	1/1 1/1	0 0
9	126277801	126281700	3900	5.68178e-58	JH2	Gain	---	*30035	2/6	0
9	127839301	127846800	7500	6.72073e-27	WJ3,NJ1	Gain	RC3H1	*15498	20/20	2
9	131911501	131918400	6900	1.28488e-36	NJ1,LR4	Gain	RASAL2	*15519	4/19	24
9	132610801	132619800	9000	6.29e-67	JH2,YN3,MS4	Loss	FAM20B	*15524	Intron	---
9	132639301	132653100	13800	2.35e-71	LW4,LW12,LR4,YN3,NJ1,MS4,PZ3,TC1	Loss	TOR3A	*15525	Intron	---
9	135246001	135254773	8773	7.05e-87	PZ3,MS4	Loss	CACNA1E	*15543	Intron	---
9	135287335	135296700	9366	1.04e-31	WJ2,WJ1	Loss	CACNA1E	*15543	Intron	---
9	135909301	135922615	13315	1.21365e-52	TC1,NJ2,YN1	Loss	GLUL	*15545	7/7	99
9	135949689	135960900	11212	6.14183e-34	NJ2,TC3	Loss	GLUL	*15545	5,6/7	90
9	137403901	137426400	22500	4.9925e-122	JH3,TC3,TC1	Loss	RGL1	*15563	2/16	26
9	137490301	137495681	5381	1.69e-108	TC1	Loss	COLGALT2	*30217	Intron	---
9	137515421	137522700	7280	3.08e-58	TC1	Loss	COLGALT2	*30217	Intron	---
9	142094997	142112400	17404	1.94341e-69	WJ1,NJ2,YN1,JH2	Loss	---	*15582	5-10/18	622
9	143618371	143635800	17430	1.27294e-86	YN2,JH2,LW8,DU2	Loss	BATF3	*15594	1-3/3	137
9	143649001	143664600	15600	6.76355e-96	LW12,DU2,MS4	Loss	FAM71A	*15596	1/1	21
9	143788201	143809380	21180	6.16738e-29	WJ3	Loss	---	*26587	1-3/3	83
9	145435201	145444846	9646	8.09e-66	TC1,TC3	Loss	HHAT	*15607	Intron	---
9	146611801	146624368	12568	3.2404e-176	MS4	Loss	LAMB3	*15618	1-3/27	459
9	148691701	148707600	15900	1.88e-108	LW11,LR1,DU4,WJ2,TC1	Loss	ABCA13	*29907	Intron	---
9	149780701	149790893	10193	7.65712e-52	DU4	Loss	---	*29806	1,2/5	157
9	150229201	150243200	14000	2.91248e-45	TC2	Loss	AADC	*22009	1-3/20	250
10	44101	53400	9300	9.71106e-50	YN2	Loss	NDUFAB1	*10795	1/5	56
10	16255501	16263900	8400	4.8584e-30	TC1,NJ1,JH2	Gain	ENAH	*10850	3,4/13	33
10	16762801	16777117	14317	5.21454e-74	PZ3,YN1,TC2,LR1	Loss	ITPKB	*22888	1/2	50
10	18396601	18401100	4500	1.44023e-28	LR1	Gain	---	*28096	7/12	48
10	27302701	27312600	9900	4.1e-31	LW10,LW13,LW4,DU4	Loss	NR5A2	*24975	Intron	---
10	27871073	27883800	12728	3.7899e-162	LW7,LW4,LW11,LW12,LW3,LR5,MS1,MS2,JH1	Loss	KIF21B	*21706	29-31/31	157
10	28527901	28545600	17700	9.2296e-148	YN3,TC2,TC4,MS2,JH1	Loss	NAV1 ---	*10914 *10915	1/14 12/12	252 8
10	36436501	36447949	11449	2.3403e-123	TC4,TC2	Loss	DNAI1	*24185	1/2	63
10	58191601	58233001	41401	1.99738e-52	TC1	Gain	SPAG6	*11080	1-4/11	159
10	58593301	58600800	7500	6.8317e-119	LW11,DU4,DU2,YN1,YN3,PZ3,TC1,TC2,TC3,TC4,NJ2,NJ3,JH2,JH3	Gain	---	*26001	4-6/12	123
10	66376801	66387600	10800	1.24181e-57	DU2	Loss	CELF2	*11121	2/5	40
10	66399901	66400776	876	1.24e-57	DU2	Loss	CELF2	*11121	Intron	---
10	73675009	73726380	51372	1.7642e-200	LW8,NJ1,YN3,YN3	Loss	PITRM1	*11157	1-21/21	785
10	75224401	75231936	7536	8.71e-145	DU2	Loss	ADARB2	*11160	Intron	---
10	75235713	75240600	4888	1.41e-171	LW7,DU2	Loss	ADARB2	*11160	Intron	---
10	77145901	77152500	6600	6.08949e-49	DU2,DU4,WJ2,WJ1,TC1,NJ3,JH2	Gain	ARL5B	*29023	6/6	17
11	333001	344280	11280	6.45883e-75	WJ3	Loss	---	*29465	1/10	0
11	579601	585600	6000	1.13e-150	TC1,TC3	Loss	MICU2	*24667	Intron	---
11	719101	727500	8400	2.1572e-100	DU4,DU2,WJ2	Loss	FGF9	*09278	1/3	224
11	3570399	3579300	8902	1.09e-30	DU4	Loss	CDK8	*09298	Intron	---
11	3777301	3783000	5700	3.99e-119	TC2	Loss	WASF3	*09300	Intron	---
11	4937801	4976700	38900	1.8707e-136	LW1,TC1	Loss	PDX1	*09312	1,2/2	286
11	5859601	5866500	6900	1.46e-91	TC3,JH3	Loss	---	*25996	Intron	---
11	6172501	6184800	12300	3.62345e-29	HA2	Gain	MTUS2 SLC7A1	*09323 *29456	5-7/7 5/5	152 35
11	6286501	6308700	22200	4.7231e-150	JH3,YN3,LR1	Loss	---	*22344	1-3/5	150
11	7726939	7760100	33162	7.0787e-111	YN1,WJ3,NJ1,NJ2,JH3	Loss	---	*29562	1/1	0
11	7778101	7790400	12300	3.41e-75	YN1	Loss	B3GALTL	*09335	Intron	---
11	8334001	8341049	7049	9.58677e-30	TC3	Loss	---	*09336	1,2/13	48
11	11488201	11492537	4337	2.02e-22	NJ2	Gain	---	*09350	Intron	---
11	15847201	15848533	1333	4.11e-54	LR1	Loss	---	*09374	Intron	---
11	24440701	24448200	7500	1.37e-40	PZ3	Loss	ENOX1	*21818	Intron	---
11	24459901	24471021	11121	2.45e-79	LW4,DU4,TC1	Loss	ENOX1	*21818	Intron	---
11	32032801	32039100	6300	8.20385e-46	DU2,YN3,WJ2,TC1,MS4,JH3	Gain	PCDH17	*09446	2,3/4	78
11	32134201	32134471	271	2.71e-34	TC3	Gain	PCDH17	*09446	Intron	---
11	46659901	46668000	8100	2.0122e-111	YN1,TC3,MS1	Gain	---	*23860	1/1	167
11	48205501	48210600	5100	2.9592e-47	MS4,JH3	Gain	---	*23251	5,6/6	86
11	48329401	48336300	6900	6.23e-73	JH1,NJ1,LW8	Gain	---	*09457	Intron	---
11	48385201	48390600	5400	5.39e-54	TC3,NJ2,MS4	Gain	---	*09457	Intron	---
11	48396301	48416030	19730	1.38447e-35	TC3	Gain	---	*09457	2/4	39
11	48423058	48467589	44532	5.39e-54	TC3,NJ2	Gain	---	*09457	Intron	---
11	74621401	74652600	31200	1.98263e-93	NJ2,JH3,JH1,TC4	Loss	---	*09512	1-8/8	290
11	76680301	76687200	6900	1.28e-116	LW3,LW4,DU2,YN3,WJ1,WJ2,TC1,TC2,TC3	Loss	TMTC4	*09524	Intron	---
11	84583501	84618639	35139	7.91908e-33	LR3	Gain	COL4A2	*09545	1-3/45	100
11	84631315	84657000	25686	9.94478e-85	LR3	Gain	COL4A2	*09545	13-26/45	540
11	84970801	84982497	11697	5.4966e-233	LW7,LW12,LR1,LR4,DU2,DU3,DU4,MS2,MS1,JH3	Loss	---	*09551	5-8/19	152
11	85000441	85016400	15960	4.4698e-195	YN2,YN1,WJ3,JH3,JH2,PZ3,LW12,DU4,DU2,LR1	Loss	--- TEX29	*09551 *24763	17-19/19 1,2/5	94 57
11	85065601	85091520	25920	0	WJ3,MS4,NJ2,DU4	Loss	---	*24196	1-9/13	324
11	85963501	85978537	15037	2.66709e-41	NJ3	Loss	---	*09552	1-4/4	180
11	86099905	86109600	9696	1.84154e-42	MS1	Loss	GRTP1	*09554	1/4	0
11	86387101	86449500	62400	1.1529e-139	LR3	Gain	TMCO3 ADPRHL1 DCUN1D2	*09563 *24103 *26536	1-3/14 4-7,12-46/46 1-9/9	148 2206 226
11	86672151	86752200	80050	8.29393e-54	LR3	Gain	RASA3	*09567	1-14/24	474
11	86830781	86852400	21620	1.59913e-29	PZ1	Loss	---	*23633	1/2	21
12	534541	564900	30360	3.60195e-62	WJ3,WJ1,YN3,NJ2,TC1,DU2,LR3	Gain or Loss	METRNL	*17137	1-3/3	256
12	1023601	1034700	11100	2.47648e-85	MS3	Gain	FASN	*29944	1-23/23	1350
12	1042501	1061113	18613	1.094e-112	LR2	Loss	---	*23044	1-10/10	541
12	1107626	1107900	275	7.55e-72	WJ1	Loss	NPLOC4	*24235	Intron	---
12	1115489	1159855	44367	1.12603e-47	LR3,MS3	Gain	NPLOC4 FSCN2 C17orf70	*24235 *26155 *29616	9-14/14 1-5/5 1-9/9	237 495 822
12	1195201	1247793	52593	7.4614e-107	MS3	Gain	BAHCC1	*23045	2-28/28	5115
12	1397413	1400100	2688	5.8e-68	PZ3	Loss	SLC38A10	*22317	Intron	---
12	1496701	1546473	49773	4.07221e-75	LR3,DU1,HA2	Gain	AATK BAIAP2 ssc-mir-338	*17141 *17142 *24675	2-15/15 4-14/14 1/1	2727 467 0
12	1552811	1581000	28190	2.35737e-77	LR3	Gain	BAIAP2	*17142	1-3/14	73
12	1951201	1976003	24803	1.47e-136	MS4,WJ1	Loss	---	*28685	Intron	---
12	1988275	1997400	9126	3.87508e-43	MS4	Loss	RNF213 ---	*17146 *28685	17,44/44 1,2/10	104 77
12	2011801	2019244	7444	3.88e-43	MS4	Loss	RNF213	*17146	Intron	---
12	3507141	3515100	7960	1.23e-54	TC1,TC3,MS2	Loss	CYTH1	*17167	Intron	---
12	12921601	12927900	6300	5.8007e-122	LW12,LR1,JH3	Gain	---	*17266	2/4	61
12	15018256	15050400	32145	5.66508e-29	HA2	Gain	SCN4A CD79B	*17282 *17283	12-25/25 1-6/6	1274 574
12	16960501	16965000	4500	8.07e-146	LW11,LW7,LR1,NJ1	Gain	KANSL1	*17310	Intron	---
12	20173201	20194020	20820	4.41737e-39	YN2	Loss	U2	*28618	1/1	0
12	20864701	20880000	15300	4.01196e-16	NJ3	Loss	GHDC HCRT	*17407 *17410	1-8/8 1,2/2	534 120
12	23318701	23325600	6900	3.1129e-109	TC1,MS4,JH3,DU2	Gain	MED1	*17505	17/17	1081
12	23721301	23725500	4200	9.27561e-49	LW3	Gain	NPEPPS	*17513	5-9/23	189
12	24305701	24323800	18100	3.82752e-43	DU4,YN3,TC1,TC3	Loss	NFE2L1	*17525	3/3	81
12	27090001	27096300	6300	3.81e-136	LW4,DU2,JH3	Loss	---	*17561	Intron	---
12	27165901	27173100	7200	2.69926e-83	LW11,LW8,LW14,LW12,LR5,DU2,DU3,DU4,YN1,YN3,WJ1,WJ2,WJ3,TC1,TC4,NJ1,NJ2,NJ3,MS4,JH1,JH2,JH3	Gain	LUC7L3	*17555	10,11/11	54
12	33629701	33636000	6300	9.0302e-103	WJ1,TC2,MS4,LR1	Gain	ANKFN1	*17609	13-15/15	171
12	36475801	36483300	7500	4.23592e-67	TC3,WJ3,WJ1,MS4,LW8	Gain	PPM1E TRIM37	*17647 *23727	6/6 13/13	353 4
12	37922101	37929300	7200	3.984e-158	LR5,LW12,TC2	Gain	BRIP1	*21384	9/16	97
12	38647501	38652000	4500	4.11e-70	LR1	Gain	BCAS3	*17676	Intron	---
12	38695501	38701500	6000	6.88e-71	LR1,LR4,DU2,JH1	Gain	BCAS3	*17676	Intron	---
12	40277101	40285500	8400	1.07e-24	NJ1	Gain	ACACA	*17694	Intron	---
12	40646101	40653900	7800	5.22319e-55	LR1	Gain	SYNRG	*26596	16/24	316
12	44336101	44346600	10500	9.1389e-99	LW12,LW11,LW8,LR1,DU2,DU4,YN1,YN2,YN3,PZ3,WJ1,WJ2,WJ3,TC1,TC3,TC4,NJ2,NJ3,MS4,JH1,JH2,JH3	Gain	ZNF207	*17732	10,11/11	108
12	45394501	45400200	5700	3.46842e-61	DU3,LW4,LR5	Gain	OMG	*17751	1,2/2	441
12	47693101	47703000	9900	2.2891e-167	LW11,LW8,LW12,LR1,YN1,PZ3,NJ2,NJ3,NJ1,JH3,JH2,WJ2,WJ3,TC1	Gain	---	*17790	20/20	0
12	47922943	47943600	20658	8.24282e-28	LR1,DU4	Loss	---	*17793	1-7/14	267
12	48939304	48963600	24297	7.10506e-61	WJ1,NJ3,YN3,TC3,DU2,LR1	Loss	ABR	*17804	16-19/19	154
12	50029201	50037300	8100	9.35e-77	TC1	Loss	SMG6	*17826	Intron	---
12	50501101	50505876	4776	4.3275e-177	LW7,MS4	Gain	PAFAH1B1	*17836	11/11	25
12	50937601	50952637	15037	1.0575e-103	LW5,LW6	Loss	---	*24366	1/1	310
12	54045301	54061020	15720	1.24719e-61	WJ3	Loss	GPIBA	*17908	1/1	468
12	55028701	55061400	32700	3.69069e-44	JH2	Loss	---	*27897	1-6/6	545
12	55073101	55082119	9019	1.90463e-28	LW4,TC4	Loss	NLGN2	*24740	9/9	159
12	55816801	55837500	20700	2.17916e-83	TC1	Loss	PER1	*17983	23/23	12
12	63078001	63083700	5700	9.97798e-26	MS3	Gain	NT5M	*18052	5/5	48
13	2637397	2638200	804	3.9e-27	TC4	Loss	COLQ	*28911	Intron	---
13	3538801	3545700	6900	1.35384e-71	TC4	Loss	GALNTL2	*11195	4/10	56
13	18813019	18849213	36195	6.8533e-144	LW1,LW7,LW2,LW11,LW9,HA2,LR3,LR1	Loss	U6	*29833	1/1	0
13	19819201	19824900	5700	2.87e-57	WJ1	Loss	OSBPL10	*11230	Intron	---
13	24452101	24457860	5760	3.59456e-31	YN2	Loss	---	*22193	5/5	38
13	24797221	24824400	27180	0	WJ3,YN3,YN2,NJ3,TC1,MS4,LW12,LW8,LR1,LR4	Loss	---	*22651	1-3/3	189
13	24843601	24849600	6000	2.03844e-85	LR3,HA2	Gain	VILL PLCD1	*11246 *27550	17-20/20 4-15/15	210 619
13	24957301	24963300	6000	5.91e-49	NJ3	Loss	CTDSPL	*28740	Intron	---
13	25142401	25153800	11400	0	YN2,MS4	Loss	---	*11249	18/35	30
13	25534201	25548600	14400	1.2085e-300	LR1,LR5,LW8,LW11,LW3	Loss	SCN5A	*11259	21/28	41
13	25673701	25676658	2958	2.84e-43	TC3	Loss	SCN10A	*11260	Intron	---
13	25715203	25726200	10998	1.33e-57	LR1,TC3	Loss	SCN10A	*11260	Intron	---
13	28810501	28815300	4800	3.73157e-27	DU4	Gain	NKTR	*11284	4,5/16	45
13	31272001	31288191	16191	5.02e-63	WJ1	Loss	---	*26521	Intron	---
13	32181901	32190900	9000	1.32e-263	LW8,NJ1,MS4	Loss	FYCO1	*11317	Intron	---
13	32331001	32360372	29372	1.35923e-72	WJ1	Loss	CCR3	*24408	1,2/3	0
13	32843701	32854302	10602	7e-56	DU2	Loss	ALS2CL	*21997	Intron	---
13	32883947	32892600	8654	6.0557e-206	MS4,TC2,LW8,LW3	Loss	ALS2CL	*21997	11-14/26	198
13	32973601	33038700	65100	2.47187e-90	HA2,LR3	Gain	MYL3 PTH1R PRSS50	*11325 *11326 *11327	1-6/6 1-15/15 1-5/5	199 591 350
13	33132301	33140400	8100	1.03096e-66	LR3	Gain	--- --- ---	*11331 *11333 *22141	7,8/8 1-4/4 1-9/9	133 234 368
13	33508501	33521400	12900	9.4768e-180	LR1	Loss	SCAP	*26281	2/22	10
13	34199925	34244460	44536	0	LW6,LW2	Loss	--- PMAP-23	*08531 *21877	1,2/2 1-4/4	0 154
13	34285501	34293300	7800	7.6881e-44	LR3	Gain	PLXNB1	*11346	1-3/3	457
13	34617901	34623900	6000	4.39653e-62	PZ3,LW12,LW3	Loss	CELSR3	*11360	45/59	34
13	34957501	34974600	17100	1.58793e-72	LR3,HA2	Gain	USP19 LAMB2	*11375 *11377	1-26/26 17-34/34	1431 975
13	35114101	35121900	7800	5.99e-50	YN2	Loss	USP4	*11382	Intron	---
13	35414701	35420100	5400	1.79e-260	LW12,LR4,DU2,MS2	Loss	---	*11387	Intron	---
13	35560501	35566500	6000	1.96772e-72	HA2	Gain	CAMKV TRAIP	*25416 *26977	2-11/11 1/9	510 42
13	36316741	36359100	42360	1.23768e-41	LR3	Gain	CISH_TV2 MAPKAPK3	*11414 *11415	1-3/3 1-11/11	338 388
13	37318501	37328592	10092	1.63982e-90	LW3,LW11,LW12,LR4	Loss	U6 RPL29	*25477 *27573	1/1 1/4	0 0
13	37421701	37433037	11337	1.346e-194	LW11,TC2,NJ1,NJ2	Loss	---	*11429	1-3/3	170
13	37510201	37516500	6300	6.16e-49	MS2	Loss	POC1A	*11426	Intron	---
13	37641901	37649400	7500	3.5349e-188	DU4	Loss	--- TLR9	*11435 *11436	7-9/9 1,2/2	148 213
13	38994601	39007200	12600	4.27039e-81	LW12,LR1,LR4,DU3,DU4	Loss	5S_rRNA	*19474	1/1	0
13	44496001	44506800	10800	2.07e-52	YN3	Loss	FAM3D	*25529	Intron	---
13	58066129	58101300	35172	1.2702e-26	JH2	Loss	FOXP1	*27675	1,2/11	103
13	73617001	73628984	11984	3.8429e-162	LW12,LR1,LR4,DU4	Loss	---	*23084	3/24	42
13	73638145	73646100	7956	1.64e-84	LR1,DU4,TC2	Loss	---	*23084	Intron	---
13	76062001	76081500	19500	4.8864e-221	MS4,MS1,MS2,YN3,PZ3,WJ2,TC2,TC4,JH2,JH3	Loss	RPL32	*27637	1/3	144
13	76096133	76113300	17168	2.939e-295	YN1,PZ3,WJ2,WJ3,JH3,TC4,TC2,MS4,DU3,DU2,LR4,LR1	Loss	IFT122	*11589	1/13	11
13	77183101	77205000	21900	7.3169e-137	LR1,DU3,LW12,PZ3	Loss	U6	*26432	1/1	0
13	77748901	77748973	73	1.09e-28	NJ3	Loss	XPC	*11602	Intron	---
13	77758465	77760300	1836	2.34e-101	NJ3	Loss	XPC	*11602	Intron	---
13	77769901	77781600	11700	9.5287e-200	NJ3,NJ2,LR4	Loss	XPC	*11602	7/16	41
13	79009201	79022100	12900	5.139e-107	LR3,HA2	Gain	ACAD9 ---	*23354 *24552	4-13/13 4-6/6	331 132
13	79246231	79273500	27270	1.4796e-93	YN2,JH3,JH1,TC4,PZ3,MS2,MS1,LW8	Loss	RPN1 ---	*11612 *29436	10/10 1/1	11 91
13	79582501	79645800	63300	1.91197e-74	LR3	Gain	GATA2 ---	*11618 *23123	1-5/5 1,2/2	482 290
13	80106901	80119200	12300	0	LW11,DU3,MS2,MS4,PZ3	Loss	PODXL2	*21397	Intron	---
13	80140201	80148000	7800	2.1787e-255	LW8,LW11	Loss	PODXL2	*21397	1/9	23
13	80514001	80524200	10200	5.07101e-40	HA2	Gain	PLXNA1 ---	*24001 *26804	7-17/17 1,2/8	578 15
13	80585701	80592000	6300	0	DU2	Loss	PLXNA1	*24001	Intron	---
13	80931601	80938200	6600	4.37e-206	LW9,LW12,LW13,LW2,LW4,LW6,LR5,DU3,JH3	Loss	CHST13	*11625	Intron	---
13	82575301	82588200	12900	1.8653e-199	WJ3,JH3,NJ1	Loss	Y_RNA	*18249	1/1	0
13	82622701	82632955	10255	3.2771e-107	JH1	Loss	SLCO2A1	*11641	6,7/7	56
13	86898601	86910409	11809	1.32e-134	LW8,LW11,LR1,DU3,YN3	Loss	CEP70	*26746	Intron	---
13	91499401	91506000	6600	2.97767e-32	WJ2,WJ3,NJ2,NJ3	Gain	U2SURP	*11684	7-13/28	220
13	95424901	95427227	2327	1.97751e-32	YN1	Gain	ZIC1	*11692	3/3	93
13	98759701	98763330	3630	8.29447e-40	NJ2,MS4,JH2	Gain	TSC22D2	*11708	3,4/4	174
13	99064295	99075300	11006	3.45224e-29	DU4	Loss	SIAH2	*24295	2/2	409
13	100590073	100672609	82537	1.6182e-45	WJ1,JH1,NJ1,DU4	Gain	MBNL1	*11720	1/10	58
13	106427701	106434600	6900	2.82e-45	YN1	Gain	---	*30454	Intron	---
13	112876201	112885080	8880	1.99849e-34	NJ1	Gain	SLITRK3	*11736	1/1	166
13	115911601	115918800	7200	1.30848e-58	WJ2,MS4	Gain	---	*27220	1/1	0
13	117935701	117940500	4800	1.97669e-32	DU4	Gain	SKIL	*11746	6/6	53
13	118437157	118467000	29844	1.37461e-58	LR1	Loss	---	*27441	2-4/4	121
13	120898501	120903300	4800	7.61e-32	NJ2	Gain	---	*21786	Intron	---
13	122495101	122500769	5669	7.56e-38	LW7	Loss	NAALADL2	*23871	Intron	---
13	131412901	131419200	6300	6.39e-125	WJ2,WJ3,TC1,NJ1,NJ2,NJ3,JH2	Loss	HTR3C	*24689	Intron	---
13	131512417	131521800	9384	2.04154e-80	LR4	Loss	DVL3	*25374	1/14	23
13	131689201	131705275	16075	2.3727e-151	LR4,LR1,LW8,JH1	Loss	CLCN2	*21581	1/24	28
13	131729313	131742600	13288	1.3068e-180	LW12,LR4,LR1,YN3,YN2	Loss	POLR2H	*22507	1/5	25
13	131962201	131971450	9250	5.69098e-40	LW13	Loss	EPHB3	*26516	2-9/16	564
13	132878509	132881700	3192	1.15892e-24	NJ3	Loss	MAP3K13 ---	*11791 *21723	8,9/21 1/2	14 74
13	141934201	141941700	7500	2.41095e-50	WJ2,JH3	Gain	---	*27209	16,17/17	68
13	142766701	142776600	9900	2.12379e-76	LR4,YN3,YN2,WJ3,JH1,NJ3	Loss	---	*11842	1/3	7
13	143803801	143814600	10800	1.36e-150	JH2	Loss	MUC4	*11850	Intron	---
13	145115101	145121911	6811	2.0676e-144	DU4	Loss	UMPS	*11864	10-13/14	37
13	145494601	145495793	1193	2.72e-34	NJ2	Loss	KALRN	*21656	Intron	---
13	145534747	145546200	11454	9.83e-77	JH1,JH2	Loss	KALRN	*21656	Intron	---
13	145581601	145590000	8400	9.07e-24	TC4	Loss	KALRN	*21656	Intron	---
13	147283462	147292800	9339	1.69829e-91	DU2	Loss	SEMA5B	*11872	16-19/19	136
13	149950801	149961000	10200	6.4382e-108	TC3,TC1,TC4,NJ1,MS4,JH1,JH3	Loss	POPDC2	*11894	4/4	0
13	158547001	158554500	7500	2.6928e-137	YN2,YN3,PZ1,PZ3,WJ1,WJ2,WJ3,TC1,TC3,NJ1,MS1,MS4,JH1,JH2,JH3	Gain	PVRL3	*11933	5-7/8	296
13	158556901	158561400	4500	4.1698e-107	TC2,MS4	Gain	PVRL3	*11933	5/8	47
13	177741601	177748200	6600	5.68e-104	YN3,PZ3,NJ1,MS4	Gain	EPHA3	*26130	Intron	---
13	177804827	177812100	7274	1.63139e-66	WJ1	Gain	EPHA3	*26130	1/17	30
13	186767701	186777660	9960	1.95275e-50	TC3	Gain	---	*12001	4-6/28	131
13	187803001	187809900	6900	1.63114e-46	TC1,NJ1,NJ2,JH3,WJ2	Gain	---	*12002	4,5/24	47
13	195456601	195462000	5400	5.76407e-42	DU4	Gain	---	*12020	17/21	40
13	195488401	195493200	4800	1.44e-86	TC3	Gain	---	*12020	Intron	---
13	207578701	207585000	6300	3.87e-62	JH3	Loss	MRPS6	*26981	Intron	---
13	213829801	213840413	10613	4.82e-127	DU4	Loss	DSCAM	*12072	Intron	---
13	213918143	213924000	5858	1.86e-57	DU4	Loss	DSCAM	*12072	Intron	---
13	213969601	213976500	6900	1.11e-115	WJ2,YN1	Loss	DSCAM	*12072	Intron	---
13	213987581	213991800	4220	1.85e-41	LW14	Loss	DSCAM	*12072	Intron	---
13	214005601	214037586	31986	3.6538e-130	LW14,HA1,DU4,WJ1,WJ2,MS4,JH2,NJ1	Loss	DSCAM	*12072	1-4/37	347
13	216184501	216201960	17460	6.08449e-82	LW11,LW9,LW4,LW5,LW2,LR4,DU4	Loss	UBASH3A	*29511	11-14/14	128
13	216885489	216903900	18412	1.7512e-182	MS2,MS1,TC2	Loss	---	*29627	1-5/9	223
13	217040393	217067400	27008	5.44223e-88	MS3	Gain	PFKL	*28197	1-16/24	555
13	217084201	217096200	12000	7.7217e-218	LW12,LW3,DU3,MS1,MS2,MS2	Loss	---	*23810	1-8/8	271
13	217131301	217146300	15000	1.8578e-144	TC2,LW2,LW6	Loss	--- TSPEAR TRPM2	*21912 *22988 *23762	1-8/8 1/7 1-3/25	271 47 20
13	217494597	217504200	9604	5.77e-68	LW6,LW12	Loss	FAM207A	*28571	Intron	---
13	217825345	217838700	13356	1.642e-240	MS1,MS2,TC2,LR4,LR5,DU3,LW2,LW4,LW11,LW3,LW9,LW13	Loss	---	*30160	4-6/6	112
13	217842886	217888800	45915	4.9555e-140	HA2,MS3	Gain	---	*30160	1-3/6	218
13	218092801	218099100	6300	2.29406e-73	LR5	Loss	SLC19A1	*30696	7/7	8
13	218102401	218169300	66900	4.4482e-166	MS3,LR4	Gain or Loss	SLC19A1	*30696	1-5/7	374
13	218419936	218430600	10665	7.0335e-182	MS2,TC4,TC2,PZ3	Loss	---	*28960	10/10	34
13	218496001	218508900	12900	7.0335e-182	TC2	Loss	SPATC1L	*29847	2/4	118
14	2833129	2847600	14472	3.68498e-28	JH2,PZ3	Loss	---	*28560	1/1	200
14	6731929	6742200	10272	3.06931e-56	JH2	Loss	NPM2	*09610	3/8	42
14	15429601	15442649	13049	2.84e-46	TC1,NJ2	Loss	PINX1	*09692	Intron	---
14	15537001	15542700	5700	5.19e-86	WJ2	Loss	XKR6	*09693	Intron	---
14	23366401	23374545	8145	2.1e-36	LR3	Loss	SPOCK3	*09722	Intron	---
14	24614101	24627780	13680	5.94e-114	LW9,LW11,LW12,LR5	Loss	GALNT9	*09738	Intron	---
14	30461101	30516300	55200	8.88276e-97	HA2	Gain	---	*09761	19-47/47	1811
14	31306201	31313100	6900	7.60952e-26	LW8	Gain	SBNO1	*09776	34/34	51
14	32227801	32240100	12300	4.16262e-48	MS4	Loss	---	*23342	1-5/5	181
14	34708501	34713300	4800	7.97971e-31	LR1	Gain	SCA2	*09834	2-5,7-10/25	454
14	41302201	41310600	8400	1.12e-251	LW8,TC1,TC3	Loss	---	*09879	Intron	---
14	42738301	42754325	16025	1.0177e-101	WJ1,WJ3,YN1,TC3,MS4,MS2,DU2	Loss	GCN1L1	*09898	1/25	46
14	42777424	42789600	12177	4.69274e-47	DU2	Loss	MSI1	*29365	1,2/13	57
14	46955401	46968600	13200	1.39e-47	NJ1	Loss	SRRD	*09961	Intron	---
14	48257701	48264000	6300	2.64e-114	LR1,WJ2,WJ3,TC1,TC3,NJ1,JH1	Loss	TTC28	*09968	Intron	---
14	49689301	49695450	6150	1.64e-33	YN2	Loss	---	*28707	Intron	---
14	50771701	50791200	19500	6.02e-186	JH2,TC1,TC3,TC1,NJ1,WJ1,WJ3,MS4,PZ3,LW8	Loss	OSBP2	*10015	Intron	---
14	50806501	50821800	15300	7.18e-122	WJ1,YN1,YN2,PZ3,TC2,TC3,LW8,LR4,DU4,DU2	Loss	OSBP2	*10015	Intron	---
14	50835901	50847475	11575	4.296e-85	JH1,JH3	Loss	OSBP2	*10015	13/14	61
14	51195901	51205749	9849	2.25e-74	TC3,TC1	Loss	PATZ1	*10027	Intron	---
14	51233858	51248400	14543	2.17e-27	TC3	Loss	PATZ1	*10027	Intron	---
14	51459901	51470400	10500	3.15e-30	YN2	Loss	SFI1	*10031	Intron	---
14	51621901	51637800	15900	3.61184e-42	JH2	Loss	PRR14L	*10033	8/9	24
14	52404001	52428447	24447	4.3998e-132	TC3,YN2,DU4	Loss	IGLC IGLV-2 IGLJ IGLV-1	*10044 *30834 *30890 *30983	1/1 1,2/2 1/1 1,2/2	107 116 13 0
14	52581001	52594800	13800	2.42e-58	LR3	Gain	GNAZ	*10046	Intron	---
14	53085301	53097300	12000	8.26e-45	LR5,LW7,TC4	Loss	GGT5	*10055	Intron	---
14	53116501	53172000	55500	6.65636e-89	HA2	Gain	--- SUSD2 5S_rRNA	*10062 *25393 *28151	27-37/37 1-15/15 1/1	814 825 0
14	54055173	54062700	7528	1.21e-61	TC2,PZ3	Loss	LRRC74B	*10100	Intron	---
14	54080101	54087000	6900	1.11807e-39	HA2	Gain	P2RX6 SLC7A4	*10101 *10102	9-12/12 1-5/5	89 638
14	54255601	54261300	5700	2.45622e-50	LR4	Loss	---	*10106	1/9	87
14	54441301	54450900	9600	3.64373e-63	LR3,HA2	Gain	TSSK1B TSSK2	*10112 *10113	1/1 1/1	365 359
14	54689701	54703369	13669	4.28e-104	DU4,PZ3,WJ1	Loss	UFD1L	*10121	Intron	---
14	54722401	54739800	17400	7.22e-185	WJ3,WJ1,WJ2,TC3,TC1,JH3,JH2,NJ2,YN2,MS4,DU4	Loss	UFD1L	*10121	Intron	---
14	54763801	54769800	6000	7.2169e-185	LR1,LW12,WJ3,MS4	Loss	CDC45	*10122	2,3,6,12-14/20	270
14	54889501	54941400	51900	4.2645e-105	LR3,HA2	Gain	42252 GNB1L GP1BB	*10128 *10130 *30732	1-12/12 6/6 1/1	758 691 112
14	54960601	54988800	28200	0	LW12,LR4,DU2,DU4,TC1,YN3,MS2,MS4,JH3,TC4,TC2,MS2	Loss	GNB1L U3	*10130 *23246	1/6 1/1	0 0
14	55034101	55101900	67800	2.03425e-50	HA2	Gain	COMT ARVCF TANGO2 ssc-mir-185	*10132 *10133 *10134 *19684	1-4/4 1-18/18 1-8/8 1/1	272 968 280 0
14	57649501	57654600	5100	2.37764e-39	YN3,MS4	Gain	RYR2	*10142	68/92	16
14	59157001	59174650	17650	2.1e-22	YN3	Loss	---	*24830	Intron	---
14	64288201	64305187	16987	1.0879e-104	WJ2,WJ1,YN3,PZ3,NJ1,NJ2,JH1,JH2,JH3,LR1,DU2	Loss	CAPN9	*10182	1/20	71
14	64850701	64858500	7800	1.12e-121	DU2,DU4,PZ3,JH3,WJ2,YN3	Loss	GALNT2	*10185	Intron	---
14	64918801	64929600	10800	1.8e-194	YN3,WJ1,MS4	Loss	GALNT2	*10185	Intron	---
14	66246689	66252900	6212	6.7306e-111	DU4	Loss	CSGALNACT2	*10200	8/8	852
14	66302101	66321000	18900	1.18e-94	PZ3,LW12,LW11,LW6	Loss	RASGEF1A	*10201	Intron	---
14	67484401	67500300	15900	7.8095e-130	HA2,YN1,YN2,YN3,PZ3,NJ1,NJ3,MS4,JH1	Gain or Loss	PHYHIPL FAM13C	*10205 *10209	4/4 12/12	179 42
14	72355801	72360300	4500	1.96014e-61	LR1,LR4	Gain	REEP3	*10229	5-9/9	129
14	76064101	76072200	8100	1.35367e-63	PZ3	Gain	LRRTM3	*10232	1-3/3	538
14	81181681	81198000	16320	3.3842e-76	JH2,DU2	Loss	---	*10285	2,3/3	67
14	88493701	88502400	8700	8.84295e-60	NJ3	Loss	PLAC9	*10332	4/4	0
14	92527501	92533200	5700	3.73587e-71	WJ1,WJ2	Gain	CCSER2	*10351	10,11/11	305
14	95288497	95319466	30970	2.8865e-196	MS4	Loss	SNCG ---	*21391 *24048	1-5/5 1-7/7	128 933
14	95853901	95863200	9300	2.68e-34	LW11,WJ1	Loss	ANTXRL	*10371	Intron	---
14	97013701	97017900	4200	3.57e-40	LW11	Loss	---	*10381	Intron	---
14	97060201	97072200	12000	4.97e-62	PZ3,TC4,LW8	Loss	---	*10381	Intron	---
14	98046001	98052000	6000	3.25e-140	LR4,DU2,DU4	Loss	CHAT	*10392	Intron	---
14	98547901	98551800	3900	1.36321e-62	NJ2	Gain	NCOA4 ---	*10399 *25276	8-10/10 7/7	383 455
14	100005001	100016400	11400	1.01e-35	DU2	Loss	CXCL12	*10414	Intron	---
14	104848501	104855100	6600	3.04097e-48	LW2,LR4	Gain	PCDH15	*10426	32-34/34	498
14	106579777	106579800	24	2.72e-46	LW7	Loss	PRKG1	*10429	Intron	---
14	115517701	115524000	6300	4.45e-28	DU1	Loss	PLCE1	*10483	Intron	---
14	117444301	117445900	1600	9.31856e-22	LW13	Loss	OPALIN	*10506	1/6	163
14	117602701	117607200	4500	1.6127e-64	NJ2	Gain	TM9SF3	*10508	15/15	23
14	118030801	118063956	33156	1.0863e-101	TC2,JH3	Gain	LCOR	*10511	1-3/3	479
14	119116801	119142576	25776	2.20727e-39	WJ2	Loss	--- ---	*10533 *19142	1-10/11 1/1	407 0
14	120797951	120822780	24830	1.2817e-200	LW13	Loss	---	*10549	1-5/9	278
14	121770601	121789800	19200	2.96592e-33	JH3	Loss	SFXN3	*22005	3/3	0
14	122222401	122228400	6000	2.37e-107	NJ3,NJ2,MS4,WJ1,WJ3,TC3,JH2,LW12,LW8,DU4,LR4	Gain	BTRC	*10563	Intron	---
14	122258701	122267400	8700	2.37e-107	LR4,LR1,LW12,LW2,YN3,YN1,MS4,WJ2,WJ3,TC3,NJ2,JH2	Gain	BTRC	*10563	Intron	---
14	122693593	122708700	15108	2.2388e-67	NJ3,NJ2,YN1,WJ1,JH3,TC1,TC3	Loss	MGEA5	*10569	1-5/16	220
14	122742601	122758200	15600	3.32e-31	JH3	Loss	C10orf76	*10571	Intron	---
14	123274201	123286500	12300	8.86726e-74	LR4,DU2,DU3,JH2,TC2	Loss	PSD	*10581	9-12/18	65
14	123388201	123390909	2709	1.71e-30	NJ2	Loss	SUFU	*10586	Intron	---
14	123435001	123441300	6300	1.04e-26	YN3	Loss	SUFU	*10586	Intron	---
14	123455701	123461700	6000	6.59e-109	YN3,WJ1,NJ1,JH2	Loss	SUFU	*10586	Intron	---
14	123483901	123492300	8400	5.73892e-40	LR4	Loss	TRIM8	*10587	1/6	91
14	124845901	124871922	26022	2.8963e-107	WJ1,WJ2,JH3	Gain	SLK	*10606	8-18/18	921
14	124924087	124925400	1314	1.47001e-28	WJ2	Gain	---	*10607	1/48	0
14	125207087	125207700	614	3.58e-32	TC3	Loss	---	*30271	Intron	---
14	131363401	131420846	57446	5.04472e-61	PZ1	Gain	ADD3	*10621	2-15/15	709
14	136314301	136318800	4500	2.55843e-40	TC1	Gain	FAM160B1	*10652	15-17/17	118
14	138397201	138406500	9300	6.0697e-80	JH2	Gain	KIAA1598	*10665	13-15/17	96
14	139587901	139594200	6300	9.16646e-33	LW12,LW8	Gain	RAB11FIP2	*10672	4/5	16
14	140199445	140199900	456	2.58774e-43	WJ2	Gain	---	*30019	5/6	15
14	140965501	140970000	4500	4.0504e-69	LR1,NJ2	Gain	---	*10685	12/12	44
14	143683013	143694900	11888	1.09359e-42	TC2	Loss	PAF1 MED29	*10707 *24005	1-11/15 1-5/5	642 555
14	150619201	150635100	15900	2.23e-64	NJ2,TC1	Loss	MGMT	*10756	Intron	---
14	152022601	152027277	4677	1.61624e-74	DU2,YN1	Loss	TCERG1L	*10760	2/4	30
14	152178301	152216400	38100	1.33578e-54	MS3	Gain	BNIP3 PPP2R2D	*24388 *27988	1-6/6 2-4/4	263 147
14	152272801	152311800	39000	1.5589e-135	MS3	Gain	JAKMIP3	*24633	3-22/22	800
14	152315101	152357100	42000	1.5589e-135	MS3	Gain	STK32C DPYSL4	*10761 *10762	2-10/10 1-18/18	333 697
14	152463301	152466384	3084	6.93e-38	LR4	Loss	LRRC27	*10764	Intron	---
14	152475553	152518200	42648	1.5538e-174	LW7,LR4	Loss	LRRC27 ---	*10764 *27003	5-11/11 1/1	386 488
14	152778001	152793361	15361	7.9505e-158	LW7,LW4,LW2,LW3,DU4,LR4,PZ3,JH1,WJ1,TC1,NJ1,MS2	Loss	---	*10765	3,4/16	64
14	152811949	152893500	81552	2.2196e-160	JH1,TC1,MS2,LW2,LR2,LR3,HA2,MS3	Gain or Loss	--- ---	*10765 *10767	5-16/16 6-21/21	314 540
14	152954257	152956200	1944	2.13e-37	LR2	Loss	CFAP46	*10768	Intron	---
14	153221401	153223753	2353	1.26445e-89	LW6	Loss	ZNF511	*10774	6/6	63
15	2738281	2746800	8520	3.6e-24	TC4	Loss	KIF5C	*22919	Intron	---
15	3843601	3849000	5400	1.57051e-33	WJ2	Gain	ACVR2A	*15669	5/11	36
15	12471301	12475500	4200	7.88845e-32	MS4	Gain	---	*23746	3-6/6	260
15	13029301	13034700	5400	5.4e-31	PZ3,MS4,YN3	Gain	---	*15681	Intron	---
15	19426501	19432500	6000	1.98023e-26	NJ1	Gain	CCNT2	*15697	9-11/11	436
15	19438201	19443600	5400	1.98023e-26	NJ1	Gain	CCNT2	*15697	5,6/11	37
15	19921201	19933800	12600	6.58e-32	NJ1	Loss	TMEM163	*15700	Intron	---
15	19947901	19957200	9300	1.12e-146	NJ2,LW3	Loss	TMEM163	*15700	Intron	---
15	19982701	19995000	12300	4.72e-105	DU4,LR1,PZ1,WJ1	Loss	TMEM163	*15700	Intron	---
15	28561501	28573500	12000	3.4e-51	YN1	Loss	C2orf76	*15718	Intron	---
15	28884601	28892100	7500	2.26e-33	DU3	Loss	ERCC3	*15721	Intron	---
15	31726501	31729500	3000	4.6e-33	JH3	Loss	CNTNAP5	*15726	Intron	---
15	34787557	34789500	1944	3.55e-98	LW8	Loss	---	*27791	Intron	---
15	34840201	34848600	8400	7.07815e-25	JH1	Loss	5S_rRNA	*21175	1/1	0
15	35301601	35317201	15601	0	LR1,LR5,LR4,LW11,LW12,LW4,TC4,MS4,JH1	Loss	GLI2	*15733	2/11	62
15	35342165	35355300	13136	1.54e-96	LW12,LW3,LW9,LW4,LW11,LW7,LW13,LR5,LR4,DU3,MS2	Loss	GLI2	*15733	Intron	---
15	35777101	35788500	11400	1.58e-63	LW11,MS2	Loss	PTPN18	*15735	Intron	---
15	37934701	37941300	6600	2.6464e-185	LW8,LW2	Loss	---	*23419	16/18	0
15	50682745	50685900	3156	4.2e-30	PZ3	Gain	---	*29688	Intron	---
15	50704801	50712900	8100	3.6e-34	NJ3,NJ2	Gain	---	*29688	Intron	---
15	50722501	50725249	2749	3.65e-30	NJ3,PZ3	Gain	---	*29688	Intron	---
15	55080001	55097698	17698	2.10064e-27	WJ1	Loss	TACC1	*15814	7/7	38
15	55670049	55684800	14752	1.4088e-215	DU3,DU2,DU4,LW12,LW8,LR1,LR4,JH1,TC4,TC3,MS1	Loss	BRF2	*24328	1/4	6
15	61632001	61639500	7500	1.45821e-29	WJ1,TC1,NJ2	Gain	TEX15	*15841	1,2/5	2338
15	61921801	61928100	6300	2.0493e-123	PZ3,TC2,NJ2,LR4	Loss	U6	*22747	1/1	0
15	63012301	63019200	6900	6.61367e-72	YN1,YN3,PZ3,NJ2,MS4,JH1,JH3,DU4,LR4	Gain	TNKS	*15851	4,5/27	39
15	75524101	75527845	3745	2.485e-31	NJ3	Gain	TANK	*15889	5-7/8	378
15	75675901	75683700	7800	4.89572e-62	WJ1,WJ3,TC3,TC1,NJ3,NJ1,NJ2,JH2,JH3	Gain	PSMD14	*15892	6/10	36
15	76007401	76011900	4500	3.18215e-38	JH2	Gain	SLC4A10	*15893	6-10/22	524
15	79244015	79277100	33086	4.04607e-59	LR3	Loss	GRB14	*15901	13,14/14	81
15	81389199	81412189	22991	1.00654e-76	LW6	Loss	SCN9A ---	*15913 *29749	9/22 1,2/2	2 72
15	85486201	85491600	5400	1.06912e-27	TC1	Gain	---	*15940	13/24	29
15	87222901	87228607	5707	3.19103e-25	DU4	Gain	DYNC1I2	*15948	7-9/17	121
15	89250601	89256000	5400	7.26865e-33	JH2	Gain	---	*15962	4/4	106
15	89422201	89429100	6900	9.82e-34	YN1,TC2,TC3,DU4	Gain	OLA1	*15963	Intron	---
15	99842401	99846643	4243	6.95542e-48	TC3	Gain	ZNF804A	*16022	1,2/2	714
15	104053201	104076865	23665	2.65581e-48	NJ2	Gain	COL3A1	*16034	1/51	28
15	104098333	104106900	8568	2.66372e-59	NJ2,PZ1	Gain	COL3A1	*16034	41-51/51	490
15	106831801	106836900	5100	1.1222e-100	NJ1,WJ2,MS4	Gain	GLS	*16056	1-3/14	89
15	106863001	106868100	5100	1.2665e-126	WJ3	Gain	GLS	*16056	13,14/14	80
15	115412101	115416600	4500	1.47553e-35	TC1	Gain	SGOL2	*16092	7,8/10	972
15	115840501	115846200	5700	1.90667e-28	JH1	Loss	---	*16093	10/36	51
15	116334865	116356200	21336	2.29124e-64	TC2	Loss	ALS2CR12 ---	*16105 *28157	12-16/16 3,4/4	163 214
15	122469301	122479155	9855	5.48157e-26	HA2	Loss	CCNYL1	*24696	1/10	76
15	129318901	129324000	5100	6.98705e-31	PZ3	Gain	VWC2L	*16168	1/2	130
15	133015729	133026600	10872	6.8795e-168	JH1,TC2,LR1,DU3	Loss	TNS1	*27669	6/6	11
15	133415073	133424700	9628	2.4601e-128	DU3	Loss	SNORA42	*21228	1/1	0
15	133671901	133695277	23377	8.4393e-137	YN1,YN3,WJ1,TC4,JH1,LW7,LW11,LW12,LW3,LR1	Loss	---	*16191	2-4/6	1065
15	133713609	133729800	16192	7.2138e-114	YN1	Loss	---	*16191	1/6	114
15	133838401	133845300	6900	1.8685e-167	NJ1	Loss	---	*26964	9,10/30	101
15	134032201	134044451	12251	1.05785e-35	MS2	Loss	---	*26958	1,2/2	140
15	134496509	134514900	18392	1.5457e-105	MS2,LW7	Loss	INHA OBSL1	*20771 *28052	1-4/4 1/22	365 251
15	134534701	134559300	24600	2.4554e-205	LW12	Loss	TMEM198	*27541	2,3/4	244
15	146661001	146686200	25200	4.18e-122	TC2,WJ3	Loss	---	*26703	Intron	---
15	146724601	146772949	48349	1.6928e-160	TC3	Loss	--- ---	*16283 *26703	1,2/2 1/3	127 0
15	146779977	146802900	22924	1.33043e-94	TC3	Loss	--- ---	*25325 *28816	7/7 1-11/11	395 537
15	146851881	146880600	28720	4.29202e-71	HA1,MS1	Loss	---	*16284	1-11/11	537
15	146974801	146984611	9811	0	MS4,JH1	Loss	EIF4E2	*16289	Intron	---
15	147021787	147034500	12714	8.8193e-212	JH1,TC4,TC2,MS1	Loss	EIF4E2	*16289	5/7	51
15	147360001	147370200	10200	6.55e-109	LW13,MS2,JH1	Loss	NGEF	*16295	Intron	---
15	147645613	147654300	8688	2.53597e-33	LW11	Loss	INPP5D	*16298	15-18/23	124
15	147923101	147940800	17700	6.038e-194	LR1,LR4,LW14,LW5,LW3	Loss	---	*16302	10-12/12	114
15	148723801	148739641	15841	3.53e-172	YN1,PZ3,WJ1,WJ2,WJ3,TC1,TC2,TC3,NJ1,NJ2,NJ3,MS4,JH2	Loss	---	*16315	Intron	---
15	148757401	148774800	17400	7.51e-50	JH3,JH1,NJ3,NJ1,TC4,TC3,WJ2	Loss	---	*16315	Intron	---
15	149119801	149128171	8371	2.09926e-45	TC4	Loss	ARL4C	*23942	1/1	193
15	149989801	150014123	24323	4.53e-44	HA2,LR3	Gain	---	*24859	Intron	---
15	150064827	150096517	31691	2.56388e-23	LR3	Gain	---	*24859	3-5/5	163
15	150153559	150185249	31691	1.34e-26	LR3	Gain	---	*16317	Intron	---
15	150516901	150527400	10500	9.9366e-210	YN3,TC2,MS4	Loss	ASB18	*16318	3/7	90
15	151781401	151782425	1025	1.14e-42	LR3	Gain	---	*16330	Intron	---
15	151851901	151861200	9300	4.25206e-77	WJ3	Loss	---	*16332	1/14	2
15	152139301	152151905	12605	4.6902e-146	LW7,LW3,LR5	Loss	--- ---	*16336 *16337	1--4/8 1-8/8	141 302
15	152233201	152244284	11084	1.5657e-113	TC2	Loss	---	*16339	5-9/12	182
15	152615073	152639100	24028	6.88544e-26	DU1	Gain	TWIST2	*16343	2/2	0
15	152994901	153031800	36900	5.5938e-211	LW11,LR5,LR4,LR1,DU3	Loss	HDAC4	*24777	14-24/24	350
15	153759301	153816705	57405	6.2635e-122	HA2	Gain	NDUFA10	*16349	7-10/10	108
15	154497001	154506600	9600	2.5224e-180	LW12,LW4,LR4,DU3	Loss	ANKMY1	*16365	16/18	27
15	154621501	154633928	12428	9.9007e-103	LW12,LR4,TC2,MS1,MS2	Loss	RNPEPL1	*16367	1,2/12	123
15	154660798	154712497	51700	1.1629e-108	MS2,MS1,TC4,DU3,LR4,LW12,MS3	Gain or Loss	42249 STK25	*16370 *16372	1/12 1-12/12	3 430
15	154906501	154961400	54900	7.93191e-63	MS3	Gain	SNED1	*16381	1-8/32	425
15	156960601	156982500	21900	4.44736e-32	JH1	Loss	---	*16397	31/71	3
15	157501681	157578305	76625	1.1117e-162	LR4,LW7,MS3	Gain or Loss	KIF1A	*16401	1-45/45	1642
15	157613101	157651500	38400	1.36633e-92	MS3	Gain	C2orf54 AGXT	*16400 *16402	1-5/5 1-11/11	455 428
16	651321	685601	34281	3.91074e-75	MS3	Loss	---	*21850	1/2	227
16	4186501	4204200	17700	1.62418e-58	YN1	Loss	---	*25756	1-9/13	307
16	18981001	18987600	6600	2.62e-75	YN1,YN2,YN3,TC2	Loss	PDZD2	*30991	Intron	---
16	18999301	19012700	13400	8.06e-63	YN3	Loss	PDZD2	*30991	Intron	---
16	19116399	19122000	5602	1.49e-38	DU4	Loss	PDZD2	*30991 *16810	Intron	---
16	21137701	21157488	19788	2.4e-63	TC1,JH2,JH3,WJ1	Loss	RAI14	*16824	Intron	---
16	21193273	21204000	10728	1.68e-55	LW11,TC1	Loss	RAI14	*16824	Intron	---
16	22359001	22374000	15000	1.02e-80	YN1,NJ2,JH3	Loss	CAPSL	*16833	Intron	---
16	23412901	23419800	6900	3.66925e-37	TC3	Gain	NIPBL	*16842	8-11/50	241
16	24844201	24874500	30300	3.8205e-166	DU4,LW13,JH2,JH3,WJ1,TC1,NJ1,MS4,PZ3	Loss	EGFLAM CH242-209G14.2	*16848 *27158	15-23/28 1-4/4	278 348
16	31749601	31759200	9600	1.11466e-65	NJ2,JH3	Gain	EMB	*29484	5-10/13	170
16	49094101	49113900	19800	2.3215e-31	JH3	Loss	---	*16956	23-25/25	2414
16	52713001	52728600	15600	5.7e-86	MS4,JH2	Loss	ZNF366	*16976	Intron	---
16	53279701	53284800	5100	6.93679e-45	LR4,TC1,TC3,NJ2,MS4	Gain	TNPO1	*27293	19-22/24	125
16	56315905	56339100	23196	1.97368e-86	YN1	Loss	---	*16996	1/5	0
16	58200985	58215600	14616	2.12273e-75	PZ3,LR1	Loss	---	*17008	15/15	45
16	58335301	58362822	27522	5.3013e-177	TC1,TC3,YN1,WJ2,DU4	Loss	FOXI1	*17009	2/2	349
16	60270199	60281100	10902	3.1e-94	LR1	Loss	TENM2	*17018	Intron	---
16	74756701	74763900	7200	1.8e-247	PZ3,TC1,TC4	Loss	GALNT10	*17072	Intron	---
16	75202501	75212100	9600	2.47515e-53	NJ2	Loss	---	*22569	3/10	13
16	78032701	78045600	12900	2.98e-135	YN2,TC2	Loss	CCDC69	*28058	Intron	---
16	79205401	79216921	11521	1.92944e-74	NJ2,MS4	Loss	SEMA5A	*17095	19-23/31	98
16	80595901	80615400	19500	4.65e-175	JH3,NJ2,PZ3,TC1	Loss	ADCY2	*17101	Intron	---
16	82382017	82398600	16584	2.2208e-181	JH1,YN1,MS4,TC1,PZ3,LR1	Loss	---	*25115	2/2	183
16	85543381	85602000	58620	5.506e-93	HA2,MS3	Gain	IRX4	*17112	1-5/5	517
16	85750501	85839300	88800	4.9573e-104	HA2	Gain	LPCAT1	*17116	1-14/14	540
17	23452201	23463153	10953	1.60682e-29	TC3,NJ1,NJ2	Gain	BTBD3	*20853	1-4/4	547
17	34454701	34461289	6589	5.48669e-62	LW8	Loss	NAPB	*07118	8/11	35
17	36255901	36263400	7500	3.4713e-243	LR1,DU2,MS4	Loss	CENPB	*07150	1/1	18
17	37270501	37282332	11832	1.45e-42	TC2	Loss	EBF4	*07171	Intron	---
17	38414401	38422200	7800	3.95012e-42	LR3,HA2	Gain	SDCBP2 SNPH	*07189 *23583	5-9/9 6/6	424 392
17	38532901	38549373	16473	1.0247e-118	NJ2	Loss	NSFL1C	*07187	1,2/9	68
17	39639301	39672300	33000	2.93662e-50	LW10	Loss	ZCCHC3	*07211	1/1	403
17	43185901	43198704	12804	3.42074e-31	JH2	Loss	PIGU	*07282	8/18	52
17	44403601	44416200	12600	5.31651e-46	LW11,LW8,LW4,LW3,LW12,LW10,LW2,LR1,LR4,LR5,DU4,DU3,TC1,NJ1,NJ2,WJ2	Gain	RBM39	*07309	1-5/16	139
17	46906501	46915500	9000	1.5845e-36	YN3	Loss	---	*25394	1/1	288
17	49478101	49485720	7620	8.52046e-76	WJ1,WJ3	Loss	U6	*25587	1/1	0
17	65138401	65145825	7425	6.69238e-27	HA2	Gain	ZBP1	*07508	2-7/8	359
17	65158336	65195865	37530	4.56338e-28	HA2	Gain	TMEPAI	*07509	2-4/4	253
17	65674981	65676000	1020	3.77e-104	TC1	Loss	PPP4R1L	*07512	Intron	---
17	66270937	66297000	26064	2.61004e-90	JH2,JH1,WJ1,WJ2,NJ1,NJ2,MS4,LW8	Loss	ssc-mir-296	*18702	1/1	0
17	67371265	67375800	4536	2.33992e-39	LW8	Loss	SYCP2	*07529	1,2/44	88
17	68977201	69028200	51000	2.09715e-88	MS3	Gain	TAF4 CDH4	*24694 *25784	2-15/15 18,19/19	1418 123
18	1856701	1862100	5400	2.39e-50	LR1	Loss	RNF32	*16414	Intron	---
18	2687401	2692884	5484	3.1648e-123	NJ1	Loss	RBM33	*16417	17-20/20	94
18	3277201	3321405	44205	4.56222e-47	HA2	Gain	DPP6	*16423	9-18/18	316
18	3330601	3343648	13048	7.14e-116	LR4	Loss	DPP6	*16423	Intron	---
18	3409729	3428400	18672	4.41535e-83	LR4	Loss	DPP6	*16423	5-8/18	123
18	4964473	4964700	228	4.66e-85	JH2	Loss	XRCC2 ACTR3C	*16427 *16426	Intron	---
18	5907601	5924700	17100	1.92e-39	DU3	Loss	---	*26023	Intron	---
18	9628501	9634753	6253	6.06545e-53	LW7,WJ2	Gain	BRAF	*16494	19/19	0
18	17398837	17409900	11064	1.89e-62	NJ3,JH2	Loss	CHCHD3	*16545	Intron	---
18	20830801	20884200	53400	9.22777e-89	HA2	Gain	FLNC CCDC136	*16578 *16579	1-48/48 6-19/19	2734 1759
18	22749901	22772505	22605	1.88034e-59	DU1	Loss	GRM8	*22865	4/8	67
18	27948241	27964200	15960	3.21449e-56	PZ3	Gain	---	*18977	1/1	0
18	31151271	31178400	27130	3.46e-45	LR3	Loss	ST7	*16629	Intron	---
18	31995301	31998252	2952	4.25724e-54	NJ1	Gain	TES	*16636	5,6/7	125
18	33260401	33267600	7200	1.30659e-58	MS4	Gain	MDFIC	*16638	5/5	86
18	34463101	34471500	8400	2.4565e-122	DU4,DU2,LW8,YN1,WJ3,WJ3,NJ2	Gain	PPP1R3A	*16640	2-5/5	851
18	37444501	37453800	9300	4.4421e-58	DU4,NJ2,TC1,TC3	Gain	LRRN3	*16652	2/2	709
18	45484837	45501300	16464	8.1e-20	JH1	Loss	PDE1C	*16668	Intron	---
18	46256701	46265095	8395	9.25e-74	LR1,DU4	Loss	PAC1	*16672	Intron	---
18	46293415	46308900	15486	6.2634e-105	JH1,LR4,DU4	Loss	PAC1	*16672	5/16	28
18	46528351	46541400	13050	1.46532e-40	YN3	Loss	FAM188B	*16674	22-26/26	237
18	46866001	46872300	6300	4.69502e-36	LR1,MS4,JH2	Gain	ZNRF2	*16680	3/3	19
18	47623181	47625900	2720	1.54e-40	NJ2	Loss	CHN2	*16687	Intron	---
18	50050201	50063863	13663	1.56458e-47	LR3	Gain	HOXA7 HOXA6 HOXA5	*16701 *16702 *16703	1-3/3 1,2/2 1/2	478 235 120
18	53421901	53432700	10800	8.8256e-94	LR3	Gain	PGAM2 DBNL	*16720 *16721	1-3/3 4-13/13	255 356
18	55537201	55544100	6900	9.97e-73	DU3	Loss	--- OGDH	*16740 *16743	Intron	---
18	55641601	55649100	7500	4.43e-120	LW7,LW12,LW2	Loss	--- NPC1L1	*16740 *16746	Intron	---
18	55814697	55847100	32404	9.88141e-52	MS3	Gain	CAMK2B ---	*16748 *28116	1-5/8 1-4/4	118 80
18	60787801	60797700	9900	2.5178e-48	JH3	Loss	ZNF212	*16777	1/5	8
a P-values were obtained using the cnv-seq software
b For each gene: *= ENSSSCG000000
c Intron of Ensembl gene models overlapped by CNVR (5’–3’) or Exon(s) of Ensembl gene models overlapped by CNVR (5’–3’)/ Total number of exons
d Number of amino acids predicted to be duplicated or deleted.

## Sheet: C
Table S2C Gene Ontology (GO) analysis of genes in identified CNVRs (p-value < 0.05)
Category	Term		Count	%	P-value	Gene ID	List Total	Pop Hits	Pop Total	Fold Enrichment	Bonferroni	Benjamini	FDR
GOTERM_BP_FAT	GO:0007242	intracellular signaling cascade	82	9.447	0.00170627	ENSG00000071242, ENSG00000138193, ENSG00000130338, ENSG00000053254, ENSG00000180535, ENSG00000138031, ENSG00000149527, ENSG00000136492, ENSG00000076984, ENSG00000198752, ENSG00000138039, ENSG00000143344, ENSG00000161610, ENSG00000072518, ENSG00000165997, ENSG00000073803, ENSG00000136560, ENSG00000198915, ENSG00000135272, ENSG00000127588, ENSG00000105514, ENSG00000161202, ENSG00000162032, ENSG0000…	634	1256	13528	1.39306	0.990824	0.488374	2.999
GOTERM_BP_FAT	GO:0006796	phosphate metabolic process	65	7.48848	0.00338644	ENSG00000071242, ENSG00000138193, ENSG00000141639, ENSG00000135333, ENSG00000165752, ENSG00000138696, ENSG00000152894, ENSG00000066056, ENSG00000156873, ENSG00000141401, ENSG00000115694, ENSG00000206203, ENSG00000076984, ENSG00000065613, ENSG00000198752, ENSG00000173273, ENSG00000072518, ENSG00000073803, ENSG00000135272, ENSG00000044524, ENSG00000000938, ENSG00000126583, ENSG00000184160, ENSG0000…	634	973	13528	1.42543	0.99991	0.54	5.86901
GOTERM_BP_FAT	GO:0022610	biological adhesion	56	6.45161	0.000108006	ENSG00000008300, ENSG00000091129, ENSG00000138696, ENSG00000152894, ENSG00000182871, ENSG00000155052, ENSG00000110076, ENSG00000165478, ENSG00000175894, ENSG00000172037, ENSG00000162804, ENSG00000071991, ENSG00000112699, ENSG00000169855, ENSG00000044115, ENSG00000138964, ENSG00000110799, ENSG00000146839, ENSG00000114631, ENSG00000179242, ENSG00000082293, ENSG00000126259, ENSG00000087303, ENSG0000…	634	701	13528	1.70457	0.256739	0.137874	0.1924
GOTERM_BP_FAT	GO:0016310	phosphorylation	53	6.10599	0.00991357	ENSG00000138193, ENSG00000071242, ENSG00000141639, ENSG00000135333, ENSG00000165752, ENSG00000138696, ENSG00000066056, ENSG00000156873, ENSG00000115694, ENSG00000206203, ENSG00000076984, ENSG00000065613, ENSG00000198752, ENSG00000173273, ENSG00000072518, ENSG00000073803, ENSG00000135272, ENSG00000044524, ENSG00000000938, ENSG00000126583, ENSG00000184160, ENSG00000170890, ENSG00000010810, ENSG0000…	634	800	13528	1.41361	1	0.665373	16.2757
GOTERM_BP_FAT	GO:0006468	protein amino acid phosphorylation	51	5.87558	0.000634192	ENSG00000138193, ENSG00000071242, ENSG00000141639, ENSG00000135333, ENSG00000165752, ENSG00000138696, ENSG00000066056, ENSG00000156873, ENSG00000115694, ENSG00000206203, ENSG00000076984, ENSG00000065613, ENSG00000198752, ENSG00000173273, ENSG00000072518, ENSG00000073803, ENSG00000135272, ENSG00000044524, ENSG00000000938, ENSG00000126583, ENSG00000184160, ENSG00000170890, ENSG00000010810, ENSG0000…	634	667	13528	1.63151	0.824949	0.440601	1.12475
GOTERM_BP_FAT	GO:0007243	protein kinase cascade	31	3.57143	0.00243324	ENSG00000138193, ENSG00000071242, ENSG00000168884, ENSG00000157764, ENSG00000076984, ENSG00000105568, ENSG00000161270, ENSG00000072518, ENSG00000173114, ENSG00000143772, ENSG00000162889, ENSG00000127191, ENSG00000073803, ENSG00000136279, ENSG00000213341, ENSG00000163485, ENSG00000113578, ENSG00000115085, ENSG00000136560, ENSG00000065361, ENSG00000135272, ENSG00000104814, ENSG00000196712, ENSG0000…	634	370	13528	1.78774	0.99876	0.524593	4.25077
GOTERM_BP_FAT	GO:0032989	cellular component morphogenesis	31	3.57143	0.00669864	ENSG00000008300, ENSG00000146013, ENSG00000091129, ENSG00000135333, ENSG00000138696, ENSG00000107562, ENSG00000182871, ENSG00000074047, ENSG00000172037, ENSG00000198752, ENSG00000072518, ENSG00000112902, ENSG00000169855, ENSG00000175866, ENSG00000116688, ENSG00000121871, ENSG00000124006, ENSG00000179242, ENSG00000065361, ENSG00000168280, ENSG00000092529, ENSG00000019991, ENSG00000160145, ENSG0000…	634	397	13528	1.66616	1	0.602736	11.2937
GOTERM_BP_FAT	GO:0000902	cell morphogenesis	28	3.22581	0.00935033	ENSG00000008300, ENSG00000146013, ENSG00000135333, ENSG00000091129, ENSG00000138696, ENSG00000107562, ENSG00000182871, ENSG00000074047, ENSG00000172037, ENSG00000198752, ENSG00000072518, ENSG00000112902, ENSG00000169855, ENSG00000175866, ENSG00000121871, ENSG00000179242, ENSG00000065361, ENSG00000168280, ENSG00000019991, ENSG00000160145, ENSG00000182580, ENSG00000069702, ENSG00000007168, ENSG0000…	634	356	13528	1.67823	1	0.65879	15.4224
GOTERM_BP_FAT	GO:0051056	regulation of small GTPase mediated signal transduction	25	2.88018	0.00076163	ENSG00000138193, ENSG00000108669, ENSG00000143344, ENSG00000100359, ENSG00000143772, ENSG00000146005, ENSG00000066248, ENSG00000116688, ENSG00000068831, ENSG00000139835, ENSG00000185989, ENSG00000145979, ENSG00000198915, ENSG00000171680, ENSG00000196712, ENSG00000160145, ENSG00000059915, ENSG00000159842, ENSG00000145715, ENSG00000007168, ENSG00000172575, ENSG00000075391, ENSG00000136848, ENSG0000…	634	252	13528	2.11682	0.876683	0.407408	1.34932
GOTERM_BP_FAT	GO:0000904	cell morphogenesis involved in differentiation	24	2.76498	0.0011196	ENSG00000169855, ENSG00000008300, ENSG00000175866, ENSG00000146013, ENSG00000091129, ENSG00000135333, ENSG00000138696, ENSG00000121871, ENSG00000107562, ENSG00000179242, ENSG00000065361, ENSG00000168280, ENSG00000182871, ENSG00000074047, ENSG00000019991, ENSG00000172037, ENSG00000160145, ENSG00000182580, ENSG00000069702, ENSG00000007168, ENSG00000106689, ENSG00000138834, ENSG00000112902, ENSG0000…	634	244	13528	2.09877	0.953915	0.459605	1.97756
GOTERM_BP_FAT	GO:0031175	neuron projection development	23	2.64977	0.00447164	ENSG00000169855, ENSG00000008300, ENSG00000175866, ENSG00000146013, ENSG00000091129, ENSG00000135333, ENSG00000138696, ENSG00000121871, ENSG00000107562, ENSG00000179242, ENSG00000065361, ENSG00000168385, ENSG00000168280, ENSG00000185532, ENSG00000074047, ENSG00000172037, ENSG00000160145, ENSG00000182580, ENSG00000007168, ENSG00000106689, ENSG00000070748, ENSG00000138834, ENSG00000112902	634	256	13528	1.91704	0.999995	0.559895	7.67989
GOTERM_BP_FAT	GO:0010648	negative regulation of cell communication	22	2.53456	0.00636002	ENSG00000168918, ENSG00000163485, ENSG00000116688, ENSG00000065361, ENSG00000141458, ENSG00000067606, ENSG00000160185, ENSG00000115290, ENSG00000142611, ENSG00000103126, ENSG00000136603, ENSG00000143248, ENSG00000196712, ENSG00000164418, ENSG00000171150, ENSG00000114737, ENSG00000105568, ENSG00000161610, ENSG00000159788, ENSG00000102678, ENSG00000076344, ENSG00000171310	634	248	13528	1.89285	1	0.622321	10.7529
GOTERM_BP_FAT	GO:0007409	axonogenesis	20	2.30415	0.00178103	ENSG00000169855, ENSG00000008300, ENSG00000175866, ENSG00000146013, ENSG00000135333, ENSG00000091129, ENSG00000138696, ENSG00000121871, ENSG00000107562, ENSG00000179242, ENSG00000065361, ENSG00000168280, ENSG00000074047, ENSG00000172037, ENSG00000160145, ENSG00000182580, ENSG00000007168, ENSG00000106689, ENSG00000138834, ENSG00000112902	634	193	13528	2.21114	0.99253	0.457793	3.12844
GOTERM_BP_FAT	GO:0000165	MAPKKK cascade	19	2.18894	0.00249049	ENSG00000138193, ENSG00000136279, ENSG00000163485, ENSG00000135272, ENSG00000104814, ENSG00000157764, ENSG00000196712, ENSG00000184160, ENSG00000170890, ENSG00000019991, ENSG00000076984, ENSG00000105568, ENSG00000161270, ENSG00000069696, ENSG00000173114, ENSG00000143772, ENSG00000138834, ENSG00000162889, ENSG00000073803	634	184	13528	2.20333	0.99894	0.495906	4.34871
GOTERM_BP_FAT	GO:0006869	lipid transport	16	1.84332	0.00325541	ENSG00000015520, ENSG00000112033, ENSG00000174640, ENSG00000141458, ENSG00000198691, ENSG00000184792, ENSG00000145246, ENSG00000170890, ENSG00000021762, ENSG00000166377, ENSG00000138039, ENSG00000137642, ENSG00000166035, ENSG00000069696, ENSG00000144645, ENSG00000130270	634	145	13528	2.35449	0.999871	0.557047	5.6481
GOTERM_BP_FAT	GO:0045137	development of primary sexual characteristics	14	1.6129	0.00648225	ENSG00000168066, ENSG00000187741, ENSG00000162624, ENSG00000133863, ENSG00000138696, ENSG00000154188, ENSG00000123999, ENSG00000138039, ENSG00000184916, ENSG00000205213, ENSG00000118689, ENSG00000130699, ENSG00000102678, ENSG00000196074	634	127	13528	2.35217	1	0.609469	10.9485
GOTERM_BP_FAT	GO:0006814	sodium ion transport	14	1.6129	0.00785407	ENSG00000140090, ENSG00000188467, ENSG00000142185, ENSG00000183873, ENSG00000146039, ENSG00000185313, ENSG00000145283, ENSG00000144290, ENSG00000157637, ENSG00000049759, ENSG00000007314, ENSG00000169432, ENSG00000074803, ENSG00000197208	634	130	13528	2.29789	1	0.626396	13.1156
GOTERM_BP_FAT	GO:0006029	proteoglycan metabolic process	8	0.921659	0.00352141	ENSG00000166035, ENSG00000151348, ENSG00000180767, ENSG00000169826, ENSG00000164318, ENSG00000060718, ENSG00000196104, ENSG00000171310	634	43	13528	3.96977	0.999938	0.525462	6.09605
GOTERM_BP_FAT	GO:0051402	neuron apoptosis	6	0.691244	0.00148463	ENSG00000164418, ENSG00000065361, ENSG00000120868, ENSG00000176171, ENSG00000197386, ENSG00000015475	634	19	13528	6.73817	0.983115	0.493494	2.61429
GOTERM_BP_FAT	GO:0046637	regulation of alpha-beta T cell differentiation	6	0.691244	0.00537804	ENSG00000115085, ENSG00000171150, ENSG00000112149, ENSG00000135870, ENSG00000143772, ENSG00000185811	634	25	13528	5.12101	1	0.581623	9.16717
GOTERM_BP_FAT	GO:0050654	chondroitin sulfate proteoglycan metabolic process	5	0.576037	0.00859756	ENSG00000180767, ENSG00000169826, ENSG00000164318, ENSG00000196104, ENSG00000171310	634	18	13528	5.92709	1	0.643453	14.2692
GOTERM_BP_FAT	GO:0002062	chondrocyte differentiation	5	0.576037	0.00859756	ENSG00000204248, ENSG00000160801, ENSG00000102678, ENSG00000060718, ENSG00000171310	634	18	13528	5.92709	1	0.643453	14.2692
GOTERM_CC_FAT	GO:0044459	plasma membrane part	133	15.3226	0.00043256	ENSG00000008300, ENSG00000146013, ENSG00000091129, ENSG00000066056, ENSG00000152894, ENSG00000115307, ENSG00000165478, ENSG00000164318, ENSG00000103126, ENSG00000138031, ENSG00000119522, ENSG00000144290, ENSG00000139190, ENSG00000138039, ENSG00000115594, ENSG00000011105, ENSG00000169855, ENSG00000072657, ENSG00000138964, ENSG00000187730, ENSG00000099957, ENSG00000141458, ENSG00000114631, ENSG0000…	586	2203	12782	1.31686	0.168682	0.168682	0.607351
GOTERM_CC_FAT	GO:0042995	cell projection	49	5.64516	0.00295643	ENSG00000105877, ENSG00000091129, ENSG00000135333, ENSG00000015413, ENSG00000119522, ENSG00000187164, ENSG00000138892, ENSG00000179603, ENSG00000176171, ENSG00000072832, ENSG00000169855, ENSG00000066248, ENSG00000077327, ENSG00000099957, ENSG00000168280, ENSG00000106125, ENSG00000078295, ENSG00000126583, ENSG00000184160, ENSG00000196712, ENSG00000123999, ENSG00000150275, ENSG00000164418, ENSG0000…	586	697	12782	1.53343	0.717554	0.270989	4.08329
GOTERM_CC_FAT	GO:0030054	cell junction	42	4.83871	0.000432657	ENSG00000164877, ENSG00000180233, ENSG00000130396, ENSG00000149403, ENSG00000152894, ENSG00000178184, ENSG00000183873, ENSG00000164318, ENSG00000119522, ENSG00000134909, ENSG00000139190, ENSG00000206561, ENSG00000198752, ENSG00000100359, ENSG00000161610, ENSG00000126106, ENSG00000177707, ENSG00000170743, ENSG00000131634, ENSG00000135269, ENSG00000148700, ENSG00000162614, ENSG00000138964, ENSG0000…	586	518	12782	1.76856	0.168717	0.0882526	0.607486
GOTERM_CC_FAT	GO:0043005	neuron projection	28	3.22581	0.00409455	ENSG00000091129, ENSG00000135333, ENSG00000149403, ENSG00000119522, ENSG00000134909, ENSG00000187164, ENSG00000179603, ENSG00000100614, ENSG00000176171, ENSG00000072832, ENSG00000169855, ENSG00000163485, ENSG00000066248, ENSG00000099957, ENSG00000168280, ENSG00000106125, ENSG00000078295, ENSG00000126583, ENSG00000196712, ENSG00000184160, ENSG00000160145, ENSG00000164418, ENSG00000149294, ENSG0000…	586	342	12782	1.7858	0.826567	0.295588	5.61349
GOTERM_CC_FAT	GO:0045202	synapse	28	3.22581	0.00669979	ENSG00000180233, ENSG00000135333, ENSG00000149403, ENSG00000164318, ENSG00000119522, ENSG00000134909, ENSG00000139190, ENSG00000206561, ENSG00000179603, ENSG00000161610, ENSG00000170743, ENSG00000163485, ENSG00000068831, ENSG00000187730, ENSG00000099957, ENSG00000065361, ENSG00000155511, ENSG00000154380, ENSG00000184702, ENSG00000164418, ENSG00000150275, ENSG00000101298, ENSG00000169992, ENSG0000…	586	355	12782	1.72041	0.943326	0.301489	9.03128
GOTERM_CC_FAT	GO:0005578	proteinaceous extracellular matrix	26	2.99539	0.00639653	ENSG00000182871, ENSG00000160963, ENSG00000164318, ENSG00000172037, ENSG00000206561, ENSG00000204248, ENSG00000102678, ENSG00000188162, ENSG00000060718, ENSG00000143816, ENSG00000196878, ENSG00000168542, ENSG00000113578, ENSG00000110799, ENSG00000188153, ENSG00000082293, ENSG00000135925, ENSG00000083782, ENSG00000215018, ENSG00000134871, ENSG00000087303, ENSG00000196104, ENSG00000109927, ENSG0000…	586	320	12782	1.77225	0.935435	0.323918	8.63943
GOTERM_CC_FAT	GO:0044420	extracellular matrix part	14	1.6129	0.00265657	ENSG00000168542, ENSG00000082293, ENSG00000188153, ENSG00000215018, ENSG00000182871, ENSG00000134871, ENSG00000087303, ENSG00000164318, ENSG00000172037, ENSG00000206561, ENSG00000204248, ENSG00000102678, ENSG00000060718, ENSG00000196878	586	117	12782	2.61002	0.678856	0.315196	3.67631
GOTERM_CC_FAT	GO:0005604	basement membrane	10	1.15207	0.0090613	ENSG00000206561, ENSG00000188153, ENSG00000215018, ENSG00000182871, ENSG00000134871, ENSG00000087303, ENSG00000102678, ENSG00000164318, ENSG00000196878, ENSG00000172037	586	78	12782	2.79645	0.979489	0.350705	12.0296
GOTERM_CC_FAT	GO:0005581	collagen	7	0.806452	0.00467739	ENSG00000168542, ENSG00000204248, ENSG00000188153, ENSG00000082293, ENSG00000182871, ENSG00000134871, ENSG00000060718	586	35	12782	4.36246	0.864926	0.283699	6.38831
GOTERM_MF_FAT	GO:0046872	metal ion binding	226	26.0369	0.00805216	ENSG00000071242, ENSG00000162086, ENSG00000008300, ENSG00000169946, ENSG00000015413, ENSG00000110076, ENSG00000137522, ENSG00000163882, ENSG00000115694, ENSG00000149054, ENSG00000153395, ENSG00000014164, ENSG00000104221, ENSG00000136560, ENSG00000179242, ENSG00000070476, ENSG00000078295, ENSG00000087303, ENSG00000126583, ENSG00000179348, ENSG00000170890, ENSG00000106069, ENSG00000116254, ENSG0000…	619	4140	12983	1.14497	0.998658	0.808589	11.703
GOTERM_MF_FAT	GO:0030695	GTPase regulator activity	35	4.03226	0.000901913	ENSG00000138193, ENSG00000138698, ENSG00000143248, ENSG00000134909, ENSG00000186517, ENSG00000108669, ENSG00000198752, ENSG00000143344, ENSG00000100359, ENSG00000070785, ENSG00000146005, ENSG00000066248, ENSG00000068831, ENSG00000139835, ENSG00000145979, ENSG00000185989, ENSG00000198915, ENSG00000104814, ENSG00000171680, ENSG00000196712, ENSG00000160145, ENSG00000159842, ENSG00000059915, ENSG0000…	619	404	12983	1.81707	0.521978	0.521978	1.37951
GOTERM_MF_FAT	GO:0000287	magnesium ion binding	34	3.91705	0.00965972	ENSG00000071242, ENSG00000165752, ENSG00000138696, ENSG00000103024, ENSG00000175175, ENSG00000141401, ENSG00000149289, ENSG00000138031, ENSG00000166377, ENSG00000206203, ENSG00000115694, ENSG00000076984, ENSG00000198752, ENSG00000072518, ENSG00000159322, ENSG00000100614, ENSG00000118046, ENSG00000137809, ENSG00000183828, ENSG00000130270, ENSG00000073803, ENSG00000205309, ENSG00000169302, ENSG0000…	619	452	12983	1.5777	0.999644	0.678351	13.8804
GOTERM_MF_FAT	GO:0005096	GTPase activator activity	20	2.30415	0.00888881	ENSG00000139835, ENSG00000185989, ENSG00000145979, ENSG00000138698, ENSG00000143248, ENSG00000196712, ENSG00000134909, ENSG00000186517, ENSG00000145715, ENSG00000159842, ENSG00000178038, ENSG00000106069, ENSG00000100359, ENSG00000134516, ENSG00000159788, ENSG00000075391, ENSG00000136848, ENSG00000076344, ENSG00000197226, ENSG00000197283	619	220	12983	1.90674	0.999327	0.767929	12.8426
GOTERM_MF_FAT	GO:0031402	sodium ion binding	13	1.4977	0.00975313	ENSG00000140090, ENSG00000188467, ENSG00000142185, ENSG00000183873, ENSG00000146039, ENSG00000185313, ENSG00000145283, ENSG00000144290, ENSG00000157637, ENSG00000007314, ENSG00000169432, ENSG00000074803, ENSG00000197208	619	117	12983	2.33046	0.99967	0.632912	14.0054
GOTERM_MF_FAT	GO:0046332	SMAD binding	9	1.03687	0.00132173	ENSG00000069702, ENSG00000168542, ENSG00000138696, ENSG00000160973, ENSG00000166949, ENSG00000175387, ENSG00000142611, ENSG00000103126, ENSG00000136603	619	46	12983	4.10364	0.661046	0.302763	2.01555
GOTERM_MF_FAT	GO:0004653	polypeptide N-acetylgalactosaminyltransferase activity	5	0.576037	0.00912251	ENSG00000143641, ENSG00000110328, ENSG00000164574, ENSG00000182870, ENSG00000131386	619	18	12983	5.82615	0.999445	0.713326	13.1584
KEGG_PATHWAY	hsa04010	MAPK signaling pathway	24	2.76498	0.00259503	ENSG00000151062, ENSG00000071242, ENSG00000213341, ENSG00000068831, ENSG00000113578, ENSG00000081189, ENSG00000104814, ENSG00000157764, ENSG00000126583, ENSG00000196712, ENSG00000198216, ENSG00000170890, ENSG00000145715, ENSG00000076984, ENSG00000114738, ENSG00000172575, ENSG00000128591, ENSG00000115594, ENSG00000100614, ENSG00000138834, ENSG00000102678, ENSG00000162889, ENSG00000073803, ENSG0000…	236	267	5085	1.93677	0.326291	0.326291	3.06217
KEGG_PATHWAY	hsa04510	Focal adhesion	16	1.84332	0.0440192	ENSG00000138964, ENSG00000168542, ENSG00000110799, ENSG00000134871, ENSG00000157764, ENSG00000126583, ENSG00000019991, ENSG00000172037, ENSG00000131504, ENSG00000010810, ENSG00000204248, ENSG00000128591, ENSG00000060718, ENSG00000137809, ENSG00000196878, ENSG00000137076	236	201	5085	1.71515	0.998933	0.680322	41.656
KEGG_PATHWAY	hsa04360	Axon guidance	13	1.4977	0.0154651	ENSG00000169855, ENSG00000066248, ENSG00000135333, ENSG00000107562, ENSG00000164050, ENSG00000044524, ENSG00000102908, ENSG00000145715, ENSG00000010810, ENSG00000182580, ENSG00000173210, ENSG00000112902, ENSG00000082684	236	129	5085	2.17136	0.906431	0.69411	17.0181
KEGG_PATHWAY	hsa04310	Wnt signaling pathway	13	1.4977	0.0455918	ENSG00000112033, ENSG00000135925, ENSG00000166949, ENSG00000102908, ENSG00000161202, ENSG00000078304, ENSG00000103126, ENSG00000126583, ENSG00000166167, ENSG00000081059, ENSG00000105568, ENSG00000175387, ENSG00000143816	236	151	5085	1.85501	0.999169	0.636971	42.7945
KEGG_PATHWAY	hsa04520	Adherens junction	9	1.03687	0.0248094	ENSG00000010810, ENSG00000175866, ENSG00000044115, ENSG00000130396, ENSG00000081059, ENSG00000166949, ENSG00000177707, ENSG00000175387, ENSG00000132970	236	77	5085	2.51843	0.978041	0.719972	25.9693
KEGG_PATHWAY	hsa04512	ECM-receptor interaction	9	1.03687	0.039107	ENSG00000168542, ENSG00000110799, ENSG00000204248, ENSG00000134871, ENSG00000060718, ENSG00000196878, ENSG00000137809, ENSG00000185245, ENSG00000172037	236	84	5085	2.30857	0.997674	0.780391	37.965
KEGG_PATHWAY	hsa05217	Basal cell carcinoma	7	0.806452	0.0399593	ENSG00000081059, ENSG00000135925, ENSG00000074047, ENSG00000161202, ENSG00000107882, ENSG00000103126, ENSG00000143816	236	55	5085	2.7423	0.997968	0.710529	38.6203
KEGG_PATHWAY	hsa00512	O-Glycan biosynthesis	5	0.576037	0.0474329	ENSG00000143641, ENSG00000110328, ENSG00000164574, ENSG00000182870, ENSG00000131386	236	30	5085	3.5911	0.99938	0.602794	44.1014

## Sheet: D
Table S2D CNV assocaited genes involved Olfactory
Chromosome Name	Gene Start (bp)	Gene End (bp)	Gene ID a	Associated Gene Name	Description	GO term ID_GO term name
1	3575169	3662188	*04022	RPS6KA2	ribosomal protein S6 kinase, 90kDa, polypeptide 2 [Source:HGNC Symbol;Acc:HGNC:10431]	GO:0071322_cellular response to carbohydrate stimulus
1	77113353	77554767	*04361	GRIK2	glutamate receptor, ionotropic, kainate 2 [Source:HGNC Symbol;Acc:HGNC:4580]	GO:0001662_behavioral fear response
1	87145368	87423979	*04421	FYN	Sus scrofa FYN oncogene related to SRC, FGR, YES (FYN), mRNA. [Source:RefSeq mRNA;Acc:NM_001080206]	GO:0050966_detection of mechanical stimulus involved in sensory perception of pain
1	137510941	137599735	*04659	SLC12A1	solute carrier family 12 (sodium/potassium/chloride transporter), member 1 [Source:HGNC Symbol;Acc:HGNC:10910]	GO:0048878_chemical homeostasis
1	160095589	160397024	*04849	---		GO:0007626_locomotory behavior
1	181204777	181300384	*04937	SLC24A1	solute carrier family 24 (sodium/potassium/calcium exchanger), member 1 [Source:HGNC Symbol;Acc:HGNC:10975]	GO:0007601_visual perception
1	256783358	257095026	*05282	VPS13A	vacuolar protein sorting 13 homolog A (S. cerevisiae) [Source:HGNC Symbol;Acc:HGNC:1908]	GO:0007626_locomotory behavior;GO:0035176_social behavior
1	264319125	264322293	*05328	---	Uncharacterized protein [Source:UniProtKB/TrEMBL;Acc:F1STA8]	GO:0004984_olfactory receptor activity;GO:0007608_sensory perception of smell;GO:0050896_response to stimulus;GO:0050911_detection of chemical stimulus involved in sensory perception of smell
1	294001795	294026582	*05524	DAB2IP	DAB2 interacting protein [Source:HGNC Symbol;Acc:HGNC:17294]	GO:0035924_cellular response to vascular endothelial growth factor stimulus
1	298708067	298728219	*05586	LHX2	Sus scrofa LIM homeobox 2 (LHX2), mRNA. [Source:RefSeq mRNA;Acc:NM_001170519]	GO:0021772_olfactory bulb development
2	272652	275757	*12851	DRD4	dopamine receptor D4 [Source:HGNC Symbol;Acc:HGNC:3025]	GO:0008344_adult locomotory behavior;GO:0048148_behavioral response to cocaine
2	7054730	7204542	*13043	MACROD1	Sus scrofa MACRO domain containing 1 (MACROD1), mRNA. [Source:RefSeq mRNA;Acc:NM_001204770]	GO:0006974_cellular response to DNA damage stimulus
2	15043603	15044923	*30330	---	Uncharacterized protein [Source:UniProtKB/TrEMBL;Acc:I3LLS4]	GO:0004984_olfactory receptor activity;GO:0007608_sensory perception of smell;GO:0050896_response to stimulus;GO:0050911_detection of chemical stimulus involved in sensory perception of smell
2	44517891	44610409	*13376	OTOG	otogelin [Source:HGNC Symbol;Acc:HGNC:8516]	GO:0007605_sensory perception of sound;GO:0008344_adult locomotory behavior
2	67973866	67974822	*27289	---	Uncharacterized protein [Source:UniProtKB/TrEMBL;Acc:F1S2P7]	GO:0004984_olfactory receptor activity;GO:0007608_sensory perception of smell;GO:0050896_response to stimulus;GO:0050911_detection of chemical stimulus involved in sensory perception of smell
2	69309460	69357860	*13659	DNMT1	DNA (cytosine-5-)-methyltransferase 1 [Source:HGNC Symbol;Acc:HGNC:2976]	GO:0071230_cellular response to amino acid stimulus
2	78333364	78352550	*13424	PALM	paralemmin [Source:HGNC Symbol;Acc:HGNC:8594]	GO:0071257_cellular response to electrical stimulus
2	98794388	98885272	*14149	MEF2C	Sus scrofa myocyte enhancer factor 2C (MEF2C), mRNA. [Source:RefSeq mRNA;Acc:NM_001044540]	GO:0007611_learning or memory;GO:0071374_cellular response to parathyroid hormone stimulus;GO:0071560_cellular response to transforming growth factor beta stimulus;GO:2000987_positive regulation of behavioral fear response
2	140229794	140252687	*14277	IRF1	Sus scrofa interferon regulatory factor 1 (IRF1), mRNA. [Source:RefSeq mRNA;Acc:NM_001097413]	GO:0071260_cellular response to mechanical stimulus
2	146132308	146137792	*14335	REEP2	receptor accessory protein 2 [Source:HGNC Symbol;Acc:HGNC:17975]	GO:0050913_sensory perception of bitter taste;GO:0050916_sensory perception of sweet taste
3	8332929	8333867	*07676	---	Uncharacterized protein [Source:UniProtKB/TrEMBL;Acc:F1RMX4]	GO:0004984_olfactory receptor activity;GO:0007608_sensory perception of smell;GO:0050896_response to stimulus;GO:0050911_detection of chemical stimulus involved in sensory perception of smell
3	41033945	41079796	*23204	AXIN1	axin 1 [Source:HGNC Symbol;Acc:HGNC:903]	GO:0007605_sensory perception of sound
3	41476392	41476740	*08011	GNG13	guanine nucleotide binding protein (G protein), gamma 13 [Source:HGNC Symbol;Acc:HGNC:14131]	GO:0050909_sensory perception of taste
4	51177232	51201573	*06125	CALB1	Sus scrofa calbindin 1, 28kDa (CALB1), mRNA. [Source:RefSeq mRNA;Acc:NM_001130226]	GO:0007626_locomotory behavior
4	91272047	91451588	*06310	POU2F1	POU class 2 homeobox 1 [Source:HGNC Symbol;Acc:HGNC:9212]	GO:0030910_olfactory placode formation
4	99708476	99709408	*06438	---	Uncharacterized protein [Source:UniProtKB/TrEMBL;Acc:F1RNA1]	GO:0004984_olfactory receptor activity;GO:0007608_sensory perception of smell;GO:0050896_response to stimulus;GO:0050911_detection of chemical stimulus involved in sensory perception of smell
4	127267390	127408467	*06857	COL11A1	collagen, type XI, alpha 1 [Source:HGNC Symbol;Acc:HGNC:2186]	GO:0007601_visual perception;GO:0007605_sensory perception of sound;GO:0050910_detection of mechanical stimulus involved in sensory perception of sound
4	134846031	134978491	*06890	ABCA4	ATP-binding cassette, sub-family A (ABC1), member 4 [Source:HGNC Symbol;Acc:HGNC:34]	GO:0007601_visual perception
5	21256500	21258129	*26447	---	Uncharacterized protein [Source:UniProtKB/TrEMBL;Acc:I3L565]	GO:0004984_olfactory receptor activity;GO:0007608_sensory perception of smell;GO:0050896_response to stimulus;GO:0050911_detection of chemical stimulus involved in sensory perception of smell
5	21929545	21930520	*22997	---	Uncharacterized protein [Source:UniProtKB/TrEMBL;Acc:F1SQ97]	GO:0004984_olfactory receptor activity;GO:0007608_sensory perception of smell;GO:0050896_response to stimulus;GO:0050911_detection of chemical stimulus involved in sensory perception of smell
5	22511938	22512870	*24735	---	Uncharacterized protein [Source:UniProtKB/TrEMBL;Acc:F1SQF2]	GO:0004984_olfactory receptor activity;GO:0007608_sensory perception of smell;GO:0050896_response to stimulus;GO:0050911_detection of chemical stimulus involved in sensory perception of smell
5	22531916	22532851	*00353	---		GO:0004984_olfactory receptor activity;GO:0007608_sensory perception of smell;GO:0050896_response to stimulus;GO:0050911_detection of chemical stimulus involved in sensory perception of smell
5	71756585	71817700	*27725	---	Uncharacterized protein [Source:UniProtKB/TrEMBL;Acc:I3LM43]	GO:0007628_adult walking behavior;GO:0008542_visual learning
6	52982004	53001741	*03256	PRKCG	protein kinase C, gamma [Source:HGNC Symbol;Acc:HGNC:9402]	GO:0007635_chemosensory behavior
6	91619320	91647225	*21660	RAB31	RAB31, member RAS oncogene family [Source:HGNC Symbol;Acc:HGNC:9771]	GO:0032869_cellular response to insulin stimulus
6	101001949	101049509	*03707	NPC1	Niemann-Pick disease, type C1 [Source:HGNC Symbol;Acc:HGNC:7897]	GO:0007628_adult walking behavior;GO:0071383_cellular response to steroid hormone stimulus;GO:0071404_cellular response to low-density lipoprotein particle stimulus
6	128034488	128059465	*03778	LHX8	Sus scrofa LIM homeobox 8 (LHX8), mRNA. [Source:RefSeq mRNA;Acc:NM_001166315]	GO:0007611_learning or memory
6	130680416	130880673	*25085	NEGR1	neuronal growth regulator 1 [Source:HGNC Symbol;Acc:HGNC:17302]	GO:0007626_locomotory behavior;GO:0007631_feeding behavior
6	153765203	153900898	*29808	EIF2B3	eukaryotic translation initiation factor 2B, subunit 3 gamma, 58kDa [Source:HGNC Symbol;Acc:HGNC:3259]	GO:0051716_cellular response to stimulus
7	29768735	29798122	*01473	COL11A2	Collagen type XI alpha 2; Uncharacterized protein [Source:UniProtKB/TrEMBL;Acc:A5D9L2]	GO:0007605_sensory perception of sound
7	34342914	34371345	*01513	SYNGAP1	synaptic Ras GTPase activating protein 1 [Source:HGNC Symbol;Acc:HGNC:11497]	GO:0008542_visual learning
7	34375137	34380476	*01511	PHF1	PHD finger protein 1 [Source:HGNC Symbol;Acc:HGNC:8919]	GO:0006974_cellular response to DNA damage stimulus
7	103502244	103522505	*25000	SYNDIG1L	synapse differentiation inducing 1-like [Source:HGNC Symbol;Acc:HGNC:32388]	GO:0009607_response to biotic stimulus
8	1461830	1586205	*08697	HUNTINGTIN	Sus scrofa huntingtin (HDH), mRNA. [Source:RefSeq mRNA;Acc:NM_213964]	GO:0007610_behavior;GO:0007611_learning or memory;GO:0007612_learning;GO:0007625_grooming behavior;GO:0007626_locomotory behavior;GO:0008306_associative learning;GO:0008542_visual learning;GO:0021988_olfactory lobe development;GO:0035176_social behavior
9	5241770	5242732	*25490	---	Uncharacterized protein [Source:UniProtKB/TrEMBL;Acc:I3LGJ0]	GO:0004984_olfactory receptor activity;GO:0007608_sensory perception of smell;GO:0050896_response to stimulus;GO:0050911_detection of chemical stimulus involved in sensory perception of smell
9	91500795	91602325	*24591	ETV1	ets variant 1 [Source:HGNC Symbol;Acc:HGNC:3490]	GO:0007638_mechanosensory behavior
9	108773026	108839094	*15403	HGF	hepatocyte growth factor (hepapoietin A; scatter factor) [Source:HGNC Symbol;Acc:HGNC:4893]	GO:0035729_cellular response to hepatocyte growth factor stimulus
9	110280757	110327828	*15406	GNAT3	guanine nucleotide binding protein, alpha transducing 3 [Source:HGNC Symbol;Acc:HGNC:22800]	GO:0050909_sensory perception of taste;GO:0050913_sensory perception of bitter taste;GO:0050916_sensory perception of sweet taste;GO:0050917_sensory perception of umami taste
9	135109023	135468520	*15543	CACNA1E	calcium channel, voltage-dependent, R type, alpha 1E subunit [Source:HGNC Symbol;Acc:HGNC:1392]	GO:0001662_behavioral fear response;GO:0007626_locomotory behavior;GO:0008542_visual learning;GO:0019233_sensory perception of pain;GO:0048266_behavioral response to pain;GO:0061178_regulation of insulin secretion involved in cellular response to glucose stimulus
11	84613773	84675898	*09545	COL4A2	collagen, type IV, alpha 2 [Source:HGNC Symbol;Acc:HGNC:2203]	GO:0071560_cellular response to transforming growth factor beta stimulus
12	20878670	20880565	*17410	HCRT	Sus scrofa hypocretin (orexin) neuropeptide precursor (HCRT), mRNA. [Source:RefSeq mRNA;Acc:NM_214156]	GO:0007631_feeding behavior
12	23294149	23322186	*17505	MED1	mediator complex subunit 1 [Source:HGNC Symbol;Acc:HGNC:9234]	GO:0035729_cellular response to hepatocyte growth factor stimulus;GO:0071364_cellular response to epidermal growth factor stimulus;GO:0071383_cellular response to steroid hormone stimulus;GO:0097067_cellular response to thyroid hormone stimulus
12	45314387	45511888	*17748	NF1	Uncharacterized protein [Source:UniProtKB/TrEMBL;Acc:F1RJ58]	GO:0008542_visual learning
12	50415347	50501646	*17836	PAFAH1B1	platelet-activating factor acetylhydrolase 1b, regulatory subunit 1 (45kDa) [Source:HGNC Symbol;Acc:HGNC:8574]	GO:0007611_learning or memory;GO:0008344_adult locomotory behavior
12	50940999	50941928	*24366	---	Uncharacterized protein [Source:UniProtKB/TrEMBL;Acc:I3LL71]	GO:0004984_olfactory receptor activity;GO:0007608_sensory perception of smell;GO:0050896_response to stimulus;GO:0050911_detection of chemical stimulus involved in sensory perception of smell
12	55063314	55073575	*24740	NLGN2	neuroligin 2 [Source:HGNC Symbol;Acc:HGNC:14290]	GO:0019233_sensory perception of pain;GO:0035641_locomotory exploration behavior
12	55836902	55851908	*17983	PER1	period circadian clock 1 [Source:HGNC Symbol;Acc:HGNC:8845]	GO:0009416_response to light stimulus
13	34969985	34980934	*11377	LAMB2	laminin, beta 2 (laminin S) [Source:HGNC Symbol;Acc:HGNC:6487]	GO:0007601_visual perception
13	77746497	77798834	*11602	XPC	xeroderma pigmentosum, complementation group C [Source:HGNC Symbol;Acc:HGNC:12816]	GO:0006974_cellular response to DNA damage stimulus
13	95427097	95430944	*11692	ZIC1	Zic family member 1 [Source:HGNC Symbol;Acc:HGNC:12872]	GO:0007610_behavior;GO:0007628_adult walking behavior
13	213656818	214029116	*12072	---		GO:0007626_locomotory behavior
13	217145790	217164312	*22988	TSPEAR	thrombospondin-type laminin G domain and EAR repeats [Source:HGNC Symbol;Acc:HGNC:1268]	GO:0007605_sensory perception of sound
14	54939526	54979711	*10130	GNB1L	guanine nucleotide binding protein (G protein), beta polypeptide 1-like [Source:HGNC Symbol;Acc:HGNC:4397]	GO:0035176_social behavior
14	98025088	98075314	*10392	CHAT	Sus scrofa choline O-acetyltransferase (CHAT), mRNA. [Source:RefSeq mRNA;Acc:NM_001001541]	GO:0007622_rhythmic behavior;GO:0007628_adult walking behavior
14	104401815	104854168	*10426	PCDH15	protocadherin-related 15 [Source:HGNC Symbol;Acc:HGNC:14674]	GO:0007601_visual perception;GO:0007605_sensory perception of sound;GO:0007626_locomotory behavior;GO:0007628_adult walking behavior;GO:0050910_detection of mechanical stimulus involved in sensory perception of sound;GO:0050973_detection of mechanical stimulus involved in equilibrioception
14	150607123	150887541	*10756	MGMT	O-6-methylguanine-DNA methyltransferase [Source:HGNC Symbol;Acc:HGNC:7059]	GO:0006974_cellular response to DNA damage stimulus
14	152194734	152204810	*24388	BNIP3	BCL2/adenovirus E1B 19kDa interacting protein 3 [Source:HGNC Symbol;Acc:HGNC:1084]	GO:0071260_cellular response to mechanical stimulus
15	81262467	81428360	*15913	SCN9A	sodium channel, voltage-gated, type IX, alpha subunit [Source:HGNC Symbol;Acc:HGNC:10597]	GO:0048266_behavioral response to pain
15	104067018	104105776	*16034	COL3A1	collagen, type III, alpha 1 [Source:HGNC Symbol;Acc:HGNC:2201]	GO:0071230_cellular response to amino acid stimulus
15	106832342	106866674	*16056	GLS	glutaminase [Source:HGNC Symbol;Acc:HGNC:4331]	GO:0001967_suckling behavior;GO:0007610_behavior
16	23393877	23511836	*16842	NIPBL	Nipped-B homolog (Drosophila) [Source:HGNC Symbol;Acc:HGNC:28862]	GO:0006974_cellular response to DNA damage stimulus;GO:0007605_sensory perception of sound
18	4937318	5046534	*16427	XRCC2	X-ray repair complementing defective repair in Chinese hamster cells 2 [Source:HGNC Symbol;Acc:HGNC:12829]	GO:0006974_cellular response to DNA damage stimulus
18	45285275	45567277	*16668	PDE1C	phosphodiesterase 1C, calmodulin-dependent 70kDa [Source:HGNC Symbol;Acc:HGNC:8776]	GO:0007608_sensory perception of smell
18	55497954	55587971	*16743	OGDH	Uncharacterized protein [Source:UniProtKB/TrEMBL;Acc:F1SSH8]	GO:0022028_tangential migration from the subventricular zone to the olfactory bulb;GO:0061034_olfactory bulb mitral cell layer development
Previous results
1	264321358	264322293		sOR13Q1
1	296757339	296758265		sOR1L29P
2	15043997	15044923		sOR4A24
2	67973896	67974822		sOR7B7A
3	8332929	8333873		sOR2N1
3	8385428	8386357		sOR14A2
4	99708422	99709405		sOR4AH1P
5	21929545	21930477		sOR6L1A
5	22511938	22512870		sOR6A25
5	22531919	22532851		sOR6M5
12	50940993	50941928		sOR1Q7
a For each gene: *= ENSSSCG000000

## Sheet: E
Table S2E CNV associated genes involved Immune
Chromosome Name	Gene Start (bp)	Gene End (bp)	Gene ID a	Associated Gene Name	Description	GO Term ID_GO Term Name
1	1979288	1987260	*27112	SMOC2	Uncharacterized protein [Source:UniProtKB/TrEMBL;Acc:F1SBZ7]	GO:0010811_positive regulation of cell-substrate adhesion
1	2720188	2815404	*04018	MLLT4	myeloid/lymphoid or mixed-lineage leukemia (trithorax homolog, Drosophila); translocated to, 4 [Source:HGNC Symbol;Acc:HGNC:7137]	GO:0005911_cell-cell junction;GO:0005912_adherens junction;GO:0005913_cell-cell adherens junction;GO:0030054_cell junction;GO:0050839_cell adhesion molecule binding
1	11253580	11319029	*30535	SNX9	sorting nexin 9 [Source:HGNC Symbol;Acc:HGNC:14973]	GO:0000281_mitotic cytokinesis;GO:0007154_cell communication;GO:0031625_ubiquitin protein ligase binding
1	38212863	38839873	*04209	PTPRK	protein tyrosine phosphatase, receptor type, K [Source:HGNC Symbol;Acc:HGNC:9674]	GO:0005911_cell-cell junction;GO:0007155_cell adhesion;GO:0048041_focal adhesion assembly
1	61000033	61027408	*04294	SYNCRIP	synaptotagmin binding, cytoplasmic RNA interacting protein [Source:HGNC Symbol;Acc:HGNC:16918]	GO:0071346_cellular response to interferon-gamma
1	68255889	68426251	*04336	EPHA7	EPH receptor A7 [Source:HGNC Symbol;Acc:HGNC:3390]	GO:0022407_regulation of cell-cell adhesion
1	77113353	77554767	*04361	GRIK2	glutamate receptor, ionotropic, kainate 2 [Source:HGNC Symbol;Acc:HGNC:4580]	GO:0030054_cell junction
1	83886632	84048935	*04387	FOXO3A	Sus scrofa forkhead box O3 (FOXO3), mRNA. [Source:RefSeq mRNA;Acc:NM_001135959]	GO:0045648_positive regulation of erythrocyte differentiation
1	87145368	87423979	*04421	FYN	Sus scrofa FYN oncogene related to SRC, FGR, YES (FYN), mRNA. [Source:RefSeq mRNA;Acc:NM_001080206]	GO:0050798_activated T cell proliferation;GO:0050852_T cell receptor signaling pathway
1	106901465	106991088	*04505	SMAD2	mothers against decapentaplegic homolog 3 [Source:RefSeq peptide;Acc:NP_999302]	GO:0031625_ubiquitin protein ligase binding
1	110082310	110155111	*04520	MAPK4	mitogen-activated protein kinase 4 [Source:HGNC Symbol;Acc:HGNC:6878]	GO:0000165_MAPK cascade
1	148187752	148270286	*04791	RASGRP1	RAS guanyl releasing protein 1 (calcium and DAG-regulated) [Source:HGNC Symbol;Acc:HGNC:9878]	GO:0001816_cytokine production;GO:0002437_inflammatory response to antigenic stimulus;GO:0043303_masT cell degranulation
1	159292514	159363442	*04840	OTUD7A	OTU deubiquitinase 7A [Source:HGNC Symbol;Acc:HGNC:20718]	GO:0004843_ubiquitin-specific protease activity;GO:0035871_protein K11-linked deubiquitination
1	159396562	159485685	*26006	KLF13	Sus scrofa Kruppel-like factor 13 (KLF13), mRNA. [Source:RefSeq mRNA;Acc:NM_001011505]	GO:0045647_negative regulation of erythrocyte differentiation
1	172944636	173004780	*04885	CDH19	cadherin 19, type 2 [Source:HGNC Symbol;Acc:HGNC:1758]	GO:0007155_cell adhesion;GO:0007156_homophilic cell adhesion
1	179950610	180067851	*04919	NEDD4L	neural precursor cell expressed, developmentally down-regulated 4-like, E3 ubiquitin protein ligase [Source:HGNC Symbol;Acc:HGNC:7728]	GO:0004842_ubiquitin-protein ligase activity;GO:0016567_protein ubiquitination;GO:0043161_proteasome-mediated ubiquitin-dependent protein catabolic process;GO:0043162_ubiquitin-dependent protein catabolic process via the multivesicular body sorting pathway;GO:0070936_protein K48-linked ubiquitination;GO:2000810_regulation of tight junction assembly
1	182898590	182926415	*04952	SMAD2	Uncharacterized protein [Source:UniProtKB/TrEMBL;Acc:F1SJJ0]	GO:0002520_immune system development;GO:0006955_immune response;GO:0031625_ubiquitin protein ligase binding;GO:0042110_T cell activation;GO:0043130_ubiquitin binding;GO:0045216_cell-cell junction organization;GO:0050776_regulation of immune response;GO:0090263_positive regulation of canonical Wnt signaling pathway
1	201971913	202044999	*05030	NID2	nidogen 2 (osteonidogen) [Source:HGNC Symbol;Acc:HGNC:13389]	GO:0007160_cell-matrix adhesion
1	202436374	202588694	*05037	ERO1L	Sus scrofa ERO1-like (S. cerevisiae) (ERO1L), mRNA. [Source:RefSeq mRNA;Acc:NM_001137627]	GO:0050873_brown faT cell differentiation
1	210390699	210401098	*05084	PPM1A	protein phosphatase, Mg2+/Mn2+ dependent, 1A [Source:HGNC Symbol;Acc:HGNC:9275]	GO:0016055_Wnt signaling pathway;GO:0030177_positive regulation of Wnt signaling pathway
1	241253104	241363238	*05201	---	Uncharacterized protein [Source:UniProtKB/TrEMBL;Acc:F1SMM6]	GO:0004842_ubiquitin-protein ligase activity;GO:0006511_ubiquitin-dependent protein catabolic process;GO:0016567_protein ubiquitination;GO:0051865_protein autoubiquitination
1	263379924	263395120	*05300	---	Sus scrofa valosin containing protein (VCP), mRNA. [Source:RefSeq mRNA;Acc:NM_214280]	GO:0009378_four-way junction helicase activity
1	264141075	264169348	*05317	TLN1	talin 1 [Source:HGNC Symbol;Acc:HGNC:11845]	GO:0005178_integrin binding;GO:0005925_focal adhesion;GO:0007044_cell-substrate junction assembly;GO:0007155_cell adhesion
1	294001795	294026582	*05524	DAB2IP	DAB2 interacting protein [Source:HGNC Symbol;Acc:HGNC:17294]	GO:0000185_activation of MAPKKK activity;GO:0043410_positive regulation of MAPK cascade;GO:0071347_cellular response to interleukin-1;GO:0090090_negative regulation of canonical Wnt signaling pathway;GO:1900744_regulation of p38MAPK cascade
1	313727477	313737435	*05828	EGFL7	EGF-like-domain, multiple 7 [Source:HGNC Symbol;Acc:HGNC:20594]	GO:0005112_Notch binding;GO:0045746_negative regulation of Notch signaling pathway
1	313737208	313740538	*05829	AGPAT2	1-acylglycerol-3-phosphate O-acyltransferase 2 [Source:HGNC Symbol;Acc:HGNC:325]	GO:0001819_positive regulation of cytokine production
1	313760868	313763290	*05839	FBXW5	F-box and WD repeat domain containing 5 [Source:HGNC Symbol;Acc:HGNC:13613]	GO:0019005_SCF ubiquitin ligase complex;GO:0031146_SCF-dependent proteasomal ubiquitin-dependent protein catabolic process;GO:0043161_proteasome-mediated ubiquitin-dependent protein catabolic process;GO:0080008_Cul4-RING ubiquitin ligase complex
1	313771803	313782852	*05838	TRAF2	TNF receptor-associated factor 2 [Source:HGNC Symbol;Acc:HGNC:12032]	GO:0002726_positive regulation of T cell cytokine production;GO:0004842_ubiquitin-protein ligase activity;GO:0031625_ubiquitin protein ligase binding;GO:0032743_positive regulation of interleukin-2 production;GO:0051023_regulation of immunoglobulin secretion;GO:0051865_protein autoubiquitination;GO:0070534_protein K63-linked ubiquitination
1	313819454	313820674	*05826	PHPT1	phosphohistidine phosphatase 1 [Source:HGNC Symbol;Acc:HGNC:30033]	GO:0050860_negative regulation of T cell receptor signaling pathway
2	144753	149372	*12840	CD151	CD151 molecule (Raph blood group) [Source:HGNC Symbol;Acc:HGNC:1630]	GO:0042098_T cell proliferation
2	272652	275757	*12851	DRD4	dopamine receptor D4 [Source:HGNC Symbol;Acc:HGNC:3025]	GO:0000187_activation of MAPK activity
2	607387	612728	*12855	SLC22A18	solute carrier family 22, member 18 [Source:HGNC Symbol;Acc:HGNC:10964]	GO:0031625_ubiquitin protein ligase binding
2	6953588	6976696	*13041	FERMT3	fermitin family member 3 [Source:HGNC Symbol;Acc:HGNC:23151]	GO:0005178_integrin binding;GO:0007159_leukocyte cell-cell adhesion;GO:0033622_integrin activation;GO:0033632_regulation of cell-cell adhesion mediated by integrin
2	16981002	17020205	*13248	LRP4	low density lipoprotein receptor-related protein 4 [Source:HGNC Symbol;Acc:HGNC:6696]	GO:0030178_negative regulation of Wnt signaling pathway;GO:0051124_synaptic growth at neuromuscular junction;GO:0090090_negative regulation of canonical Wnt signaling pathway
2	26810906	26895574	*13292	PRR5L	proline rich 5 like [Source:HGNC Symbol;Acc:HGNC:25878]	GO:0031625_ubiquitin protein ligase binding
2	35455067	35612369	*13335	LGR4	leucine-rich repeat containing G protein-coupled receptor 4 [Source:HGNC Symbol;Acc:HGNC:13299]	GO:0050710_negative regulation of cytokine secretion;GO:0061290_canonical Wnt signaling pathway involved in metanephric kidney development;GO:0090263_positive regulation of canonical Wnt signaling pathway
2	45136143	45412705	*13382	PLEKHA7	pleckstrin homology domain containing, family A member 7 [Source:HGNC Symbol;Acc:HGNC:27049]	GO:0005915_zonula adherens;GO:0030054_cell junction;GO:0045218_zonula adherens maintenance;GO:0090136_epithelial cell-cell adhesion
2	53983851	54009499	*24671	WNT9A	wingless-type MMTV integration site family, member 9A [Source:HGNC Symbol;Acc:HGNC:12778]	GO:0016055_Wnt signaling pathway;GO:0060070_canonical Wnt signaling pathway
2	71697110	71708586	*13588	MAP2K7	mitogen-activated protein kinase kinase 7 [Source:HGNC Symbol;Acc:HGNC:6847]	GO:0051403_stress-activated MAPK cascade
2	77814539	77821746	*13429	STK11	serine/threonine kinase 11 [Source:HGNC Symbol;Acc:HGNC:11389]	GO:0030111_regulation of Wnt signaling pathway;GO:0045059_positive thymic T cell selection;GO:0050852_T cell receptor signaling pathway;GO:0060070_canonical Wnt signaling pathway
2	97400410	97515957	*14146	RASA1	RAS p21 protein activator (GTPase activating protein) 1 [Source:HGNC Symbol;Acc:HGNC:9871]	GO:0001953_negative regulation of cell-matrix adhesion;GO:0007162_negative regulation of cell adhesion
2	98794388	98885272	*14149	MEF2C	Sus scrofa myocyte enhancer factor 2C (MEF2C), mRNA. [Source:RefSeq mRNA;Acc:NM_001044540]	GO:0000165_MAPK cascade;GO:0001782_B cell homeostasis;GO:0006959_humoral immune response;GO:0014033_neural cresT cell differentiation;GO:0030224_monocyte differentiation;GO:0030890_positive regulation of B cell proliferation;GO:0042100_B cell proliferation;GO:0050853_B cell receptor signaling pathway;GO:2000111_positive regulation of macrophage apoptotic process
2	140229794	140252687	*14277	IRF1	Sus scrofa interferon regulatory factor 1 (IRF1), mRNA. [Source:RefSeq mRNA;Acc:NM_001097413]	GO:0032481_positive regulation of type I interferon production;GO:0032728_positive regulation of interferon-beta production;GO:0035458_cellular response to interferon-beta;GO:0043374_CD8-positive, alpha-beta T cell differentiation;GO:0045084_positive regulation of interleukin-12 biosynthetic process;GO:0045087_innate immune response;GO:0045590_negative regulation of regulatory T cell differentiat…
2	140441135	140444085	*14281	IL13	Sus scrofa interleukin 13 (IL13), mRNA. [Source:RefSeq mRNA;Acc:NM_213803]	GO:0005125_cytokine activity;GO:0005126_cytokine receptor binding;GO:0006955_immune response;GO:0043032_positive regulation of macrophage activation;GO:0071345_cellular response to cytokine stimulus
2	142041628	142073804	*30680	TCF7	transcription factor 7 (T-cell specific, HMG-box) [Source:HGNC Symbol;Acc:HGNC:11639]	GO:0016055_Wnt signaling pathway;GO:0033153_T cell receptor V(D)J recombination;GO:0044336_canonical Wnt signaling pathway involved in negative regulation of apoptotic process;GO:0046632_alpha-beta T cell differentiation;GO:0071353_cellular response to interleukin-4
2	146156065	146160020	*14336	EGR1	Uncharacterized protein [Source:UniProtKB/TrEMBL;Acc:F1RGJ4]	GO:0030217_T cell differentiation;GO:0070498_interleukin-1-mediated signaling pathway;GO:0090090_negative regulation of canonical Wnt signaling pathway
2	146440622	146624740	*14339	CTNNA1	catenin (cadherin-associated protein), alpha 1, 102kDa [Source:HGNC Symbol;Acc:HGNC:2509]	GO:0005911_cell-cell junction;GO:0005912_adherens junction;GO:0005913_cell-cell adherens junction;GO:0005915_zonula adherens;GO:0007155_cell adhesion;GO:0043297_apical junction assembly;GO:0090136_epithelial cell-cell adhesion;GO:2001045_negative regulation of integrin-mediated signaling pathway
3	1066675	1085568	*07557	MICALL2	MICAL-like 2 [Source:HGNC Symbol;Acc:HGNC:29672]	GO:0005911_cell-cell junction;GO:0005923_tight junction;GO:0034446_substrate adhesion-dependenT cell spreading;GO:0070830_tight junction assembly
3	5439927	5589075	*07602	BAIAP2L1	BAI1-associated protein 2-like 1 [Source:HGNC Symbol;Acc:HGNC:21649]	GO:0030054_cell junction
3	8611164	8701539	*07678	COL26A1	collagen, type XXVI, alpha 1 [Source:HGNC Symbol;Acc:HGNC:18038]	GO:0010811_positive regulation of cell-substrate adhesion
3	18629035	18633492	*22075	KCTD13	potassium channel tetramerization domain containing 13 [Source:HGNC Symbol;Acc:HGNC:22234]	GO:0004842_ubiquitin-protein ligase activity;GO:0016567_protein ubiquitination;GO:0031463_Cul3-RING ubiquitin ligase complex;GO:0043161_proteasome-mediated ubiquitin-dependent protein catabolic process
3	22536765	22570041	*07830	RBBP6	retinoblastoma binding protein 6 [Source:HGNC Symbol;Acc:HGNC:9889]	GO:0000151_ubiquitin ligase complex;GO:0004842_ubiquitin-protein ligase activity;GO:0016567_protein ubiquitination;GO:0042787_protein ubiquitination involved in ubiquitin-dependent protein catabolic process
3	40846400	40852416	*07973	IL9R	interleukin 9 receptor [Source:HGNC Symbol;Acc:HGNC:6030]	GO:0004896_cytokine receptor activity;GO:0019221_cytokine-mediated signaling pathway
3	41033945	41079796	*23204	AXIN1	axin 1 [Source:HGNC Symbol;Acc:HGNC:903]	GO:0000209_protein polyubiquitination;GO:0016055_Wnt signaling pathway;GO:0030178_negative regulation of Wnt signaling pathway;GO:0031398_positive regulation of protein ubiquitination;GO:0031625_ubiquitin protein ligase binding;GO:0032436_positive regulation of proteasomal ubiquitin-dependent protein catabolic process;GO:0045599_negative regulation of faT cell differentiation;GO:0051443_positive …
3	41468267	41476142	*08010	CHTF18	CTF18, chromosome transmission fidelity factor 18 homolog (S. cerevisiae) [Source:HGNC Symbol;Acc:HGNC:18435]	GO:0009378_four-way junction helicase activity
3	49198536	49210879	*08126	ASTL	astacin-like metallo-endopeptidase (M12 family) [Source:HGNC Symbol;Acc:HGNC:31704]	GO:0007155_cell adhesion
3	54729098	54758580	*08162	IL1R1	interleukin 1 receptor, type I [Source:HGNC Symbol;Acc:HGNC:5993]	GO:0004908_interleukin-1 receptor activity;GO:0004909_interleukin-1, Type I, activating receptor activity;GO:0019221_cytokine-mediated signaling pathway;GO:0070498_interleukin-1-mediated signaling pathway;GO:0070555_response to interleukin-1
3	59135458	59264742	*08193	ZAP70	zeta-chain (TCR) associated protein kinase 70kDa [Source:HGNC Symbol;Acc:HGNC:12858]	GO:0001772_immunological synapse;GO:0006955_immune response;GO:0042101_T cell receptor complex;GO:0045059_positive thymic T cell selection;GO:0045060_negative thymic T cell selection;GO:0045061_thymic T cell selection;GO:0045582_positive regulation of T cell differentiation;GO:0046638_positive regulation of alpha-beta T cell differentiation;GO:0046641_positive regulation of alpha-beta T cell prol…
3	99871903	99939833	*08437	SOCS5	Sus scrofa suppressor of cytokine signaling 5 (SOCS5), mRNA. [Source:RefSeq mRNA;Acc:NM_001162890]	GO:0016567_protein ubiquitination;GO:0019221_cytokine-mediated signaling pathway;GO:0032436_positive regulation of proteasomal ubiquitin-dependent protein catabolic process
3	113955609	114112318	*08513	BIRC6	baculoviral IAP repeat containing 6 [Source:HGNC Symbol;Acc:HGNC:13516]	GO:0004842_ubiquitin-protein ligase activity;GO:0016567_protein ubiquitination;GO:0032465_regulation of cytokinesis
3	121943291	121959714	*26283	UBXN2A	UBX domain protein 2A [Source:HGNC Symbol;Acc:HGNC:27265]	GO:0031396_regulation of protein ubiquitination
3	125729427	125742123	*22260	---	Uncharacterized protein [Source:UniProtKB/TrEMBL;Acc:I3LBF5]	GO:0007154_cell communication
4	32646874	32751649	*06035	ANGPT1	angiopoietin 1 [Source:HGNC Symbol;Acc:HGNC:484]	GO:0007162_negative regulation of cell adhesion;GO:0031398_positive regulation of protein ubiquitination;GO:0031589_cell-substrate adhesion;GO:0045785_positive regulation of cell adhesion
4	34232982	34739094	*06038	ZFPM2	Sus scrofa zinc finger protein, multitype 2 (ZFPM2), mRNA. [Source:RefSeq mRNA;Acc:NM_001195374]	GO:0045599_negative regulation of faT cell differentiation
4	39228080	39311479	*06064	SNX31	sorting nexin 31 [Source:HGNC Symbol;Acc:HGNC:28605]	GO:0007154_cell communication
4	84470159	84496173	*06264	KOR	Uncharacterized protein [Source:UniProtKB/TrEMBL;Acc:F1RSG5]	GO:0006955_immune response
4	136671290	136891883	*06911	TGFBR3	transforming growth factor, beta receptor III [Source:HGNC Symbol;Acc:HGNC:11774]	GO:0006955_immune response;GO:0060318_definitive erythrocyte differentiation
5	5208978	5250358	*00076	SGSM3	small G protein signaling modulator 3 [Source:HGNC Symbol;Acc:HGNC:25228]	GO:0005921_gap junction
5	9077726	9165953	*00145	MYH9	myosin, heavy chain 9, non-muscle [Source:HGNC Symbol;Acc:HGNC:7579]	GO:0000910_cytokinesis;GO:0001768_establishment of T cell polarity;GO:0001772_immunological synapse;GO:0005913_cell-cell adherens junction;GO:0007155_cell adhesion;GO:0008305_integrin complex;GO:0016337_cell-cell adhesion;GO:0030224_monocyte differentiation;GO:0031594_neuromuscular junction
5	16400377	16403999	*00217	---		GO:0000281_mitotic cytokinesis;GO:0000910_cytokinesis;GO:0000915_cytokinesis, actomyosin contractile ring assembly;GO:0007108_cytokinesis, initiation of separation;GO:0032467_positive regulation of cytokinesis
5	18142908	18178065	*25597	---	Uncharacterized protein [Source:UniProtKB/TrEMBL;Acc:I3LDK1]	GO:0009405_pathogenesis
5	18218054	18220382	*00243	PF4	Platelet factor 4 [Source:UniProtKB/Swiss-Prot;Acc:P30034]	GO:0005125_cytokine activity;GO:0006955_immune response;GO:0008009_chemokine activity;GO:0019221_cytokine-mediated signaling pathway;GO:0030595_leukocyte chemotaxis
5	18303984	18306130	*00246	---	Uncharacterized protein [Source:UniProtKB/TrEMBL;Acc:F1SGG8]	GO:0005125_cytokine activity;GO:0006955_immune response;GO:0008009_chemokine activity
5	66647211	66658624	*00704	TAPBPL	TAP binding protein-like [Source:HGNC Symbol;Acc:HGNC:30683]	GO:0019885_antigen processing and presentation of endogenous peptide antigen via MHC class I
5	67005340	67078256	*00712	VWF	von Willebrand factor [Source:HGNC Symbol;Acc:HGNC:12726]	GO:0005178_integrin binding;GO:0007155_cell adhesion;GO:0019865_immunoglobulin binding;GO:0031589_cell-substrate adhesion
5	72118717	72143297	*00769	BID	Sus scrofa BH3 interacting domain death agonist (BID), mRNA. [Source:RefSeq mRNA;Acc:NM_001030535]	GO:0031625_ubiquitin protein ligase binding
5	72536455	72596714	*00774	---	Sus scrofa ubiquitin specific peptidase 18 (USP18), mRNA. [Source:RefSeq mRNA;Acc:NM_213826]	GO:0004221_ubiquitin thiolesterase activity;GO:0006511_ubiquitin-dependent protein catabolic process
6	478538	485467	*23677	CHMP1A	charged multivesicular body protein 1A [Source:HGNC Symbol;Acc:HGNC:8740]	GO:0000910_cytokinesis
6	16261577	16381887	*02755	NFAT5	nuclear factor of activated T-cells 5, tonicity-responsive [Source:HGNC Symbol;Acc:HGNC:7774]	GO:0001816_cytokine production
6	40628259	40629425	*24330	---	Uncharacterized protein [Source:UniProtKB/TrEMBL;Acc:F1RM64]	GO:0007220_Notch receptor processing
6	40659035	40666537	*02915	KIRREL2	kin of IRRE like 2 (Drosophila) [Source:HGNC Symbol;Acc:HGNC:18816]	GO:0005911_cell-cell junction;GO:0016337_cell-cell adhesion
6	42960282	43026776	*02962	MAP4K1	mitogen-activated protein kinase kinase kinase kinase 1 [Source:HGNC Symbol;Acc:HGNC:6863]	GO:0000165_MAPK cascade;GO:0000185_activation of MAPKKK activity
6	43825768	43833236	*26612	TIMM50	translocase of inner mitochondrial membrane 50 homolog (S. cerevisiae) [Source:HGNC Symbol;Acc:HGNC:23656]	GO:0005134_interleukin-2 receptor binding
6	49975740	49985603	*22672	TRPM4	transient receptor potential cation channel, subfamily M, member 4 [Source:HGNC Symbol;Acc:HGNC:17993]	GO:0002724_regulation of T cell cytokine production;GO:0090263_positive regulation of canonical Wnt signaling pathway
6	52233183	52268707	*24413	PPP2R1A	Sus scrofa protein phosphatase 2, regulatory subunit A, alpha (PPP2R1A), mRNA. [Source:RefSeq mRNA;Acc:NM_214024]	GO:0003823_antigen binding
6	52982004	53001741	*03256	PRKCG	protein kinase C, gamma [Source:HGNC Symbol;Acc:HGNC:9402]	GO:0031397_negative regulation of protein ubiquitination
6	58385685	58462055	*30361	PRKCZ	protein kinase C, zeta [Source:HGNC Symbol;Acc:HGNC:9412]	GO:0005911_cell-cell junction;GO:0005923_tight junction;GO:0032753_positive regulation of interleukin-4 production;GO:2000553_positive regulation of T-helper 2 cell cytokine production;GO:2000664_positive regulation of interleukin-5 secretion;GO:2000667_positive regulation of interleukin-13 secretion;GO:2001181_positive regulation of interleukin-10 secretion
6	59558203	59728165	*21490	PRDM16	PR domain containing 16 [Source:HGNC Symbol;Acc:HGNC:14000]	GO:0050872_white faT cell differentiation;GO:0050873_brown faT cell differentiation
6	61659254	61756523	*29843	NPHP4	nephronophthisis 4 [Source:HGNC Symbol;Acc:HGNC:19104]	GO:0005911_cell-cell junction
6	62274254	62285381	*03376	PLEKHG5	pleckstrin homology domain containing, family G (with RhoGef domain) member 5 [Source:HGNC Symbol;Acc:HGNC:29105]	GO:0005911_cell-cell junction
6	65937788	66016364	*03434	MFN2	mitofusin 2 [Source:HGNC Symbol;Acc:HGNC:16877]	GO:0031625_ubiquitin protein ligase binding
6	78326491	78358088	*03578	FGR	feline Gardner-Rasheed sarcoma viral oncogene homolog [Source:HGNC Symbol;Acc:HGNC:3697]	GO:0007229_integrin-mediated signaling pathway;GO:0034987_immunoglobulin receptor binding;GO:0043306_positive regulation of masT cell degranulation;GO:0045088_regulation of innate immune response;GO:0050715_positive regulation of cytokine secretion
6	99446733	99565678	*25478	MIB1	E3 ubiquitin-protein ligase MIB1; Uncharacterized protein [Source:UniProtKB/TrEMBL;Acc:I3LLV6]	GO:0004842_ubiquitin-protein ligase activity;GO:0007219_Notch signaling pathway;GO:0016567_protein ubiquitination
6	130680416	130880673	*25085	NEGR1	neuronal growth regulator 1 [Source:HGNC Symbol;Acc:HGNC:17302]	GO:0016337_cell-cell adhesion
6	141298756	141389559	*03830	MYSM1	Myb-like, SWIRM and MPN domains 1 [Source:HGNC Symbol;Acc:HGNC:29401]	GO:0004221_ubiquitin thiolesterase activity;GO:0004843_ubiquitin-specific protease activity;GO:0016578_histone deubiquitination;GO:0035522_monoubiquitinated histone H2A deubiquitination
6	148923988	149306906	*03877	FAF1	Uncharacterized protein [Source:UniProtKB/TrEMBL;Acc:F1S6E6]	GO:0030155_regulation of cell adhesion;GO:0031625_ubiquitin protein ligase binding;GO:0043130_ubiquitin binding
7	1046663	1386578	*00994	GMDS	GDP-mannose 4,6-dehydratase [Source:HGNC Symbol;Acc:HGNC:4369]	GO:0007219_Notch signaling pathway
7	9976369	10048579	*01053	TBC1D7	TBC1 domain family, member 7 [Source:HGNC Symbol;Acc:HGNC:21066]	GO:0031398_positive regulation of protein ubiquitination
7	10634535	10817827	*21576	CD83	CD83 molecule [Source:HGNC Symbol;Acc:HGNC:1703]	GO:0032713_negative regulation of interleukin-4 production;GO:0032733_positive regulation of interleukin-10 production;GO:0032743_positive regulation of interleukin-2 production;GO:0043372_positive regulation of CD4-positive, alpha-beta T cell differentiation
7	27681441	27723570	*23611	---		GO:0007160_cell-matrix adhesion;GO:0016337_cell-cell adhesion
7	27982279	27992499	*01430	ATF6B	activating transcription factor 6 beta [Source:HGNC Symbol;Acc:HGNC:2349]	GO:0005925_focal adhesion
7	34342914	34371345	*01513	SYNGAP1	synaptic Ras GTPase activating protein 1 [Source:HGNC Symbol;Acc:HGNC:11497]	GO:0043408_regulation of MAPK cascade
7	36141606	36215260	*01539	PPARD	Sus scrofa peroxisome proliferator-activated receptor delta (PPARD), transcript variant 1, mRNA. [Source:RefSeq mRNA;Acc:NM_214152]	GO:0031589_cell-substrate adhesion;GO:0042060_wound healing;GO:0045598_regulation of faT cell differentiation
7	43546202	43616033	*01657	CUL7	cullin 7 [Source:HGNC Symbol;Acc:HGNC:21024]	GO:0006511_ubiquitin-dependent protein catabolic process;GO:0031461_cullin-RING ubiquitin ligase complex;GO:0031467_Cul7-RING ubiquitin ligase complex;GO:0031625_ubiquitin protein ligase binding
7	58791315	58820798	*01826	CCDC37	coiled-coil domain containing 37 [Source:HGNC Symbol;Acc:HGNC:26842]	GO:0009405_pathogenesis
7	96902546	97222777	*02285	GPHN	gephyrin [Source:HGNC Symbol;Acc:HGNC:15465]	GO:0007529_establishment of synaptic specificity at neuromuscular junction
7	129852900	129998766	*02540	PPP2R5C	protein phosphatase 2, regulatory subunit B', gamma [Source:HGNC Symbol;Acc:HGNC:9311]	GO:0043161_proteasome-mediated ubiquitin-dependent protein catabolic process
7	131225912	131334309	*02555	JAG2	jagged 2 [Source:HGNC Symbol;Acc:HGNC:6189]	GO:0005112_Notch binding;GO:0007154_cell communication;GO:0007219_Notch signaling pathway;GO:0030155_regulation of cell adhesion;GO:0030217_T cell differentiation;GO:0042492_gamma-delta T cell differentiation;GO:0045061_thymic T cell selection
8	1115004	1136982	*08691	TNIP2	TNFAIP3 interacting protein 2 [Source:HGNC Symbol;Acc:HGNC:19118]	GO:0031593_polyubiquitin binding;GO:0043032_positive regulation of macrophage activation;GO:0050871_positive regulation of B cell activation;GO:0070498_interleukin-1-mediated signaling pathway
8	2048702	2050084	*08703	ADRA2C	adrenoceptor alpha 2C [Source:HGNC Symbol;Acc:HGNC:283]	GO:0071883_activation of MAPK activity by adrenergic receptor signaling pathway
8	42351098	42528575	*08838	LNX1	ligand of numb-protein X 1, E3 ubiquitin protein ligase [Source:HGNC Symbol;Acc:HGNC:6657]	GO:0004842_ubiquitin-protein ligase activity;GO:0006511_ubiquitin-dependent protein catabolic process;GO:0042787_protein ubiquitination involved in ubiquitin-dependent protein catabolic process
9	13936307	14135685	*14891	GAB2	Uncharacterized protein [Source:UniProtKB/TrEMBL;Acc:F1STW8]	GO:0007229_integrin-mediated signaling pathway
9	45725936	45795212	*15045	NCAM1	neural cell adhesion molecule 1 [Source:HGNC Symbol;Acc:HGNC:7656]	GO:0007155_cell adhesion;GO:0034109_homotypic cell-cell adhesion
9	51422205	51435555	*15114	NLRX1	NLR family member X1 [Source:HGNC Symbol;Acc:HGNC:29890]	GO:0032688_negative regulation of interferon-beta production;GO:0032715_negative regulation of interleukin-6 production;GO:0045824_negative regulation of innate immune response
9	53071979	53308128	*15131	GRIK4	glutamate receptor, ionotropic, kainate 4 [Source:HGNC Symbol;Acc:HGNC:4582]	GO:0030054_cell junction
9	53419236	53492824	*24215	TECTA	tectorin alpha [Source:HGNC Symbol;Acc:HGNC:11720]	GO:0007160_cell-matrix adhesion
9	57630986	57646983	*15205	HEPACAM	hepatic and glial cell adhesion molecule [Source:HGNC Symbol;Acc:HGNC:26361]	GO:0005911_cell-cell junction
9	61997169	62189255	*15238	ARHGAP32	Rho GTPase activating protein 32 [Source:HGNC Symbol;Acc:HGNC:17399]	GO:0007154_cell communication
9	73508690	73590643	*15647	RASSF5	Ras association (RalGDS/AF-6) domain family member 5 [Source:HGNC Symbol;Acc:HGNC:17609]	GO:0031398_positive regulation of protein ubiquitination
9	108773026	108839094	*15403	HGF	hepatocyte growth factor (hepapoietin A; scatter factor) [Source:HGNC Symbol;Acc:HGNC:4893]	GO:0000187_activation of MAPK activity
9	118730305	118785977	*15445	NRCAM	neuronal cell adhesion molecule [Source:HGNC Symbol;Acc:HGNC:7994]	GO:0016337_cell-cell adhesion;GO:0034113_heterotypic cell-cell adhesion;GO:0086080_protein binding involved in heterotypic cell-cell adhesion
9	125294860	125334614	*21059	ADORA1	adenosine A1 receptor [Source:HGNC Symbol;Acc:HGNC:262]	GO:0002686_negative regulation of leukocyte migration
9	127846797	127927451	*15498	RC3H1	ring finger and CCCH-type domains 1 [Source:HGNC Symbol;Acc:HGNC:29434]	GO:0030889_negative regulation of B cell proliferation;GO:0046007_negative regulation of activated T cell proliferation;GO:0050856_regulation of T cell receptor signaling pathway
9	146585180	146616210	*15618	LAMB3	laminin, beta 3 [Source:HGNC Symbol;Acc:HGNC:6490]	GO:0050873_brown faT cell differentiation
10	16218456	16292135	*10850	ENAH	enabled homolog (Drosophila) [Source:HGNC Symbol;Acc:HGNC:18271]	GO:0005925_focal adhesion;GO:0030054_cell junction
10	16758185	16763268	*22888	ITPKB	inositol-trisphosphate 3-kinase B [Source:HGNC Symbol;Acc:HGNC:6179]	GO:0000165_MAPK cascade;GO:0030217_T cell differentiation;GO:0045059_positive thymic T cell selection;GO:0045061_thymic T cell selection;GO:0046638_positive regulation of alpha-beta T cell differentiation
11	693461	719167	*09278	FGF9	Sus scrofa fibroblast growth factor 9 (glia-activating factor) (FGF9), mRNA. [Source:RefSeq mRNA;Acc:NM_213801]	GO:0030178_negative regulation of Wnt signaling pathway;GO:0090263_positive regulation of canonical Wnt signaling pathway
11	32000815	32142625	*09446	PCDH17	protocadherin 17 [Source:HGNC Symbol;Acc:HGNC:14267]	GO:0007155_cell adhesion;GO:0007156_homophilic cell adhesion
12	1516513	1572531	*17142	BAIAP2	BAI1-associated protein 2 [Source:HGNC Symbol;Acc:HGNC:947]	GO:0030054_cell junction
12	1995858	2099373	*17146	RNF213	ring finger protein 213 [Source:HGNC Symbol;Acc:HGNC:14539]	GO:0004842_ubiquitin-protein ligase activity;GO:0016567_protein ubiquitination;GO:0051865_protein autoubiquitination
12	3450829	3520927	*17167	CYTH1	cytohesin 1 [Source:HGNC Symbol;Acc:HGNC:9501]	GO:0005923_tight junction;GO:0030155_regulation of cell adhesion
12	15044352	15047832	*17283	CD79B	CD79b molecule, immunoglobulin-associated beta [Source:HGNC Symbol;Acc:HGNC:1699]	GO:0019815_B cell receptor complex;GO:0050853_B cell receptor signaling pathway
12	20878670	20880565	*17410	HCRT	Sus scrofa hypocretin (orexin) neuropeptide precursor (HCRT), mRNA. [Source:RefSeq mRNA;Acc:NM_214156]	GO:0030054_cell junction
12	23294149	23322186	*17505	MED1	mediator complex subunit 1 [Source:HGNC Symbol;Acc:HGNC:9234]	GO:0030224_monocyte differentiation;GO:0045444_faT cell differentiation;GO:0048821_erythrocyte development;GO:0048822_enucleate erythrocyte development;GO:0060335_positive regulation of interferon-gamma-mediated signaling pathway
12	27142942	27170104	*17555	LUC7L3	LUC7-like 3 (S. cerevisiae) [Source:HGNC Symbol;Acc:HGNC:24309]	GO:0005925_focal adhesion
12	45314387	45511888	*17748	NF1	Uncharacterized protein [Source:UniProtKB/TrEMBL;Acc:F1RJ58]	GO:0000165_MAPK cascade;GO:0001952_regulation of cell-matrix adhesion;GO:0001953_negative regulation of cell-matrix adhesion;GO:0007154_cell communication;GO:0043409_negative regulation of MAPK cascade
12	50027384	50195643	*17826	SMG6	SMG6 nonsense mediated mRNA decay factor [Source:HGNC Symbol;Acc:HGNC:17809]	GO:0035145_exon-exon junction complex
12	50415347	50501646	*17836	PAFAH1B1	platelet-activating factor acetylhydrolase 1b, regulatory subunit 1 (45kDa) [Source:HGNC Symbol;Acc:HGNC:8574]	GO:0001961_positive regulation of cytokine-mediated signaling pathway
12	54044328	54046702	*17908	GPIBA	Platelet glycoprotein Ib alpha polypeptide; Uncharacterized protein [Source:UniProtKB/TrEMBL;Acc:B6ECP2]	GO:0007155_cell adhesion
12	55031530	55036049	*27897	---		GO:0031625_ubiquitin protein ligase binding
12	55063314	55073575	*24740	NLGN2	neuroligin 2 [Source:HGNC Symbol;Acc:HGNC:14290]	GO:0007155_cell adhesion;GO:0050839_cell adhesion molecule binding
13	24348989	24535915	*11245	---	Uncharacterized protein [Source:UniProtKB/TrEMBL;Acc:F1RRC1]	GO:0007155_cell adhesion;GO:0007229_integrin-mediated signaling pathway;GO:0008305_integrin complex
13	25662389	25791413	*11260	SCN10A	sodium channel, voltage-gated, type X, alpha subunit [Source:HGNC Symbol;Acc:HGNC:10582]	GO:0086067_AV node cell to bundle of His cell communication;GO:0086069_bundle of His cell to Purkinje myocyte communication
13	32348402	32450254	*24408	---	Sus scrofa chemokine (C-C motif) receptor 3 (CCR3), mRNA. [Source:RefSeq mRNA;Acc:NM_001001620]	GO:0004950_chemokine receptor activity;GO:0016493_C-C chemokine receptor activity;GO:0070098_chemokine-mediated signaling pathway
13	34596653	34668851	*11360	CELSR3	cadherin, EGF LAG seven-pass G-type receptor 3 [Source:HGNC Symbol;Acc:HGNC:3230]	GO:0007155_cell adhesion;GO:0007156_homophilic cell adhesion
13	34958830	34968617	*11375	USP19	ubiquitin specific peptidase 19 [Source:HGNC Symbol;Acc:HGNC:12617]	GO:0004221_ubiquitin thiolesterase activity;GO:0004843_ubiquitin-specific protease activity;GO:0006511_ubiquitin-dependent protein catabolic process;GO:0030433_ER-associated ubiquitin-dependent protein catabolic process
13	34969985	34980934	*11377	LAMB2	laminin, beta 2 (laminin S) [Source:HGNC Symbol;Acc:HGNC:6487]	GO:0005178_integrin binding;GO:0007528_neuromuscular junction development
13	35080259	35135384	*11382	USP4	ubiquitin specific peptidase 4 (proto-oncogene) [Source:HGNC Symbol;Acc:HGNC:12627]	GO:0004221_ubiquitin thiolesterase activity;GO:0004843_ubiquitin-specific protease activity;GO:0006511_ubiquitin-dependent protein catabolic process;GO:0016579_protein deubiquitination;GO:0031397_negative regulation of protein ubiquitination
13	36318916	36348276	*11415	MAPKAPK3	Sus scrofa mitogen-activated protein kinase-activated protein kinase 3 (MAPKAPK3), mRNA. [Source:RefSeq mRNA;Acc:NM_001143717]	GO:0034097_response to cytokine
13	36354904	36359051	*11414	CISH_TV2	Uncharacterized protein [Source:UniProtKB/TrEMBL;Acc:F1SJ17]	GO:0016567_protein ubiquitination
13	37647229	37652020	*11436	TLR9	Sus scrofa toll-like receptor 9 (TLR9), mRNA. [Source:RefSeq mRNA;Acc:NM_213958]	GO:0006955_immune response;GO:0032715_negative regulation of interleukin-6 production;GO:0032728_positive regulation of interferon-beta production;GO:0032733_positive regulation of interleukin-10 production;GO:0032735_positive regulation of interleukin-12 production;GO:0032741_positive regulation of interleukin-18 production;GO:0032755_positive regulation of interleukin-6 production;GO:0045078_po…
13	79606188	79613715	*11618	GATA2	Sus scrofa GATA binding protein 2 (GATA2), mRNA. [Source:RefSeq mRNA;Acc:NM_213879]	GO:0045599_negative regulation of faT cell differentiation;GO:0045648_positive regulation of erythrocyte differentiation;GO:0045650_negative regulation of macrophage differentiation;GO:0045746_negative regulation of Notch signaling pathway;GO:0070345_negative regulation of faT cell proliferation
13	80097426	80140933	*21397	PODXL2	podocalyxin-like 2 [Source:HGNC Symbol;Acc:HGNC:17936]	GO:0050901_leukocyte tethering or rolling
13	99072410	99096473	*24295	SIAH2	siah E3 ubiquitin protein ligase 2 [Source:HGNC Symbol;Acc:HGNC:10858]	GO:0004842_ubiquitin-protein ligase activity;GO:0006511_ubiquitin-dependent protein catabolic process;GO:0016567_protein ubiquitination;GO:0090090_negative regulation of canonical Wnt signaling pathway
13	117852555	117940435	*11746	SKIL	SKI-like oncogene [Source:HGNC Symbol;Acc:HGNC:10897]	GO:0002260_lymphocyte homeostasis
13	131521546	131532774	*25374	DVL3	dishevelled segment polarity protein 3 [Source:HGNC Symbol;Acc:HGNC:3087]	GO:0016055_Wnt signaling pathway;GO:0035567_non-canonical Wnt signaling pathway;GO:0038031_non-canonical Wnt signaling pathway via JNK cascade;GO:0060070_canonical Wnt signaling pathway;GO:0060071_Wnt signaling pathway, planar cell polarity pathway
13	132865692	132901651	*11791	MAP3K13	mitogen-activated protein kinase kinase kinase 13 [Source:HGNC Symbol;Acc:HGNC:6852]	GO:0000186_activation of MAPKK activity
13	143786443	143842402	*11850	MUC4	Sus scrofa mucin 4, cell surface associated (MUC4), mRNA. [Source:RefSeq mRNA;Acc:NM_001206344]	GO:0007160_cell-matrix adhesion
13	158524401	158603720	*11933	PVRL3	poliovirus receptor-related 3 [Source:HGNC Symbol;Acc:HGNC:17664]	GO:0005911_cell-cell junction;GO:0005913_cell-cell adherens junction;GO:0007155_cell adhesion;GO:0007156_homophilic cell adhesion;GO:0016337_cell-cell adhesion;GO:0043296_apical junction complex;GO:0050839_cell adhesion molecule binding
13	177406602	177810115	*26130	EPHA3	Sus scrofa EPH receptor A3 (EPHA3), mRNA. [Source:RefSeq mRNA;Acc:NM_001195335]	GO:0051893_regulation of focal adhesion assembly
13	195314182	195508530	*12020	---		GO:0007155_cell adhesion
13	213656818	214029116	*12072	---		GO:0007162_negative regulation of cell adhesion
13	216148481	216190620	*29511	UBASH3A	ubiquitin associated and SH3 domain containing A [Source:HGNC Symbol;Acc:HGNC:12462]	GO:0001817_regulation of cytokine production;GO:0050860_negative regulation of T cell receptor signaling pathway
14	49688038	49758063	*28707	---		GO:0005912_adherens junction;GO:0022408_negative regulation of cell-cell adhesion;GO:0043409_negative regulation of MAPK cascade;GO:0045216_cell-cell junction organization
14	51186040	51255418	*10027	PATZ1	POZ (BTB) and AT hook containing zinc finger 1 [Source:HGNC Symbol;Acc:HGNC:13071]	GO:0030217_T cell differentiation
14	52423079	52423532	*10044	IGLC	Ig lambda chain C region [Source:UniProtKB/Swiss-Prot;Acc:P01846]	GO:0003823_antigen binding
14	53116080	53125864	*25393	SUSD2	sushi domain containing 2 [Source:HGNC Symbol;Acc:HGNC:30667]	GO:0006955_immune response
14	54072639	54080805	*10101	P2RX6	purinergic receptor P2X, ligand-gated ion channel, 6 [Source:HGNC Symbol;Acc:HGNC:8538]	GO:0030054_cell junction
14	54680758	54750127	*10121	UFD1L	ubiquitin fusion degradation 1 like (yeast) [Source:HGNC Symbol;Acc:HGNC:12520]	GO:0006511_ubiquitin-dependent protein catabolic process
14	57572533	57938291	*10142	RYR2	ryanodine receptor 2 (cardiac) [Source:HGNC Symbol;Acc:HGNC:10484]	GO:0060070_canonical Wnt signaling pathway
14	64772892	64953135	*10185	GALNT2	polypeptide N-acetylgalactosaminyltransferase 2 [Source:HGNC Symbol;Acc:HGNC:4124]	GO:0002378_immunoglobulin biosynthetic process
14	98025088	98075314	*10392	CHAT	Sus scrofa choline O-acetyltransferase (CHAT), mRNA. [Source:RefSeq mRNA;Acc:NM_001001541]	GO:0007529_establishment of synaptic specificity at neuromuscular junction
14	99990230	100017315	*10414	CXCL12	Sus scrofa chemokine (C-X-C motif) ligand 12 (CXCL12), mRNA. [Source:RefSeq mRNA;Acc:NM_001009580]	GO:0006955_immune response;GO:0008009_chemokine activity;GO:0042098_T cell proliferation;GO:0042379_chemokine receptor binding;GO:0045236_CXCR chemokine receptor binding;GO:0070098_chemokine-mediated signaling pathway;GO:0090026_positive regulation of monocyte chemotaxis;GO:2000107_negative regulation of leukocyte apoptotic process
14	104401815	104854168	*10426	PCDH15	protocadherin-related 15 [Source:HGNC Symbol;Acc:HGNC:14674]	GO:0007155_cell adhesion;GO:0007156_homophilic cell adhesion
14	115287649	115617696	*10483	PLCE1	phospholipase C, epsilon 1 [Source:HGNC Symbol;Acc:HGNC:17175]	GO:0000187_activation of MAPK activity
14	122141902	122331392	*10563	BTRC	beta-transducin repeat containing E3 ubiquitin protein ligase [Source:HGNC Symbol;Acc:HGNC:1144]	GO:0000209_protein polyubiquitination;GO:0004842_ubiquitin-protein ligase activity;GO:0006511_ubiquitin-dependent protein catabolic process;GO:0016567_protein ubiquitination;GO:0019005_SCF ubiquitin ligase complex
14	123356221	123478903	*10586	SUFU	suppressor of fused homolog (Drosophila) [Source:HGNC Symbol;Acc:HGNC:16466]	GO:2000059_negative regulation of protein ubiquitination involved in ubiquitin-dependent protein catabolic process
14	131288632	131418839	*10621	ADD3	adducin 3 (gamma) [Source:HGNC Symbol;Acc:HGNC:245]	GO:0005911_cell-cell junction
14	152194734	152204810	*24388	BNIP3	BCL2/adenovirus E1B 19kDa interacting protein 3 [Source:HGNC Symbol;Acc:HGNC:1084]	GO:0050873_brown faT cell differentiation
15	31248003	31803163	*15726	CNTNAP5	contactin associated protein-like 5 [Source:HGNC Symbol;Acc:HGNC:18748]	GO:0007155_cell adhesion
15	62933578	63096764	*15851	TNKS	tankyrase, TRF1-interacting ankyrin-related ADP-ribose polymerase [Source:HGNC Symbol;Acc:HGNC:11941]	GO:0000209_protein polyubiquitination;GO:0090263_positive regulation of canonical Wnt signaling pathway
15	75451998	75529953	*15889	TANK	TRAF family member-associated NFKB activator [Source:HGNC Symbol;Acc:HGNC:11562]	GO:0031625_ubiquitin protein ligase binding
15	104067018	104105776	*16034	COL3A1	collagen, type III, alpha 1 [Source:HGNC Symbol;Acc:HGNC:2201]	GO:0007160_cell-matrix adhesion;GO:0007229_integrin-mediated signaling pathway;GO:0034097_response to cytokine;GO:0050777_negative regulation of immune response
15	133026569	133186749	*27669	TNS1	tensin 1 [Source:HGNC Symbol;Acc:HGNC:11973]	GO:0007044_cell-substrate junction assembly;GO:0030055_cell-substrate junction
15	134033487	134033948	*26958	WNT10A	wingless-type MMTV integration site family, member 10A [Source:HGNC Symbol;Acc:HGNC:13829]	GO:0016055_Wnt signaling pathway
15	134534143	134587352	*27541	TMEM198	transmembrane protein 198 [Source:HGNC Symbol;Acc:HGNC:33704]	GO:0090263_positive regulation of canonical Wnt signaling pathway
15	146959764	147036546	*16289	EIF4E2	eukaryotic translation initiation factor 4E family member 2 [Source:HGNC Symbol;Acc:HGNC:3293]	GO:0031625_ubiquitin protein ligase binding
15	147606612	147668699	*16298	INPP5D	inositol polyphosphate-5-phosphatase, 145kDa [Source:HGNC Symbol;Acc:HGNC:6079]	GO:0016064_immunoglobulin mediated immune response;GO:0030889_negative regulation of B cell proliferation;GO:0045409_negative regulation of interleukin-6 biosynthetic process;GO:0045579_positive regulation of B cell differentiation;GO:0045621_positive regulation of lymphocyte differentiation;GO:0045648_positive regulation of erythrocyte differentiation;GO:0045656_negative regulation of monocyte d…
15	150485595	150550295	*16318	ASB18	ankyrin repeat and SOCS box containing 18 [Source:HGNC Symbol;Acc:HGNC:19770]	GO:0016567_protein ubiquitination
15	152921244	153035111	*24777	HDAC4	histone deacetylase 4 [Source:HGNC Symbol;Acc:HGNC:14063]	GO:0031594_neuromuscular junction;GO:0070555_response to interleukin-1
15	154937360	154993020	*16381	SNED1	sushi, nidogen and EGF-like domains 1 [Source:HGNC Symbol;Acc:HGNC:24696]	GO:0007160_cell-matrix adhesion
16	23393877	23511836	*16842	NIPBL	Nipped-B homolog (Drosophila) [Source:HGNC Symbol;Acc:HGNC:28862]	GO:0045444_faT cell differentiation
16	24682029	24902072	*16848	EGFLAM	EGF-like, fibronectin type III and laminin G domains [Source:HGNC Symbol;Acc:HGNC:26810]	GO:0010811_positive regulation of cell-substrate adhesion
16	56338239	56353011	*16996	---		GO:2000401_regulation of lymphocyte migration
16	58215144	58276383	*17008	DOCK2	dedicator of cytokinesis 2 [Source:HGNC Symbol;Acc:HGNC:2988]	GO:0001768_establishment of T cell polarity;GO:0001771_immunological synapse formation;GO:0002277_myeloid dendritic cell activation involved in immune response;GO:0042098_T cell proliferation;GO:0042110_T cell activation;GO:0042608_T cell receptor binding;GO:0045059_positive thymic T cell selection;GO:0045060_negative thymic T cell selection;GO:0046631_alpha-beta T cell activation;GO:0046633_alph…
16	60190379	60526928	*17018	TENM2	teneurin transmembrane protein 2 [Source:HGNC Symbol;Acc:HGNC:29943]	GO:0005911_cell-cell junction;GO:0007157_heterophilic cell-cell adhesion;GO:0050839_cell adhesion molecule binding
16	75191952	75275676	*22569	GRIA1	glutamate receptor, ionotropic, AMPA 1 [Source:HGNC Symbol;Acc:HGNC:4571]	GO:0030054_cell junction
17	65136536	65146713	*07508	ZBP1	Sus scrofa Z-DNA binding protein 1 (ZBP1), mRNA. [Source:RefSeq mRNA;Acc:NM_001123216]	GO:0060340_positive regulation of type I interferon-mediated signaling pathway
17	68895866	68979179	*25784	CDH4	cadherin 4, type 1, R-cadherin (retinal) [Source:HGNC Symbol;Acc:HGNC:1763]	GO:0007155_cell adhesion;GO:0007156_homophilic cell adhesion;GO:0007157_heterophilic cell-cell adhesion
18	31991911	32014016	*16636	TES	testis derived transcript (3 LIM domains) [Source:HGNC Symbol;Acc:HGNC:14620]	GO:0030054_cell junction
18	33266477	33453948	*16638	MDFIC	MyoD family inhibitor domain containing [Source:HGNC Symbol;Acc:HGNC:28870]	GO:0030111_regulation of Wnt signaling pathway
18	50050530	50053989	*16701	HOXA7	homeobox A7 [Source:HGNC Symbol;Acc:HGNC:5108]	GO:0001953_negative regulation of cell-matrix adhesion;GO:0002686_negative regulation of leukocyte migration;GO:0045656_negative regulation of monocyte differentiation
18	50062880	50065910	*16703	HOXA5	Sus scrofa homeobox A5 (HOXA5), mRNA. [Source:RefSeq mRNA;Acc:NM_001195232]	GO:0045647_negative regulation of erythrocyte differentiation;GO:0060480_lung gobleT cell differentiation
a For each gene: *= ENSSSCG000000
