# Supplementary material for: Genome Wide Distributions and Functional Characterization of Copy Number Variations between Chinese and Western Pigs
Source: PLoS One. 2015 Jul 8;10(7):e0131522. doi: 10.1371/journal.pone.0131522 (PMC4496047; doi:10.1371/journal.pone.0131522)
Supplement: S3 File — Table A, CNVRs found in Chinese domestic pigs. Table B, CNVRs found in Western domestic pigs. Table C, Comparison of identified CNVRs between Chinese and Western domestic pigs. Table D, CNVRs and associated genes unique to Chinese domestic pigs. Table E, CNVRs and associated genes unique to Western domestic pigs. Table F, Gene ontology analysis of CNV-associated genes in Chinese and Western breeds, respectively. (XLSX) [file pone.0131522.s003.xlsx]

## Sheet: A
Table S3A CNVRs found in Chinese domestic pigs
Chr	Start	End	P-value a	Individula(s)	Type
1	814801	850500	7.3712e-296	YN1,TC1,TC2,PZ3,MS4,MS4,PZ3,TC1	Loss
1	920701	973800	3.9679e-125	JH3,WJ1	Loss
1	1092301	1098900	1.1229e-37	JH3	Loss
1	1148401	1166400	1.37952e-42	JH3	Loss
1	1648201	1663488	0	JH3,JH2,NJ1,MS1,MS2,MS4	Loss
1	1984141	1995300	2.95114e-96	WJ3	Loss
1	2056501	2064300	3.0426e-182	NJ2,NJ3	Loss
1	2074201	2091196	2.0192e-196	WJ2,WJ1,TC3,TC1,NJ2,NJ1,NJ3,JH3	Loss
1	2095369	2125500	1.3711e-216	PZ1,PZ3,NJ3,NJ2,NJ1,YN1,YN3,YN2,JH3,JH1,WJ1,WJ2,TC1,TC3	Loss
1	2197801	2242200	3.5813e-42	JH3	Loss
1	2345701	2353720	9.6472e-122	MS4	Loss
1	2378497	2386800	3.7055e-213	MS4	Loss
1	2475301	2491500	1.5211e-159	WJ3,TC3,TC1	Loss
1	2508093	2527500	1.5777e-176	PZ1,JH1,JH2,JH3,WJ3,WJ1,NJ3,NJ1,NJ2,TC3,TC1,YN3	Loss
1	2552701	2587462	1.5777e-176	YN3,TC3,TC1,NJ3,NJ1,NJ2,WJ3,PZ1,PZ3,JH1,JH2,JH3	Loss
1	2792101	2800200	1.81969e-32	MS1	Loss
1	2851801	2871000	9.8546e-146	JH3,NJ3,NJ1	Loss
1	2934301	2940300	2.14905e-81	JH3	Loss
1	3168001	3182100	6.0284e-166	JH3,YN2,MS4	Loss
1	3325801	3334800	4.8538e-104	WJ3,TC2,TC4	Loss
1	3626825	3661800	1.95127e-33	MS3	Gain
1	3820201	3826800	4.16944e-61	WJ1,NJ1,JH3	Loss
1	3863701	3869700	4.82653e-93	MS4	Loss
1	3878701	3889832	4.82653e-93	MS4	Loss
1	4013581	4015200	2.29311e-56	WJ3	Loss
1	4154101	4166400	3.73048e-62	NJ2,JH2,JH3	Loss
1	4264801	4313100	4.78576e-65	PZ1,WJ3,WJ1,JH2,YN1,YN3	Loss
1	6189941	6195000	3.8332e-104	NJ2	Loss
1	6500701	6533683	4.96915e-66	JH1,JH2,YN1,NJ2	Gain
1	7948201	7961700	9.00771e-29	JH2	Loss
1	8293801	8304000	2.8584e-166	WJ2,MS4,JH1,YN2	Loss
1	8434801	8441874	1.15916e-64	WJ2	Loss
1	8580045	8590800	5.37243e-34	NJ2	Loss
1	9226201	9239700	6.4438e-156	JH1,JH2	Loss
1	9679501	9691993	3.96448e-85	PZ3	Loss
1	9729301	9733500	2.66607e-40	NJ3	Loss
1	10200553	10208100	4.03702e-40	NJ1	Loss
1	10810501	10816500	4.07889e-22	YN2	Loss
1	11301901	11307900	1.20132e-38	JH3	Loss
1	11579701	11580241	1.44671e-85	NJ3	Loss
1	11947801	11964984	2.1633e-163	JH2,WJ3,TC3,MS4	Loss
1	13597246	13606800	2.67383e-58	TC3,WJ3,JH3	Loss
1	13614301	13620300	4.3743e-114	YN1,PZ3,WJ2,WJ1,TC1,TC3,NJ1,NJ2,NJ3,JH3,MS4	Loss
1	13712401	13740600	2.701e-124	TC1	Loss
1	13905001	13920631	2.5409e-110	YN1,WJ1,WJ2,TC3,NJ1,NJ2,NJ3,MS4,JH3	Loss
1	13958245	13974000	2.63772e-89	NJ1,NJ2,YN3,YN1,TC3,JH3,WJ3,MS4	Loss
1	17951701	17958600	1.7481e-85	NJ1	Loss
1	18345901	18352500	5.66978e-56	JH2	Loss
1	27273601	27278400	4.7843e-101	NJ2	Gain
1	29376301	29384336	1.05744e-49	MS4	Loss
1	38509045	38520000	3.46894e-24	NJ3	Gain
1	44651301	44668800	1.15749e-94	YN3,YN1,WJ2,TC3,TC1,MS4,NJ2	Loss
1	52369801	52430100	1.02019e-38	PZ1,YN2	Gain
1	53086201	53091300	2.37621e-82	WJ1,NJ2,MS4	Gain
1	56293934	56306400	2.55472e-26	WJ1	Gain
1	60992101	61001100	1.83258e-38	JH2	Gain
1	64459801	64475100	5.888e-152	YN3,NJ2,NJ1	Loss
1	64609021	64618800	5.29619e-54	TC1	Loss
1	64884601	64900500	8.04296e-63	JH3,JH2,NJ3,NJ2,WJ1,TC2,TC1,TC3,MS4	Loss
1	67215001	67220100	2.17979e-43	TC2	Gain
1	67611901	67617000	7.7817e-89	NJ2	Gain
1	68253929	68303340	1.69593e-87	NJ2,WJ3	Gain
1	68313301	68332909	1.92388e-54	NJ3	Gain
1	68421001	68430474	1.26427e-32	WJ2	Gain
1	69544801	69550800	4.44302e-73	TC2,TC1,JH1	Gain
1	70148701	70154400	1.85783e-35	PZ1,TC1,TC2,NJ1,JH1	Gain
1	73599461	73623600	1.36193e-32	NJ2	Gain
1	73689001	73722139	4.43235e-48	YN1	Gain
1	73735737	73748700	1.20956e-35	TC2	Gain
1	76153801	76190400	6.73014e-51	JH3,TC1,TC3	Gain
1	76923001	76959600	1.19218e-49	JH3,YN1	Gain
1	76962313	76972200	1.98772e-30	JH2	Gain
1	77393989	77459400	4.85948e-92	WJ2,TC3,TC4,MS4	Gain
1	77507168	77557800	4.52407e-55	WJ1,NJ1	Gain
1	80444101	80451600	1.53645e-52	MS4	Gain
1	82976701	82986961	2.61105e-47	TC1,NJ2	Loss
1	83991817	83997600	5.08999e-35	PZ3,TC2	Loss
1	84343501	84353437	9.88528e-27	TC4,JH3	Loss
1	84816901	84832650	1.9346e-93	YN2,WJ1,TC1	Loss
1	85218301	85226100	4.72422e-60	WJ3,TC1	Loss
1	85894801	85914108	2.4825e-49	PZ3,WJ2,TC1,NJ2,MS4,JH2	Loss
1	87229153	87245700	3.2312e-125	JH2,JH3,NJ2,NJ1,NJ3,YN1,YN3,WJ2,WJ1,WJ3,TC1,TC3,TC2	Loss
1	98013901	98021100	4.6454e-106	WJ1,TC1,TC2,NJ2,MS4,JH1,YN3	Gain
1	104184205	104197200	8.87425e-56	NJ2,TC1,TC3	Loss
1	106161901	106177500	2.0473e-189	YN3,TC3,JH3,JH1	Loss
1	106458601	106467300	5.733e-137	PZ1,MS4	Loss
1	106528801	106537123	6.64588e-39	JH1	Loss
1	106926301	106932000	1.05354e-46	WJ3,JH2	Gain
1	107400001	107415360	3.3105e-136	TC1,NJ2,NJ3,WJ2,WJ3,JH3	Loss
1	108195901	108214200	2.4711e-166	TC4,TC3,WJ1	Loss
1	109314301	109321800	1.5659e-102	JH2,NJ2	Loss
1	109475401	109483542	2.15635e-64	WJ2,JH2	Loss
1	109486969	109503000	1.37921e-43	JH2	Loss
1	109634701	109640100	7.72739e-77	MS4	Loss
1	118107001	118116000	9.2717e-212	YN3,PZ1,NJ1	Loss
1	118848001	118880386	5.1489e-72	PZ3,PZ1,NJ2,NJ3,WJ3,TC2,MS4	Loss
1	118887301	118900500	3.1662e-107	NJ3	Loss
1	119664481	119675700	4.11516e-26	WJ3	Loss
1	119757901	119774137	7.62038e-84	PZ3,WJ1,WJ2,TC1,TC3,NJ2,MS4	Loss
1	119798597	119811900	3.1266e-171	NJ2,TC1,YN1	Loss
1	120187201	120194400	5.1725e-32	NJ2	Loss
1	120843001	120851700	5.76407e-71	NJ2	Loss
1	121682101	121694544	2.45279e-23	JH2	Loss
1	121952701	121963200	3.73279e-21	NJ2	Loss
1	122656201	122664900	1.11939e-82	MS4,JH3,JH2	Loss
1	125574001	125580300	5.2322e-144	TC3	Loss
1	126495601	126520800	3.5237e-116	WJ2,YN1	Loss
1	126594301	126600600	7.89353e-45	WJ1,JH2	Loss
1	127878301	127902300	8.34213e-24	JH3	Loss
1	133920601	133930500	2.6904e-60	WJ2,MS2,TC1,TC4	Loss
1	137595569	137601900	2.99389e-62	NJ2	Gain
1	137662201	137670960	3.18279e-40	JH2	Gain
1	142188907	142205400	2.28291e-51	JH1,TC1,MS4	Loss
1	143553601	143572200	3.4172e-213	WJ3,YN3,YN1,TC1,TC3,TC4,PZ1	Loss
1	143882203	143888700	3.9313e-34	TC4	Loss
1	144159001	144173700	1.80722e-97	PZ3	Loss
1	144325801	144339900	6.24951e-31	WJ3	Loss
1	144397201	144406500	2.77095e-80	WJ1,TC3,JH3	Loss
1	144549301	144576900	0	PZ3,WJ3,MS2,MS4,JH2,JH3,JH2	Loss
1	144643801	144661020	8.9792e-268	YN3,WJ3,TC1,NJ2,JH2,JH3	Loss
1	144904201	144909900	1.69787e-30	TC4	Loss
1	145658193	145666800	2.06113e-69	TC2	Loss
1	145675801	145683600	9.3814e-115	TC2,MS4	Loss
1	145688401	145705200	9.3814e-115	MS4	Loss
1	146173501	146180400	1.59576e-82	NJ3	Loss
1	146350801	146369616	2.08562e-82	JH2,JH1,NJ3,YN1	Loss
1	146975701	146981400	1.40882e-48	TC1	Loss
1	147105893	147116400	4.27933e-29	NJ2	Loss
1	148230001	148236300	3.54198e-78	JH2	Loss
1	151928953	151932900	1.26254e-40	NJ3,TC3,TC1	Gain
1	152651793	152658300	3.09666e-27	NJ2	Loss
1	154826401	154832100	1.1857e-116	PZ3,WJ2,WJ3,NJ1,NJ3,MS4,JH2,TC2	Loss
1	154918201	154924328	6.64146e-56	MS4	Loss
1	155134801	155148600	1.3093e-125	YN2,YN3,TC3,MS4	Loss
1	155226901	155237100	1.3767e-26	PZ1	Loss
1	155476201	155481788	6.61937e-44	MS4	Loss
1	155533801	155544300	1.64509e-74	JH2	Loss
1	155575801	155582700	1.70485e-52	YN1	Loss
1	155586301	155595900	1.2809e-107	YN3,WJ1,WJ3,NJ1,NJ2,MS4,JH1,JH2	Loss
1	155922301	155936400	2.1609e-99	TC2	Loss
1	159414001	159424500	2.11093e-39	MS1,JH1	Loss
1	159519301	159531900	3.73845e-48	JH1	Loss
1	160173301	160183500	3.95698e-70	YN2,PZ3,JH1	Loss
1	160199401	160211100	2.94e-105	WJ1	Loss
1	161384329	161415000	3.4409e-134	JH2,WJ1,TC1,MS4	Loss
1	161429701	161441868	3.4409e-134	WJ1,TC1,NJ1	Loss
1	161494501	161505300	2.1127e-175	WJ3,WJ2,YN1	Loss
1	161620201	161628008	1.14753e-95	TC2	Loss
1	161819557	161829600	2.55714e-39	PZ1	Loss
1	161945701	161952000	1.3432e-91	JH2	Loss
1	162012001	162022800	1.3432e-91	JH2	Loss
1	162030601	162041700	1.3432e-91	PZ1,TC3,JH2	Loss
1	162076801	162105288	1.3432e-91	PZ1,YN2,WJ3,TC3,NJ3,JH2,JH3	Loss
1	162780001	162787200	1.40323e-54	TC1	Loss
1	163172401	163182299	8.0007e-197	TC3,TC1,YN1,NJ2,MS4	Loss
1	163233925	163251900	3.65642e-60	NJ3,NJ1,WJ2	Loss
1	163893057	163900800	8.68183e-49	WJ1	Loss
1	163977601	163988907	1.54866e-69	YN1	Loss
1	164026241	164034900	1.38594e-81	TC1,NJ2	Loss
1	164758501	164758851	5.06686e-29	YN1	Loss
1	164806609	164823300	4.55308e-82	JH2,NJ1,TC2,TC3,MS4	Loss
1	164999437	165017700	4.90958e-97	NJ3,NJ1,YN1,PZ3	Loss
1	165555001	165566400	1.06594e-91	YN3,WJ1,TC2,JH2	Loss
1	165727284	165745200	6.52025e-70	WJ1,WJ2,WJ3,TC3,JH2	Loss
1	165760501	165779400	3.8999e-110	NJ2,NJ3,JH2,WJ3,WJ2,WJ1,TC3	Loss
1	167844901	167850000	4.33579e-49	YN1,YN3	Gain
1	171733501	171739500	2.705e-27	TC3	Gain
1	172634401	172640100	1.38282e-60	YN1	Gain
1	172833001	172839000	2.1124e-87	NJ1,NJ2	Gain
1	174309823	174338100	4.43631e-51	YN1	Gain
1	175823701	175850100	9.13702e-22	YN1	Loss
1	176127901	176133441	3.6288e-104	TC1	Loss
1	180048541	180052500	7.87622e-31	TC1	Loss
1	180217801	180231300	1.45724e-30	YN3	Loss
1	180617701	180631753	2.17995e-38	NJ2,MS4	Loss
1	180831301	180852482	5.6539e-192	PZ1,WJ2,WJ3,NJ1,NJ2,NJ3,JH1	Loss
1	181206901	181220987	9.94316e-47	YN1	Loss
1	181717201	181727100	1.65211e-28	YN3	Loss
1	183015001	183031200	1.80952e-94	YN2,YN3,PZ3,WJ3,TC2,JH1,JH2,JH3	Loss
1	184050001	184062341	7.318e-302	TC1,MS4	Loss
1	184160401	184167150	1.22193e-72	YN3	Loss
1	184868401	184874100	1.87295e-44	TC2	Loss
1	185304621	185316900	1.3165e-134	NJ2	Loss
1	187372501	187385241	2.92619e-62	PZ3,TC1	Loss
1	187402321	187409100	3.086e-64	JH2,JH1,TC1,WJ3,NJ1	Loss
1	187435501	187462200	4.04626e-77	NJ2,MS4,WJ3,TC3,JH1,JH3,NJ2	Loss
1	187627801	187646353	3.87941e-32	YN1,WJ1	Loss
1	188061901	188074489	2.72505e-75	NJ1,NJ3	Loss
1	191434201	191437036	1.60819e-29	TC2	Gain
1	191696561	191738722	4.91479e-41	TC3	Gain
1	191739601	191743555	1.49131e-36	YN1	Gain
1	191972401	191978100	9.74916e-40	TC1,MS4	Gain
1	195747601	195752700	1.03701e-29	TC2	Gain
1	197008801	197045252	1.22369e-77	TC2	Gain
1	198207601	198212400	5.37473e-57	NJ2	Gain
1	201999901	202012200	1.52355e-47	TC1,NJ2	Loss
1	202439701	202444500	3.26129e-37	TC1	Gain
1	210393901	210404100	2.89733e-52	JH2	Gain
1	210423901	210436500	1.93366e-33	JH2	Loss
1	212568707	212570700	1.89358e-84	YN1,PZ3	Loss
1	212886215	212907000	3.3631e-205	PZ1,PZ3,MS4,TC2	Loss
1	213380401	213388200	1.17901e-45	NJ3	Loss
1	215416201	215417069	1.42452e-28	NJ2	Loss
1	236464891	236500921	4.50246e-28	TC4	Gain
1	241947601	241948405	3.00626e-43	PZ3	Gain
1	249063901	249082710	1.35449e-73	WJ1,JH2	Loss
1	250252477	250266900	2.53842e-43	NJ2	Loss
1	254021701	254027700	6.06164e-44	YN3,TC3,MS4	Gain
1	263386501	263405400	7.85426e-87	NJ2,NJ3,JH3,PZ3,WJ3,WJ1,YN3,YN1,TC4	Loss
1	263824979	263836800	2.07732e-71	YN1,NJ2	Loss
1	264080401	264088714	1.6094e-110	TC3	Loss
1	264090817	264095100	3.54639e-51	MS1	Loss
1	264319201	264337368	1.452e-36	TC2	Loss
1	264373297	264387600	3.2587e-100	JH2,TC4	Loss
1	264480001	264485400	1.30521e-78	MS4	Loss
1	265377601	265383600	3.21711e-76	NJ3	Loss
1	265420201	265426200	2.95886e-41	YN3	Loss
1	265555513	265558500	1.86368e-21	TC4	Loss
1	266721601	266733822	1.2683e-109	TC3,WJ1	Loss
1	267447601	267461674	1.14395e-42	TC3	Loss
1	268220101	268272900	9.37909e-63	YN1,YN3,TC2,JH2	Loss
1	268285801	268288821	9.37909e-63	YN1	Loss
1	268307153	268315500	1.94736e-79	YN1,JH1	Loss
1	268701901	268711200	1.99072e-36	TC3	Loss
1	275992201	276015759	5.43491e-35	YN1	Loss
1	279028201	279033172	1.80548e-89	PZ1,PZ3,JH3	Loss
1	279356401	279368700	2.0524e-97	YN3,PZ3,TC1,TC2,NJ2	Loss
1	279381001	279390600	9.33268e-63	PZ3,WJ1,WJ3,TC2,TC3,NJ1,JH1,JH3	Loss
1	280279053	280288800	5.57042e-28	NJ2,TC1	Loss
1	281129101	281144700	3.0137e-127	TC1,JH1,JH3,WJ2	Loss
1	281229301	281251500	5.6354e-57	JH3	Loss
1	281532301	281551800	5.9142e-27	JH3	Loss
1	283599601	283605900	2.8868e-100	YN1,WJ2,TC2,TC3,NJ3,JH1	Loss
1	286862701	286863221	3.94519e-79	TC3	Loss
1	288056101	288067800	2.1046e-166	MS4	Loss
1	288385501	288393216	3.02004e-37	NJ1	Loss
1	289269901	289285045	3.79644e-50	TC4,JH1	Loss
1	289303633	289321500	1.16454e-26	JH1	Loss
1	289339501	289368000	1.74814e-53	JH1,JH3,TC1	Loss
1	292895401	292923600	9.52117e-62	JH3	Loss
1	292941861	292942800	1.01432e-35	TC2	Loss
1	294016201	294057300	1.826e-153	TC3,NJ3,NJ1	Loss
1	294416101	294434700	2.40154e-65	JH3,WJ3	Loss
1	295473781	295486800	3.6402e-54	WJ3	Loss
1	297865621	297893700	4.944e-172	WJ3	Loss
1	300521761	300535200	2.3251e-142	TC1	Loss
1	302457301	302464645	4.59296e-94	TC4	Loss
1	305252677	305253300	1.5628e-182	NJ1	Loss
1	305297701	305320516	0	NJ1,PZ1,TC2,MS4	Loss
1	305339839	305351700	8.71746e-84	TC4,TC2	Loss
1	305792341	305799600	3.6836e-172	TC1	Loss
1	306975601	306985500	2.56333e-23	TC4	Loss
1	307810757	307829700	7.84137e-73	TC2	Loss
1	308783101	308799500	6.83775e-93	MS2	Loss
1	308820601	308852100	2.4753e-291	JH3,PZ3,TC3,TC1,MS2,NJ2	Loss
1	308883301	308892672	1.3851e-99	MS1	Loss
1	309399301	309408000	1.66539e-70	WJ1,TC2	Loss
1	309446701	309456600	3.04075e-90	WJ3	Loss
1	309880501	309902461	3.3919e-102	JH3,JH1,JH2,WJ3,WJ1,YN1,TC1,TC2,TC3,TC4,MS4	Loss
1	309928609	309939900	8.8246e-103	JH2,JH3,MS4,TC1,TC3,WJ1,WJ3,YN1	Loss
1	309964201	309994500	7.79049e-68	TC3,NJ1,NJ3,MS4,JH2	Loss
1	310099801	310105500	1.4713e-57	NJ3	Loss
1	311328001	311340900	1.7496e-116	YN1,WJ3,NJ1,MS4,JH1	Loss
1	311358301	311376883	2.8818e-169	YN1,YN3,TC1,TC2,JH1,JH3,PZ3,WJ1,WJ2,WJ3,NJ1,NJ2,NJ3,MS4	Loss
1	311392201	311409600	3.6032e-135	WJ3,WJ2,WJ1,PZ3,NJ3,NJ1,NJ2,JH3,YN1,YN3,MS4,TC2,TC1	Loss
1	311442301	311448624	1.62199e-86	NJ1	Loss
1	311670073	311678400	4.66301e-90	JH2	Loss
1	313726801	313794000	6.9231e-105	MS3	Gain
1	313805401	313859400	6.9231e-105	MS3	Gain
1	313927801	313942464	8.35995e-91	MS2,MS1,TC2	Loss
1	313980481	313981500	1.57373e-77	MS1	Loss
1	313992001	314008500	6.0187e-131	MS1,MS2,TC2	Loss
1	314106601	314162400	3.4576e-138	MS3	Gain
2	116101	167400	1.50758e-93	MS3	Gain
2	408601	420000	2.9762e-124	PZ3,JH2	Loss
2	444901	452497	6.09769e-42	MS3	Gain
2	612301	617599	6.43453e-25	MS2	Loss
2	1028401	1069537	3.79576e-39	MS3	Gain
2	2271901	2277097	4.14161e-31	TC4	Loss
2	2731201	2747700	8.7803e-113	TC2	Loss
2	3045601	3059700	1.021e-127	TC3,YN2,WJ1	Loss
2	3084854	3096000	2.80817e-32	TC3	Loss
2	3871251	3878400	4.8966e-122	MS4	Loss
2	3934477	3944100	1.0853e-104	TC4,MS1,MS2	Loss
2	3980401	3987300	1.4917e-128	JH2	Loss
2	5742001	5763000	2.55285e-66	JH3,MS2,MS1	Loss
2	6957301	6969600	1.16599e-72	MS1,JH3	Loss
2	7295701	7357200	4.2523e-239	MS4,WJ3	Loss
2	8354101	8362500	6.45478e-97	TC2	Loss
2	8568588	8584800	1.37975e-73	WJ1,WJ3,TC3	Loss
2	8629633	8642100	1.13714e-59	PZ3	Loss
2	9262801	9276300	1.4107e-45	JH3	Loss
2	16222201	16232987	1.69015e-37	YN1	Loss
2	16570801	16589400	2.89237e-82	PZ3,TC2,NJ1	Loss
2	16651801	16654849	3.62326e-22	JH1	Loss
2	17010901	17048676	1.3789e-124	WJ2,WJ3,NJ1,NJ2,PZ1,PZ3,MS4,TC2,TC3,TC1,TC4,JH1,JH2	Loss
2	17665201	17674500	2.51279e-23	PZ3	Loss
2	17874125	17880600	2.59162e-48	PZ1	Loss
2	19695301	19703400	4.713e-107	WJ3,WJ1	Loss
2	19738501	19747500	3.99762e-49	WJ3	Loss
2	20243101	20249700	4.91907e-48	NJ1,MS4	Gain
2	20373133	20381400	1.4435e-105	NJ2,TC1	Loss
2	21642901	21647700	9.03346e-29	WJ2	Gain
2	26813101	26820900	7.56345e-39	WJ3	Loss
2	27198001	27204300	2.6855e-167	WJ1,TC1,NJ1	Loss
2	27222901	27231900	2.6855e-167	TC1	Loss
2	27257701	27269965	1.94478e-26	PZ3	Loss
2	30443101	30448200	6.7401e-104	YN3,WJ1,WJ3,MS1,MS4	Gain
2	31527301	31539300	8.82837e-33	TC3,TC1,MS4	Gain
2	31734001	31739100	2.97353e-83	PZ3	Gain
2	31964101	31972500	1.64283e-74	NJ1,JH1	Gain
2	32158201	32163300	3.84754e-74	NJ2	Gain
2	32488801	32494200	6.76447e-74	YN1,YN3,WJ3,TC3,NJ3	Gain
2	42246001	42272462	4.1292e-121	WJ1,WJ3,PZ1,TC1,TC2,NJ1,NJ3,JH1,JH2,JH3	Loss
2	42580801	42589500	1.9217e-87	JH3	Loss
2	42743701	42764556	8.81179e-45	PZ1	Loss
2	44534401	44548200	6.65395e-27	MS2	Loss
2	45383439	45396900	7.90254e-91	MS4	Loss
2	47156701	47163900	1.90294e-88	NJ2	Loss
2	49671301	49675710	7.04873e-20	YN2	Loss
2	50280601	50289000	1.2731e-163	YN3,TC1	Loss
2	50463447	50485200	5.21821e-81	PZ1,PZ3,MS4	Loss
2	51137401	51156560	3.33139e-31	TC3	Loss
2	51191696	51207600	2.03513e-73	TC3,JH3	Loss
2	51370201	51373350	8.83193e-19	YN2	Loss
2	51508117	51533400	2.23417e-43	PZ3	Loss
2	51877801	51885000	3.4006e-71	TC3,NJ2	Loss
2	53047501	53054100	2.33475e-52	NJ1	Loss
2	54009301	54026023	1.67737e-76	YN2,YN3,JH1,PZ3,TC2,MS2	Loss
2	54083701	54101700	7.67685e-45	JH3,WJ3,TC1	Loss
2	54296101	54304200	8.63697e-82	YN1,WJ3,TC1,NJ2,JH2,JH3	Loss
2	54327901	54339300	7.39864e-30	NJ3,JH2	Loss
2	54420601	54437700	4.0505e-44	NJ3,NJ1	Loss
2	61779901	61788007	3.2971e-200	WJ1,NJ2,YN1,TC1	Loss
2	65168401	65175300	3.9438e-138	NJ3	Loss
2	65248501	65260440	1.59251e-87	YN2,TC4	Loss
2	65286361	65300100	1.04839e-25	TC4	Loss
2	65614501	65618302	1.57096e-47	MS2	Loss
2	66561301	66573352	1.91652e-89	TC4,MS2	Loss
2	69298201	69309600	4.3194e-150	TC4,WJ3,JH1,NJ1	Loss
2	70277701	70280981	3.7459e-224	TC1,NJ2	Loss
2	70320897	70330200	1.21367e-88	WJ1,TC2	Loss
2	71653801	71665250	2.7069e-25	YN3	Loss
2	71728525	71739000	1.09351e-90	TC4,TC2,JH1,PZ1	Loss
2	71779201	71813976	2.32996e-79	PZ1,PZ3,JH1	Loss
2	71831881	71842500	8.37713e-53	PZ3	Loss
2	73184101	73193700	2.9554e-102	YN3,JH2	Loss
2	73364401	73378699	4.1167e-49	TC4	Loss
2	73559401	73568100	1.89482e-48	YN1,WJ2	Loss
2	73836601	73849921	9.17388e-88	PZ3,TC1,TC3,NJ1,NJ2,NJ3,MS4	Loss
2	74589601	74600536	3.2526e-304	MS4,TC2	Loss
2	74637701	74649600	0	MS4	Loss
2	74672101	74678700	3.20273e-82	TC4	Loss
2	75458353	75461100	1.18982e-91	TC2	Loss
2	77154001	77191773	1.4456e-247	TC1,MS4,NJ2	Loss
2	77291101	77301600	4.08596e-63	TC4,MS2	Loss
2	77415901	77430150	2.3985e-155	PZ3,TC4,YN2	Loss
2	77454002	77473200	0	WJ1,MS4,TC4,TC3,PZ3	Loss
2	77738329	77752200	7.56036e-49	TC4	Loss
2	78097483	78110400	1.3289e-87	JH1,TC2,TC4,MS2	Loss
2	78262201	78271573	6.8249e-110	TC2,TC4	Loss
2	78275413	78277500	3.21285e-45	TC2	Loss
2	78297601	78307792	3.21285e-45	TC2	Loss
2	78785701	78793800	1.5337e-165	JH2	Loss
2	79288201	79295700	5.1844e-124	YN2,TC2	Loss
2	79515001	79560488	1.5839e-223	YN1,PZ1,PZ3,WJ1,WJ2,TC1,TC2,TC3,NJ2,MS4	Loss
2	80656201	80662500	3.9708e-39	YN2	Loss
2	80672101	80679900	8.24738e-49	PZ3	Loss
2	80714845	80718000	1.6245e-74	PZ3	Loss
2	81889201	81905400	6.4007e-112	WJ2,YN3,MS4,PZ3	Loss
2	83081101	83100600	1.06233e-45	JH3	Loss
2	83120401	83136000	2.75744e-42	JH3	Loss
2	83950201	83957400	1.0255e-64	YN1,PZ1	Gain
2	88662901	88669500	2.2619e-109	WJ3,YN1,PZ3,TC1	Gain
2	89335505	89336400	8.45266e-28	NJ2	Loss
2	92575201	92581800	2.66547e-40	WJ3	Gain
2	94648801	94657200	9.33724e-79	TC4,TC2,TC3	Gain
2	97796401	97826456	1.2337e-109	TC2,YN1,WJ3,MS4	Gain
2	97828657	97875300	1.0973e-60	TC4,TC2,JH2	Gain
2	98732401	98746452	6.64674e-67	NJ2,WJ2	Gain
2	98938501	98944200	8.4591e-56	YN1,YN3,JH3	Gain
2	98982901	99006138	1.3802e-62	PZ1	Gain
2	99038185	99043500	2.38204e-48	JH2	Gain
2	99557701	99564900	9.59202e-44	NJ1	Gain
2	102117001	102124500	2.034e-93	PZ3,NJ3,MS4	Gain
2	102307201	102312600	3.76277e-38	WJ1,WJ2,TC2,TC3	Gain
2	102868501	102900600	7.07385e-41	JH3	Gain
2	102918301	102924600	2.75494e-35	PZ3	Gain
2	102934801	102949500	1.18355e-81	YN1,WJ2	Gain
2	103030501	103037700	1.18355e-81	YN1,YN3	Gain
2	103206601	103212900	3.39003e-36	YN3,JH2,TC4	Gain
2	103220701	103225200	2.44672e-29	WJ2	Gain
2	103307101	103314600	9.6366e-100	TC3,TC2,TC4,JH2,YN2,NJ1,MS4,WJ1,WJ2,PZ3	Gain
2	103427101	103433700	6.42522e-30	TC3,TC4,NJ1	Gain
2	103908901	103920600	3.61926e-26	WJ3,NJ2	Gain
2	104294101	104305800	1.98258e-50	WJ3,TC4	Gain
2	104313001	104319300	1.98258e-50	WJ3	Gain
2	104727001	104778600	6.5225e-121	PZ1,PZ3,YN1,YN2,YN3,WJ3,TC1,TC3,JH1,NJ3	Gain
2	105150601	105156900	4.73745e-63	YN1,YN3,WJ3,TC1,NJ1,MS4	Gain
2	106430943	106466077	6.93448e-34	TC3,MS4	Gain
2	110456101	110460300	1.19987e-86	PZ3	Gain
2	110487601	110492700	1.09003e-63	TC2,MS4,JH2,PZ1	Gain
2	110774101	110823788	9.84415e-97	TC1,TC2,JH3	Gain
2	111296701	111303600	6.37516e-67	NJ3	Gain
2	112668901	112675500	6.42001e-90	JH1,YN1	Gain
2	114817381	114862680	2.67441e-73	WJ3	Loss
2	115198501	115203600	1.99541e-92	WJ3	Gain
2	116725801	116730000	1.13607e-90	MS4	Gain
2	117654001	117662700	5.05435e-92	WJ1,PZ1,TC2,TC3,NJ2	Gain
2	117839101	117846600	2.9666e-134	WJ1,TC3,TC4,NJ1	Gain
2	130352401	130358400	1.8056e-103	PZ3	Gain
2	132477901	132483300	7.75685e-82	TC2,NJ1,NJ2,NJ3,MS4	Gain
2	139634701	139644600	3.76094e-63	YN3,JH1	Loss
2	139690201	139697100	6.01083e-86	PZ3,WJ3,JH3	Loss
2	139719901	139727100	6.01083e-86	YN1,PZ3,JH3	Loss
2	139895101	139913750	3.6554e-161	YN1,YN2,YN3,PZ3,WJ2,TC1,TC3,NJ1,MS4	Loss
2	139937323	139957200	9.7532e-168	YN1,YN3,YN2,NJ1,WJ2,MS4,TC3,TC1	Loss
2	139982101	139998000	1.19571e-81	WJ3	Loss
2	140005801	140011500	9.7532e-168	MS4	Loss
2	140157901	140167569	2.16952e-40	TC3	Loss
2	140202705	140212200	1.9503e-159	TC3,TC2,YN2,PZ3	Loss
2	140234701	140250900	8.40429e-87	YN1,YN2,YN3,WJ1,WJ3,TC2,NJ1,MS4,JH3	Loss
2	140427569	140443200	2.18825e-40	TC3,NJ2	Loss
2	141755701	141764100	4.8214e-35	PZ1	Loss
2	141991801	141992930	1.15139e-25	PZ1	Loss
2	142029361	142041600	1.01848e-38	PZ3	Loss
2	142073701	142086135	3.91327e-62	YN3,PZ3,WJ1	Loss
2	142386601	142392900	2.06262e-33	TC4	Loss
2	142777895	142794000	2.30272e-42	MS4	Loss
2	142821841	142828200	4.3561e-83	WJ3	Loss
2	143806201	143812200	1.11487e-35	NJ3	Loss
2	144833701	144842100	8.41701e-92	WJ2,TC3,NJ1,MS4	Loss
2	144974038	145009172	8.82892e-70	TC3	Loss
2	145975501	145981200	1.27353e-42	YN1,WJ3,NJ1	Loss
2	146115301	146135100	1.2433e-109	WJ3,NJ2	Loss
2	146145601	146156400	3.3895e-121	TC1	Loss
2	146624701	146651401	5.8595e-120	NJ2,NJ3,WJ2,WJ1,YN2,YN1,TC3,TC1,TC2,MS2,MS4,JH2,JH3,PZ3	Loss
2	146701101	146726700	3.9517e-109	TC1,TC3,YN1,NJ2,JH2,WJ2,MS4	Loss
2	146864301	146868900	3.84945e-67	TC3	Loss
2	147124201	147137100	7.09766e-80	YN1	Loss
2	147137701	147147600	3.93537e-68	WJ3	Loss
2	147212401	147215127	7.09766e-80	YN1	Loss
2	147292993	147311400	1.55224e-63	MS1	Loss
2	149324951	149327400	5.31805e-89	YN3,WJ1,PZ1	Loss
2	149379901	149391757	2.433e-249	TC3,JH1,PZ3,MS4	Loss
2	149394021	149407800	9.41938e-72	TC3,MS4	Loss
2	150344401	150349692	1.66585e-41	TC3	Loss
2	150356720	150357600	2.70015e-89	TC3	Loss
2	150420001	150426000	9.5652e-117	WJ2,MS4,JH2	Loss
2	150931801	150950700	4.28455e-41	WJ3,JH2,TC2,NJ3	Loss
2	150955801	150970261	3.07712e-39	NJ3	Loss
2	150998757	151010400	1.79177e-27	NJ2	Loss
2	153945901	153951870	9.3925e-105	MS4	Loss
2	153982201	154004400	5.12979e-71	JH3	Loss
2	154441501	154456500	7.67985e-47	WJ2	Loss
2	154587601	154596046	2.557e-67	MS4	Loss
2	156321061	156328200	1.61047e-33	TC1	Loss
2	156434401	156444900	3.9785e-105	WJ2,NJ3	Loss
2	157008901	157015500	2.73885e-75	TC2	Loss
2	157169396	157172400	8.01357e-44	MS2	Loss
2	157959301	157974300	1.1365e-152	PZ3,TC1,JH3	Loss
2	158038441	158058600	5.9301e-201	TC1	Loss
2	158381554	158421900	7.18978e-98	TC3	Loss
2	160376833	160395600	6.61964e-87	NJ3,NJ1,JH1,JH2,WJ2,WJ3	Loss
2	160423209	160427100	3.73924e-51	NJ2	Loss
2	160461001	160473852	3.73924e-51	PZ1,WJ2,NJ1,NJ2	Loss
2	160644001	160651800	2.59736e-69	YN1,PZ3,NJ2,MS4	Gain
2	162216601	162233400	0	YN3,TC1,TC3,JH1,JH2,JH3	Loss
2	162254653	162276300	9.8273e-152	JH1,JH2,JH3,YN1,YN3,TC3,TC1,MS2	Loss
3	43801	84000	1.1979e-71	MS3	Gain
3	178257	186600	3.50648e-47	MS3	Gain
3	932417	973553	7.76092e-51	MS3	Gain
3	1061101	1107300	3.4451e-125	MS3	Gain
3	1636501	1642686	1.05414e-24	MS2	Loss
3	1748701	1796273	2.7457e-87	MS3	Gain
3	2173353	2189400	3.4544e-108	MS3	Gain
3	2784301	2807136	5.61316e-68	JH2	Loss
3	3580801	3604800	4.4247e-191	NJ1,YN3,MS4	Loss
3	4542001	4552628	1.58668e-57	TC2	Loss
3	4764673	4796352	2.49994e-68	MS1	Loss
3	5457901	5491657	9.84888e-31	JH1,MS3	Gain or Loss
3	7843201	7864080	5.73343e-93	NJ2,NJ1,WJ1,WJ3,TC3,TC1,YN3,MS4,JH2	Loss
3	7884241	7901400	1.0112e-224	JH2,JH3,PZ3,WJ1,WJ3,YN3,TC1,TC3,MS4,NJ2,NJ1	Loss
3	7956301	7962300	2.5416e-119	YN3	Loss
3	8052001	8066184	4.88715e-98	NJ1,TC1,TC2,JH2	Loss
3	8070783	8084700	0	MS4,NJ1,YN2,TC1,TC2,JH2	Loss
3	8684601	8698500	4.47818e-71	YN3,NJ3	Loss
3	9861901	9868800	5.18198e-55	WJ3,MS1	Loss
3	9908447	9950700	1.0892e-102	YN1,MS4	Loss
3	10380001	10390693	2.49055e-35	JH1	Loss
3	10419301	10437900	1.39359e-64	YN3,PZ3	Loss
3	11159101	11167718	8.22821e-62	MS2	Loss
3	11278121	11283000	6.39146e-28	MS3	Gain
3	12529142	12547200	7.70922e-42	TC3	Loss
3	14513101	14524809	1.35926e-36	TC3	Loss
3	14647081	14701500	5.26963e-24	YN2	Loss
3	17762401	17776620	5.0101e-36	TC2	Loss
3	17783097	17786100	1.47855e-42	TC2	Loss
3	18093001	18102300	1.19554e-53	PZ3	Loss
3	18400201	18423900	8.99001e-30	JH3	Loss
3	18612601	18651600	1.5279e-285	JH3,PZ3,TC1	Loss
3	22342201	22345536	1.89402e-32	NJ1	Loss
3	22536301	22543200	3.09964e-51	YN1,JH3	Gain
3	22556101	22564200	1.40387e-58	WJ1	Gain
3	27998101	28009268	2.6188e-54	MS4	Loss
3	28040239	28051800	9.84584e-52	MS4	Loss
3	29040901	29049300	3.69153e-56	TC2	Loss
3	32738401	32742763	3.31723e-60	JH1	Loss
3	32862301	32869200	1.5958e-160	NJ1,MS4	Loss
3	37557885	37589100	5.45476e-57	PZ1,NJ3,WJ2,MS4	Loss
3	37644001	37654765	5.45476e-57	PZ1,NJ3	Loss
3	37816129	37826100	7.55951e-30	NJ3	Loss
3	38537401	38550300	1.1037e-108	WJ3	Loss
3	39075901	39080646	1.61456e-71	MS2	Loss
3	39455101	39463632	1.6316e-105	TC1,TC3,JH3	Loss
3	39478201	39496295	1.6531e-74	YN1,PZ3	Loss
3	40203001	40215139	2.63109e-50	TC3,JH1	Loss
3	40889185	40923465	1.31374e-33	MS3	Gain
3	41017201	41055000	4.38338e-80	MS3	Gain
3	41087401	41099700	3.71753e-24	MS3	Gain
3	41235913	41249400	4.48612e-65	PZ3	Loss
3	41446201	41485657	7.3016e-105	MS3	Gain
3	41516101	41545800	1.12985e-36	JH3	Loss
3	41572501	41589900	9.67541e-88	PZ3,WJ3,TC2,MS2,JH3	Loss
3	41611825	41625300	1.9879e-118	PZ3,MS2,MS1	Loss
3	41650201	41691337	6.91904e-43	MS3	Gain
3	41896801	41908500	1.22421e-42	JH3,TC2	Loss
3	41974201	42008700	3.27297e-55	MS3,JH3,PZ3,MS1	Gain or Loss
3	42041302	42052200	1.61117e-52	MS2	Loss
3	42444901	42462850	8.0194e-307	YN1,YN2,YN3,PZ3,TC1,TC2,MS2,MS4,JH2,JH3	Loss
3	42945301	42951900	9.689e-29	WJ1,JH2	Loss
3	43569901	43588200	1.5007e-142	JH3,JH2,PZ3,TC3,TC4,TC2,TC1,YN3,MS4	Loss
3	43602001	43619400	2.55585e-34	JH3	Loss
3	43985701	43994400	4.35748e-73	TC2	Loss
3	44365801	44378700	3.55871e-98	TC2,JH1,YN2	Loss
3	44489005	44500800	2.1144e-204	NJ3,WJ1,YN1,TC1	Loss
3	44531701	44538000	1.64308e-88	JH1,JH3	Loss
3	45101701	45115452	1.89441e-30	NJ1	Loss
3	47495494	47511300	2.61833e-33	TC3,WJ1	Loss
3	48501601	48523105	1.10497e-72	WJ3,NJ3,JH3	Loss
3	48542089	48565200	1.01339e-38	NJ3,WJ3	Loss
3	49171501	49189500	2.03291e-52	YN1	Loss
3	49380001	49410300	2.90472e-48	YN3	Loss
3	50756101	50766000	4.24168e-65	TC1,MS4	Loss
3	52916401	52923000	7.50583e-56	YN3,MS4,JH2	Gain
3	56150701	56162700	2.6915e-45	JH3,MS4	Loss
3	56291101	56298600	1.60168e-34	WJ2	Loss
3	57969601	57970308	6.07721e-41	NJ1	Loss
3	58307701	58321401	1.09914e-61	TC1,NJ1,NJ2,NJ3,JH3,PZ3	Loss
3	58348081	58362000	5.27859e-68	PZ3,NJ1,NJ2	Loss
3	58497301	58510620	7.74791e-86	WJ2	Loss
3	59432185	59448600	8.35062e-35	WJ2,YN1	Loss
3	62038201	62053821	8.45124e-45	YN2,YN1,PZ3,TC2,JH3	Loss
3	64339801	64344600	7.88207e-36	MS4	Gain
3	69436801	69438741	3.5874e-122	TC1,TC4	Gain
3	69442149	69451500	2.44543e-97	TC2,TC4	Gain
3	71708701	71711928	4.19727e-95	TC1,JH2	Loss
3	73067101	73067806	4.47311e-63	WJ1	Loss
3	74301601	74308200	6.93903e-66	WJ3,TC1,NJ3	Loss
3	74493901	74502300	3.0879e-48	PZ3	Loss
3	74720701	74727900	3.2665e-107	YN3,PZ3,TC2,TC3,NJ1,NJ3,JH1,JH3,JH2,WJ2,WJ3,MS4	Gain
3	75694501	75699300	2.06031e-45	PZ3,MS4	Gain
3	75905701	75907314	1.06736e-24	WJ2	Loss
3	78816001	78821400	2.25647e-30	NJ1	Gain
3	80715797	80716200	2.59066e-32	YN1	Loss
3	80733601	80741100	1.80763e-19	JH3	Loss
3	81201301	81207300	2.0485e-102	WJ2,JH2	Gain
3	81225601	81231900	3.9421e-102	NJ2	Gain
3	82965544	83053200	4.2504e-110	WJ1,NJ2,YN2,PZ3,TC2,TC4,NJ2,MS4,TC3	Gain
3	84138901	84143100	5.44984e-93	MS4	Gain
3	86211001	86212585	5.53023e-29	TC4	Gain
3	86317501	86323800	3.80195e-40	WJ1,TC2	Gain
3	86554957	86558700	6.99259e-86	MS4	Gain
3	86903401	86911200	3.01082e-39	YN3,NJ1,MS4	Gain
3	86925601	86928456	3.01082e-39	NJ1	Gain
3	87276001	87288300	3.19656e-86	TC1,NJ2,JH2,JH3	Gain
3	87469801	87477000	2.95402e-35	YN3	Gain
3	87561901	87568500	4.199e-67	TC1,TC4,NJ1,NJ2,PZ3,WJ2,WJ3,MS4,JH1,JH2	Gain
3	88291005	88295700	1.19882e-68	WJ1	Gain
3	88346101	88352400	3.89913e-96	TC2	Gain
3	88456501	88463400	4.8159e-130	TC3,TC4,TC2,WJ2,WJ3,NJ1,NJ2,NJ3,MS4	Gain
3	95385001	95394000	8.15519e-91	YN2,TC2,TC2,TC3	Gain
3	96078001	96083400	7.97162e-60	WJ1	Gain
3	96616423	96663300	1.07667e-49	WJ2,PZ1	Gain
3	99501001	99512100	1.34958e-25	TC2,PZ3	Loss
3	99663001	99669060	1.18484e-76	WJ3	Loss
3	100382401	100389900	6.75034e-84	WJ1,WJ2,TC1	Loss
3	100400101	100414800	6.75034e-84	TC1,TC3,MS4	Loss
3	101116201	101125200	1.28e-135	TC4,TC1,TC2,TC3,YN1,YN3,WJ1,WJ3,NJ1,NJ2,MS4,JH2,JH3	Gain
3	101165401	101175000	6.14461e-88	PZ3,WJ2,NJ3	Gain
3	101827801	101835900	2.36765e-28	YN3	Gain
3	102098401	102102900	6.4162e-117	WJ2,MS4	Gain
3	102464701	102468604	6.5497e-101	WJ2,WJ1,WJ3,JH1	Gain
3	103421401	103474800	1.60759e-25	PZ1	Loss
3	107749201	107755800	2.18759e-37	WJ2,MS4,JH2	Gain
3	108141001	108147900	2.5153e-94	YN1,WJ1,WJ2,WJ3,NJ3,MS4,JH3	Gain
3	114007201	114013800	1.13143e-75	YN1,PZ3,WJ3,WJ1,MS4,JH1,TC1	Gain
3	115296901	115317447	8.44455e-68	YN1	Loss
3	117349501	117357300	4.62589e-40	YN3	Loss
3	118894021	118914300	5.76046e-87	YN2,YN1,TC1,WJ3	Loss
3	119483101	119513100	4.2666e-166	MS4	Loss
3	120463351	120479100	3.34348e-60	YN2	Loss
3	121153801	121189800	3.1868e-183	WJ3,MS4	Loss
3	122385601	122391900	1.35179e-63	WJ1,NJ2	Loss
3	122541901	122552501	4.06546e-31	TC1	Loss
3	125726701	125739900	2.24084e-55	JH2,JH3	Loss
3	137503501	137512998	8.93706e-36	WJ2,MS4	Loss
3	137582551	137600700	6.19213e-73	WJ2,WJ1,WJ3,NJ2,NJ1,TC3,TC2,TC1,MS4	Loss
3	137802901	137823192	8.95665e-66	NJ1	Loss
3	139777681	139811100	4.03006e-63	WJ3	Loss
3	139920985	139934400	1.31266e-48	PZ3,WJ3	Loss
3	140221469	140229900	3.30366e-33	YN1,TC3	Loss
3	140856521	140861100	1.34063e-40	MS3	Gain
3	140996756	141027921	2.19849e-59	TC3,JH1,MS3	Gain or Loss
3	141697801	141718500	1.32423e-97	YN1,TC1,WJ1,TC1	Loss
3	142664101	142673400	2.30482e-44	WJ2	Loss
3	143899501	143908297	3.16902e-35	JH1	Gain
4	21619	62400	0	TC4,TC2,MS4,NJ2,NJ1,YN3	Loss
4	268801	281035	5.15059e-52	TC4,MS1	Loss
4	359401	404100	1.11182e-45	MS3	Gain
4	408601	418217	1.11182e-45	MS3	Gain
4	425073	452400	6.2282e-101	MS3	Gain
4	520201	526039	1.15496e-33	TC4	Loss
4	562161	578400	2.4715e-143	TC3	Loss
4	641401	666600	8.2014e-274	MS2,TC1,JH3,PZ3,TC1	Loss
4	699001	705884	8.45857e-46	TC2	Loss
4	725313	737100	1.80701e-71	TC2,TC4	Loss
4	1020097	1028700	1.1287e-39	MS1	Loss
4	1060201	1069200	6.1061e-143	TC3,MS2,JH3	Loss
4	1087969	1102500	1.44791e-82	TC2,JH3	Loss
4	1558201	1576881	8.30993e-33	MS3	Gain
4	1884633	1899000	6.66828e-86	MS2	Loss
4	2049001	2059368	3.89366e-88	TC2,TC4,MS2	Loss
4	2304301	2319450	2.6343e-230	MS4,MS2,YN1,YN2,YN3,PZ3,WJ3,TC2,JH3	Loss
4	2339191	2361600	3.128e-187	YN2,YN3,YN1,PZ3,JH3,WJ3,MS4	Loss
4	2482501	2512688	1.0794e-111	WJ3,TC2	Loss
4	2551545	2565900	1.94568e-66	TC2,JH3	Loss
4	5565385	5580000	1.69455e-47	TC3,TC1	Loss
4	5694601	5714640	2.6978e-53	WJ3,NJ1,PZ1	Loss
4	5995333	5995500	1.02683e-86	NJ1	Loss
4	7948219	7967100	7.98303e-42	TC4	Loss
4	8328601	8346013	7.27511e-91	TC2,YN2,JH1	Loss
4	8468701	8478300	8.23212e-28	WJ2	Gain
4	16559401	16566300	5.08482e-75	TC3	Loss
4	26150101	26155200	3.1597e-104	PZ3,WJ3,JH1	Gain
4	32686201	32690700	1.28018e-68	MS4	Gain
4	34327333	34363113	6.8395e-24	NJ2	Gain
4	34726501	34738500	1.4564e-50	YN3,NJ1,JH1,JH2	Gain
4	34856701	34861800	4.78209e-33	JH2	Gain
4	34863301	34867800	1.34698e-35	NJ2	Gain
4	36108901	36113400	5.22165e-87	JH2	Gain
4	36738601	36745200	1.16901e-49	JH2	Loss
4	38243101	38248800	5.95386e-88	NJ2	Loss
4	39284101	39291300	1.02286e-32	MS4	Loss
4	40737901	40743600	9.0863e-117	WJ1,NJ2	Gain
4	41348721	41357700	2.57259e-47	TC1	Loss
4	41398901	41432400	2.59967e-45	YN3,NJ3	Loss
4	41441101	41448900	5.22316e-25	NJ3	Loss
4	57871501	57875400	2.08109e-23	JH3	Gain
4	61298401	61303200	4.82803e-23	WJ2	Gain
4	65430901	65437200	3.85162e-88	NJ2,PZ1	Gain
4	65622901	65628600	2.79724e-59	YN1,YN3,WJ2,JH2,NJ1	Gain
4	66088501	66093900	4.45083e-31	MS4	Gain
4	70767001	70772841	2.78807e-43	NJ2	Loss
4	74271601	74277900	1.34057e-52	WJ3,WJ2,PZ1,NJ2,NJ3,JH2,JH3	Gain
4	78917701	78929700	9.24905e-52	TC2	Loss
4	84487201	84490893	3.75633e-36	NJ2	Loss
4	87061201	87070500	1.28887e-61	JH3	Loss
4	87343801	87349500	1.4304e-135	TC1	Loss
4	90543601	90553500	1.04681e-79	WJ3,TC2	Loss
4	90905101	90911700	4.31038e-33	WJ1	Loss
4	91352101	91356900	8.55629e-39	NJ2	Gain
4	92949285	92955300	8.96715e-65	NJ2	Loss
4	93142801	93150000	2.84154e-96	WJ1,NJ2,NJ3	Loss
4	95052001	95058600	3.16784e-22	TC1	Gain
4	96502801	96514500	5.6814e-111	JH2,JH3,YN1,YN2,WJ1,WJ2,WJ3,TC2,MS4	Loss
4	96877929	96883500	3.27208e-67	NJ2	Loss
4	98193817	98203500	0	NJ1,NJ2,NJ3,TC3,TC2,YN2,WJ1,WJ3,MS4	Loss
4	98507107	98520900	7.0174e-27	JH1	Loss
4	102123649	102125100	1.56042e-28	MS1	Loss
4	102780901	102789900	5.446e-154	PZ1,PZ3,WJ1,WJ2,MS4	Loss
4	103077901	103093452	2.05477e-80	WJ2,MS4	Loss
4	103833901	103840800	3.39203e-48	WJ1	Loss
4	104181141	104195100	1.2738e-240	TC1,NJ3	Loss
4	104367301	104380168	1.51699e-93	TC2	Loss
4	104624701	104630400	3.2408e-103	YN1	Loss
4	105601501	105607500	1.00676e-47	JH3	Loss
4	105710101	105720591	1.73405e-34	WJ1	Loss
4	105843301	105851700	5.3015e-105	PZ1,TC3,NJ2,NJ1	Loss
4	106571248	106589700	2.46353e-84	WJ1	Loss
4	106774501	106789440	1.03496e-86	NJ2,NJ1,TC1,MS4	Loss
4	106832461	106851000	7.9814e-111	NJ3,NJ2,YN3,YN1,WJ1,WJ2,TC3,TC1,MS4	Loss
4	107155501	107164934	1.41153e-48	WJ1	Loss
4	107520301	107525700	4.0324e-123	MS4	Loss
4	107835901	107865941	1.815e-128	NJ2,TC1	Loss
4	107891013	107904600	4.76114e-74	NJ2,TC1	Loss
4	108678571	108711900	1.3243e-117	YN2,YN1,WJ1,WJ2,TC2,NJ1,MS4	Loss
4	108882915	108898800	2.64849e-25	YN1	Loss
4	111566401	111573900	1.18593e-38	WJ3	Loss
4	113026801	113033700	5.52636e-90	YN1,WJ1	Loss
4	113736601	113744100	6.1266e-131	NJ2,PZ3	Loss
4	113917801	113925600	1.78856e-69	YN3,MS4,JH2	Loss
4	114545101	114552900	9.67881e-47	JH3	Loss
4	114763801	114774000	7.85647e-39	TC1	Loss
4	114815401	114826200	1.1421e-62	WJ3,JH2,JH1,NJ2,NJ3,MS4	Loss
4	114960601	114967800	8.14274e-68	NJ2	Loss
4	116949001	116953500	1.61957e-36	WJ2	Gain
4	118166033	118172400	4.0224e-48	TC3	Loss
4	118534861	118548600	2.16558e-43	PZ3	Loss
4	119065501	119073600	4.0233e-76	YN3	Loss
4	119497201	119537208	1.61131e-77	YN1,YN3,PZ3,WJ3,WJ2,JH2	Loss
4	120057301	120076800	5.63136e-65	JH3,TC2	Loss
4	120123301	120129597	2.09337e-70	YN1	Loss
4	126900601	126906300	1.61945e-50	NJ1	Gain
4	127267801	127354800	4.39137e-86	PZ1,PZ3,PZ1,TC3,TC2,WJ1,JH1	Gain
4	127357349	127365600	4.24142e-62	TC3	Gain
4	131523901	131529300	9.8504e-101	MS4,TC1	Gain
4	131960401	131967000	1.8212e-101	YN1,YN3,PZ3,WJ1,WJ2,WJ3,TC1,TC3,TC2,MS4,NJ1,JH1,JH3	Gain
4	134323501	134325850	2.70663e-52	YN3	Loss
4	134346601	134352900	7.44268e-58	TC3	Loss
4	135060601	135069000	7.1736e-48	YN3	Loss
4	135234901	135243900	7.1736e-48	YN3	Loss
4	135638701	135643200	5.17524e-92	WJ3,WJ2,MS4	Gain
4	136820701	136831654	3.3134e-127	MS4,TC3,JH2	Loss
4	136857547	136871100	7.05844e-34	YN1	Loss
4	138602701	138607575	7.69283e-38	TC3	Loss
4	141272601	141278700	5.2206e-101	TC1	Loss
4	141748501	141771900	8.64146e-84	WJ1	Loss
4	142626769	142664100	4.70911e-81	JH2,MS4,MS4	Loss
4	143071837	143086800	3.65865e-88	JH1,MS4,WJ3,WJ2,TC1	Loss
4	143234101	143246601	3.0472e-136	WJ1,TC1,TC3,JH3	Loss
5	357901	367507	9.51517e-66	TC4,MS1	Loss
5	399169	408900	4.58184e-39	MS1,TC4	Loss
5	643501	647100	8.91753e-34	JH3	Loss
5	1287001	1293600	2.93946e-46	JH3	Loss
5	1533601	1574700	8.90481e-50	YN2	Loss
5	2185801	2204928	3.71827e-33	MS1	Loss
5	2756401	2761611	7.5679e-167	TC3	Loss
5	3043427	3048900	5.22748e-42	MS2	Loss
5	3503401	3510144	9.38466e-27	MS1	Loss
5	3677401	3693600	1.76219e-78	PZ3,MS2,MS1,TC4	Loss
5	3719101	3736800	1.0857e-149	JH3,PZ3,WJ3,MS4,YN3	Loss
5	3791701	3810000	0	JH3,PZ3,MS2,MS1,MS4,TC2,TC4,WJ3,YN3	Loss
5	3836101	3844200	8.7508e-63	PZ3	Loss
5	5252401	5259900	3.73771e-61	MS4	Loss
5	5338377	5350800	1.03052e-37	NJ2,TC3	Loss
5	5434201	5449656	3.25421e-38	JH2,JH3	Loss
5	14550301	14556600	4.88753e-23	WJ1	Loss
5	15152401	15158515	9.74595e-46	JH1	Loss
5	15683401	15689400	1.49853e-37	YN2	Loss
5	15699001	15706800	6.6051e-73	WJ3	Loss
5	15889501	15894300	4.07611e-81	JH3	Loss
5	15961291	15989400	1.19241e-54	TC4	Loss
5	16016101	16032151	1.53304e-96	TC2,NJ1,JH1	Loss
5	16057575	16068900	7.227e-105	MS2,TC2	Loss
5	16249201	16286724	5.3355e-206	PZ1,PZ3,YN1,YN3,YN2,JH2,JH3,WJ3,TC1,TC3,NJ1,MS4	Loss
5	16367401	16377000	1.2014e-230	TC1	Loss
5	16392601	16400400	2.4301e-109	WJ3,YN2,NJ1,JH3	Loss
5	16408501	16429590	1.2014e-230	TC1,PZ1,JH1,JH2,JH3	Loss
5	17954701	17964559	7.76918e-53	TC2,TC4	Loss
5	17993011	18012600	1.0818e-120	YN2,JH3,TC4,TC2,WJ3	Loss
5	18153001	18167002	1.3467e-258	MS4	Loss
5	18173912	18188400	1.91105e-68	WJ1	Loss
5	18203701	18220392	1.54062e-77	JH2	Loss
5	18272377	18280500	4.40092e-60	JH2	Loss
5	18300301	18315696	3.85321e-90	WJ1,WJ2,JH2,YN3,MS4	Loss
5	18346141	18360300	4.491e-146	PZ3,YN3,MS4	Loss
5	19295101	19310700	1.4762e-152	JH3,TC3,PZ1	Loss
5	19408801	19413589	1.9135e-108	YN1	Loss
5	19654501	19671900	6.3741e-137	NJ3,TC1	Loss
5	20055301	20064300	8.88487e-57	WJ1	Loss
5	20365201	20378100	5.03013e-61	TC3	Loss
5	20561311	20577600	8.9954e-101	WJ2,JH3,NJ2,YN1,TC3,MS4	Loss
5	21257701	21264600	6.18648e-90	NJ1	Loss
5	22838701	22849050	2.95379e-58	YN2,WJ2	Loss
5	22969201	22975800	1.4903e-98	WJ1	Loss
5	23006701	23012700	1.12271e-76	WJ3	Loss
5	23021101	23032200	7.2536e-113	WJ3,YN2,PZ3,NJ3,MS1,JH3	Loss
5	24087601	24106800	5.97732e-32	PZ1	Loss
5	24138601	24148800	4.5682e-106	NJ2	Loss
5	36152101	36158100	1.14683e-39	NJ2	Gain
5	39465001	39471000	6.75219e-89	YN2,PZ3,WJ2,WJ3,TC2,TC4,NJ1,NJ2,MS4	Gain
5	39763801	39768300	1.55801e-49	MS4	Gain
5	40344601	40350900	1.0549e-101	NJ3,YN2,YN3,WJ1,WJ2,WJ3,TC3,TC4,MS4,JH2,JH3	Gain
5	45086401	45093300	7.68314e-31	NJ3	Gain
5	49021501	49028400	1.24573e-47	YN3,WJ3,NJ1,NJ2,NJ3,JH2,JH3,TC4,TC2,PZ3	Gain
5	53094601	53100600	7.69411e-51	NJ1	Gain
5	53289901	53294400	1.79161e-52	TC2	Gain
5	53295001	53355764	1.48574e-67	TC2,TC4,TC2,NJ1	Gain
5	53397601	53483611	3.58318e-84	YN1,YN3,YN2,WJ2,WJ3,TC3,TC4,JH2,NJ1	Gain
5	53485285	53488200	4.21458e-44	TC2,WJ2	Gain
5	53489525	53497200	9.18689e-46	TC3,JH2	Gain
5	53528401	53532600	1.17476e-74	NJ3	Gain
5	53584501	53589600	1.03358e-33	MS4	Gain
5	53634259	53635500	4.86811e-22	TC4	Gain
5	53659801	53666400	1.04131e-36	TC4,TC1,TC3,WJ1	Gain
5	59164801	59170800	9.82657e-81	JH3	Gain
5	59309701	59314800	7.58557e-51	JH2,PZ3,TC2	Gain
5	59423401	59430727	5.4016e-33	WJ1	Gain
5	62367601	62375400	1.87369e-46	YN1,WJ2,JH2	Loss
5	65877101	65898000	8.49823e-35	PZ1	Loss
5	66353401	66360000	1.6448e-94	TC2	Loss
5	66393301	66403800	5.04686e-44	JH1	Loss
5	66579601	66592708	1.0833e-108	TC2	Loss
5	66630951	66642600	4.17555e-39	YN3	Loss
5	66994183	67005300	6.51417e-61	TC4	Loss
5	67077901	67096260	1.4861e-201	YN2,YN1,YN3,WJ3,TC4,TC2,JH1,MS2,MS1	Loss
5	67111975	67128300	1.43077e-67	JH1	Loss
5	68302033	68309400	2.57882e-65	NJ1	Loss
5	68309468	68309700	2.92693e-40	TC3	Loss
5	68335201	68352228	3.84567e-94	WJ2,MS4	Loss
5	68825401	68837100	1.98348e-55	PZ3,JH1	Loss
5	69455401	69461400	3.41499e-93	TC4	Loss
5	70115459	70137600	1.7022e-199	PZ1,JH3,JH2,NJ1,NJ3,WJ3,WJ1,YN3,YN2,MS4,TC2,TC3,TC4	Loss
5	70150501	70156200	1.70261e-62	NJ3	Loss
5	70848901	70858800	8.1136e-196	WJ2,WJ3,NJ3,NJ2,JH2,JH3,MS4,TC1	Loss
5	70947301	70961700	2.7251e-179	NJ2,NJ3	Loss
5	71210101	71219100	4.5985e-193	WJ3,TC2	Loss
5	71805601	71811900	3.45403e-23	JH1	Loss
5	71865439	71874600	2.24186e-32	TC4	Loss
5	72253451	72298064	3.2958e-244	YN3,MS2,TC2	Loss
5	72331301	72350700	4.0017e-100	YN3,WJ3,JH2,TC2,TC1	Loss
5	73855201	73861500	5.1106e-140	JH1,NJ2	Gain
5	75173101	75179400	3.03795e-88	YN1,WJ2,WJ3,MS4,JH3	Gain
5	79684801	79686973	2.36216e-72	WJ1	Gain
5	79724401	79728300	6.9844e-50	MS4	Gain
5	79741501	79746300	6.9844e-50	MS4	Gain
5	81345601	81349788	1.1743e-131	NJ1,JH3	Loss
5	81399901	81423600	2.1954e-54	YN1,JH3,PZ1	Loss
5	81439501	81465368	2.30183e-84	YN2,PZ1,NJ1	Loss
5	81512991	81528300	2.31784e-85	PZ1,YN1,NJ1	Loss
5	83328601	83340270	1.24365e-60	MS4	Loss
5	83368237	83379600	1.1139e-114	NJ3,NJ1,MS4	Loss
5	88190401	88195500	1.39377e-41	WJ1	Gain
5	93233101	93238282	9.17736e-29	MS4	Loss
5	96315301	96321900	8.79744e-31	JH2	Gain
5	99857401	99864000	8.52336e-57	PZ3,WJ2,TC3,MS4	Gain
5	101611501	101619600	2.61104e-70	PZ3,WJ2,WJ3,TC1,NJ1,MS4,JH1,JH2,JH3	Gain
5	107127901	107141400	3.26336e-29	JH3	Gain
5	107155501	107161500	3.72755e-43	PZ3,TC2,TC3,NJ3,MS4,JH3	Gain
5	109884901	109902840	3.29514e-21	JH2,TC4	Loss
5	110481001	110482393	1.98491e-54	TC4	Loss
5	110850301	110869200	9.77619e-40	JH3	Loss
5	111082829	111091800	9.545e-107	TC2	Loss
6	158701	173700	5.80264e-56	YN1,TC2,TC3	Loss
6	278469	287400	7.59361e-45	TC2	Loss
6	1227301	1235198	6.71805e-35	MS2	Loss
6	1372897	1376700	2.26186e-25	PZ3	Loss
6	2844001	2861100	4.05051e-37	JH3	Loss
6	2882041	2895300	4.1985e-100	YN2,YN3	Loss
6	3052279	3065700	7.17051e-57	YN1	Loss
6	3584701	3595560	8.98648e-63	JH2	Loss
6	3612889	3625500	1.10478e-22	JH2	Loss
6	3906001	3928439	6.7628e-81	TC4,MS1,MS2	Loss
6	3934657	3966641	1.1132e-141	MS1,MS2	Loss
6	5145001	5172408	7.60501e-78	JH2	Loss
6	7571049	7582200	1.84496e-33	NJ2	Loss
6	9374019	9386700	1.83167e-64	TC3,WJ1,JH3,JH2,YN3,MS4,NJ2	Loss
6	12414262	12428700	8.6273e-44	WJ1	Loss
6	12432301	12438000	8.6273e-44	WJ1	Loss
6	12449401	12455700	3.77702e-58	WJ2	Loss
6	13296601	13344000	9.63182e-86	NJ1	Loss
6	13409101	13418272	3.61324e-34	TC2	Loss
6	13451113	13464600	5.62685e-30	PZ3	Loss
6	13531801	13537800	3.01267e-26	JH2	Loss
6	13619893	13623000	3.44943e-40	PZ1	Loss
6	13641601	13650600	8.76361e-49	YN1,MS4	Loss
6	14370001	14375100	1.06942e-23	MS4	Gain
6	15191701	15199345	4.09167e-57	NJ2	Loss
6	15838201	15843900	2.44269e-23	WJ1	Gain
6	16306801	16313100	5.2643e-129	YN1,PZ3,WJ2,TC3,NJ1,JH1	Gain
6	25020901	25041840	3.39453e-43	WJ3,TC3,NJ1	Loss
6	25056901	25074900	4.13052e-75	JH3,PZ3	Loss
6	25171801	25188000	4.76071e-38	PZ3	Loss
6	25754701	25763100	2.72995e-35	YN3	Loss
6	26050501	26073306	1.6612e-151	TC1,TC3,WJ1,WJ2,NJ1,MS4,YN2,YN3,JH3,PZ3	Loss
6	26080983	26111400	3.4438e-158	PZ1,JH1,JH3,WJ2,WJ1,NJ3,NJ1,YN2,TC1,TC3,MS4	Loss
6	26581401	26600400	7.14024e-52	YN1,WJ3,PZ3,NJ3	Loss
6	26624401	26635200	7.14024e-52	YN1,WJ3,JH3	Loss
6	35048701	35087850	2.2833e-42	YN2	Loss
6	36275401	36293496	4.50992e-34	JH2	Loss
6	36328153	36350700	5.68422e-43	JH2	Loss
6	38547901	38557149	4.20178e-40	TC3	Loss
6	38822001	38839200	8.66919e-66	TC1,MS4	Loss
6	38848801	38861481	8.66919e-66	TC1,MS4	Loss
6	38925001	38947500	3.9034e-128	YN3,YN1,JH2,MS4,TC1	Loss
6	39537001	39543000	5.96339e-58	JH3,JH2	Loss
6	39633785	39636600	3.31781e-41	YN1	Loss
6	39673501	39684600	2.51802e-84	TC3	Loss
6	42969301	42970883	9.29048e-59	MS2	Loss
6	43009237	43020300	6.58824e-37	PZ3	Loss
6	43812251	43825800	3.04392e-45	YN3	Loss
6	43898953	43920000	8.49768e-62	TC4	Loss
6	45019201	45032709	3.26343e-69	NJ2,MS1	Loss
6	45526801	45527933	1.2873e-107	TC3	Loss
6	45556042	45576900	1.11909e-40	TC3	Loss
6	45818701	45836100	1.07193e-79	YN2,YN1,PZ3	Loss
6	46170001	46179900	3.28076e-42	JH2	Loss
6	47511001	47522700	3.47159e-55	PZ3,TC2	Loss
6	49922101	49939296	4.24223e-95	TC2,TC4,JH2	Loss
6	49963609	49975800	8.14647e-43	PZ3	Loss
6	50151301	50177714	4.82172e-20	PZ1	Loss
6	55271419	55288500	5.13544e-32	JH1	Loss
6	55535701	55536240	9.21021e-28	JH2	Loss
6	55562233	55575900	1.74688e-37	JH2	Loss
6	56814001	56827200	4.94124e-40	MS4	Loss
6	57758701	57773299	3.48472e-80	YN1,TC2,TC4	Loss
6	58335001	58348081	4.87717e-91	TC3,PZ3	Loss
6	58370401	58388700	8.34601e-69	JH3,PZ3,TC3,MS2	Loss
6	58563001	58568400	1.18369e-66	JH3	Loss
6	58645501	58674900	9.0002e-133	JH1	Loss
6	58686901	58703740	1.00601e-40	MS2	Loss
6	58734193	58744500	2.6496e-70	NJ1	Loss
6	58758901	58775257	2.90594e-48	JH1,YN1,WJ3,TC1	Loss
6	58793845	58847400	1.2723e-134	JH1,WJ3,YN1,TC1	Loss
6	59581501	59595987	5.0472e-101	TC3,TC1,YN2	Loss
6	59624671	59632200	1.10026e-45	YN2	Loss
6	61209109	61212000	1.51694e-48	MS4	Loss
6	61236901	61246272	1.51694e-48	MS4	Loss
6	61541701	61553400	2.49891e-88	WJ3,YN3	Loss
6	61757701	61773041	4.3324e-87	TC1	Loss
6	61805941	61825500	2.6634e-116	TC1,YN1	Loss
6	61858201	61869624	1.3333e-44	JH2,JH3	Loss
6	61891133	61899900	3.97481e-29	TC2	Loss
6	61944301	61953600	1.35681e-63	JH3,MS2	Loss
6	62045701	62057686	3.74824e-94	MS4	Loss
6	62545501	62551800	2.53003e-30	TC3	Loss
6	62734501	62751300	2.81698e-65	JH1,YN3,WJ1	Loss
6	62907901	62931696	4.89589e-41	NJ1	Loss
6	63231001	63239700	3.62955e-55	YN3	Loss
6	63277201	63311700	1.06087e-92	TC1,WJ2,MS4	Loss
6	64093801	64101000	2.02197e-67	YN1	Loss
6	65483701	65490000	7.17054e-69	JH1	Loss
6	65996695	66006900	1.17214e-36	JH1	Loss
6	71542201	71548200	1.38939e-54	YN2	Loss
6	71774101	71792400	3.0117e-106	WJ1,WJ2,YN1,PZ3	Loss
6	73952401	73959900	4.7168e-108	TC2,MS2	Loss
6	74888101	74906700	3.69591e-86	JH3,TC4	Loss
6	75260101	75265500	9.46822e-33	YN2,TC3	Gain
6	76741868	76747500	3.55893e-69	TC3,JH2	Loss
6	78358201	78378300	2.2002e-177	JH3,JH1,PZ3,MS4,YN2	Loss
6	80567917	80576100	4.26159e-27	TC2	Loss
6	81873901	81881520	7.31321e-77	YN2	Loss
6	81940741	81949800	1.95562e-66	YN2,YN1,PZ3	Loss
6	82773301	82779300	8.36654e-44	WJ2	Loss
6	83054701	83063400	1.54524e-25	PZ1,MS1	Loss
6	85727857	85736700	4.94437e-32	JH1	Loss
6	86260321	86268600	9.54928e-34	TC2	Loss
6	86462629	86480400	4.68899e-35	NJ3	Loss
6	87027901	87039420	3.28119e-28	WJ3	Loss
6	89152561	89153400	5.12608e-93	JH2	Gain
6	89835301	89842500	3.91877e-42	TC2	Loss
6	89870401	89877900	5.92826e-45	JH3	Loss
6	90029637	90048600	2.75883e-68	NJ2	Loss
6	90760501	90777000	4.90514e-64	PZ3,YN2,JH2,TC2	Loss
6	90836701	90845056	8.82941e-83	TC3	Loss
6	90881201	90886800	3.7368e-50	NJ2,TC1	Loss
6	91588921	91600800	1.0602e-36	NJ1,TC1	Loss
6	91617601	91626501	1.0602e-36	TC1	Loss
6	92050501	92055600	5.27798e-65	MS4	Gain
6	92463301	92476989	2.97437e-38	NJ2,TC1	Loss
6	99054601	99065100	1.2341e-103	YN2,YN3,NJ2,NJ1,NJ3,PZ3,WJ1,WJ3,TC1,TC2,MS1,MS4,JH1,JH2,JH3	Gain
6	100761839	100784400	4.80193e-72	YN1,TC1	Loss
6	100989841	101007000	3.28309e-47	TC1,MS4	Loss
6	101317801	101329340	3.87983e-33	TC1,TC3	Loss
6	102710069	102745849	3.80079e-30	NJ2,TC2	Gain
6	103014601	103019700	1.22362e-62	WJ3,NJ2,MS4	Gain
6	103898701	103903500	1.31519e-68	MS4,JH2	Gain
6	108152701	108157800	2.97383e-23	MS4	Gain
6	109749901	109755900	2.0273e-110	YN3,TC2,MS4	Gain
6	109777201	109782600	2.32086e-81	YN3	Gain
6	109870621	109876200	1.42605e-66	WJ3,TC2,YN3,MS1	Gain
6	117733801	117738900	7.37523e-47	TC3	Gain
6	118626601	118631100	1.26268e-27	WJ3	Gain
6	120375901	120381300	1.44318e-40	YN3	Gain
6	121082401	121092300	1.0744e-82	YN2,TC2,MS4,JH1	Gain
6	121731601	121741500	4.057e-122	WJ1,WJ3,WJ1,TC2,TC3,MS4,JH3,YN2,YN1	Gain
6	121955701	122021100	1.56247e-91	YN3,YN3,TC4,TC2	Gain
6	124376101	124382700	3.1353e-136	WJ1,MS4	Gain
6	125494501	125502600	1.352e-177	WJ1,WJ3,MS4,JH2,YN2,YN3,PZ3,TC3,TC4,TC2,NJ3	Gain
6	128051101	128058600	1.1342e-50	NJ2,JH2	Gain
6	130678801	130683900	4.8758e-59	YN2	Gain
6	131066401	131071200	1.72152e-61	MS4	Gain
6	131556001	131560800	1.84563e-58	TC1	Gain
6	132399301	132403045	2.23026e-45	TC4	Gain
6	139114361	139165776	4.63543e-42	TC1,TC3,WJ3,NJ1,JH2,NJ1	Gain
6	147612001	147617100	6.28656e-71	WJ1,TC1	Gain
6	148439701	148443600	5.90432e-86	TC1	Gain
6	148745101	148752600	3.2738e-122	WJ1,NJ1,JH1,TC3,MS4,YN2	Gain
6	149071801	149079000	1.3745e-112	MS4	Gain
6	149106601	149112900	3.6884e-115	PZ3,MS4,JH1,JH3	Gain
6	149189701	149193900	1.3745e-112	TC4,MS4	Gain
6	151866301	151880621	2.28136e-46	YN1	Loss
6	152178001	152200500	1.82927e-97	PZ1,YN3,WJ1,TC3	Loss
6	153874501	153888000	1.52943e-51	YN3,NJ3	Loss
6	153921301	153933462	8.80164e-43	TC3	Loss
6	153986329	154003200	1.34498e-49	TC2,PZ3	Loss
6	154059301	154070516	3.03162e-58	TC2	Loss
6	155024101	155043300	9.70353e-34	JH3	Loss
6	155282689	155294400	3.02641e-63	MS1,TC4	Loss
6	155366401	155374712	6.17021e-47	PZ1	Loss
6	157153201	157163905	2.0066e-26	PZ3	Loss
6	157204765	157208100	1.13529e-33	PZ3	Loss
7	694801	705300	1.4273e-106	TC3,TC1	Loss
7	741901	762109	1.2463e-164	YN2,TC3,MS4,JH1,NJ2	Loss
7	772849	791400	9.8865e-104	NJ2,MS4,TC3	Loss
7	1461901	1473921	4.44793e-60	TC1,JH2	Loss
7	1503961	1524300	3.413e-116	WJ3,TC3,TC1	Loss
7	1845901	1852136	2.8874e-103	TC2	Loss
7	2985601	2991912	4.26442e-81	TC2	Loss
7	3037245	3051600	3.43965e-31	TC2	Loss
7	3175201	3185100	8.81592e-22	JH3	Loss
7	3299401	3307596	6.46126e-42	MS4	Loss
7	3336425	3360600	2.82395e-49	YN1,WJ1,NJ3,NJ2	Loss
7	4316401	4343100	4.96177e-48	JH3	Loss
7	6673801	6679500	1.41518e-28	TC1	Gain
7	9976801	9990750	3.24756e-28	YN3	Loss
7	10792501	10798405	3.93611e-65	NJ2	Loss
7	12844309	12847200	6.94348e-34	JH1	Loss
7	19006501	19011900	7.91439e-60	YN1,YN3,PZ3,WJ1,NJ1,MS4	Gain
7	19013101	19017900	2.71409e-38	MS4	Gain
7	27433657	27452400	1.6957e-171	WJ1,WJ2,YN1,NJ1,JH2,MS4	Loss
7	27629101	27642060	4.95054e-34	WJ3	Loss
7	29802601	29827246	3.2054e-134	YN1,YN3,PZ1,PZ3,WJ1,WJ3,TC1,TC3,NJ2,NJ3,JH3,JH2	Loss
7	30528001	30534300	1.32365e-27	TC1,NJ2	Gain
7	33315001	33324300	4.27721e-36	MS4	Loss
7	34211401	34224300	3.38742e-59	JH3	Loss
7	34254001	34265400	4.18699e-37	JH3	Loss
7	34380001	34401050	2.7358e-101	YN3,YN1	Loss
7	34436431	34442400	1.07024e-80	YN2	Loss
7	34518001	34533600	5.36575e-69	TC2,JH1	Loss
7	34562401	34574610	1.07024e-80	YN2,TC2,MS2,JH1	Loss
7	34604221	34617900	1.45917e-57	YN2,YN3	Loss
7	36166201	36172249	1.70705e-39	JH1	Loss
7	37977301	37991629	2.78085e-35	PZ3	Loss
7	40642825	40647600	5.27301e-44	JH2	Loss
7	40965301	40989000	1.47951e-80	WJ2	Loss
7	43557301	43569900	3.41858e-50	TC2,TC4,JH3	Loss
7	43595791	43614300	3.1434e-150	YN2,YN3,YN1,WJ1,WJ3,WJ2,NJ3,NJ2,PZ3,MS4,JH3,TC2	Loss
7	43706401	43712700	1.32737e-81	JH3	Loss
7	44582791	44601600	6.15654e-32	YN2	Loss
7	45992701	45997200	1.34386e-58	MS4	Gain
7	46149601	46166400	8.059e-48	PZ3,WJ1	Gain
7	50427301	50433900	3.055e-108	NJ1	Gain
7	53377201	53384100	8.85539e-59	PZ3	Loss
7	55326001	55339800	3.89641e-51	PZ3,JH3	Loss
7	58768101	58791600	1.8319e-129	YN3,WJ3,PZ3	Loss
7	58807201	58815300	1.8319e-129	WJ3	Loss
7	58859401	58862820	1.8319e-129	WJ3	Loss
7	59289301	59297700	2.27452e-48	PZ3	Loss
7	59902501	59908933	1.26513e-42	PZ3	Loss
7	62957101	62965200	6.69296e-85	WJ1,TC2,JH1	Loss
7	63249001	63259200	2.87101e-80	PZ3,YN3	Loss
7	63625501	63633600	1.7791e-189	YN3,MS4,JH3,WJ3	Loss
7	64212001	64226232	3.2362e-178	JH2,YN1,TC1,TC3,MS4	Loss
7	64267825	64274700	2.0055e-209	TC2,TC3,TC1,JH1,MS4	Loss
7	64356601	64373300	1.7358e-125	YN3,PZ1,TC3,JH1	Loss
7	65285101	65287857	2.23414e-33	TC3	Loss
7	65455801	65472900	1.90677e-71	TC1	Loss
7	67419601	67425300	2.6811e-150	WJ3,JH1,JH3,YN2	Gain
7	69262501	69267000	2.85674e-87	MS4	Gain
7	69267601	69273300	3.01959e-70	WJ3	Gain
7	71362501	71396148	1.97637e-47	NJ1	Gain
7	71419297	71436300	2.97059e-51	NJ1	Gain
7	71437383	71462700	1.0292e-50	WJ1	Gain
7	71464801	71465592	2.97059e-51	NJ1	Gain
7	71473309	71519604	4.53446e-30	NJ1	Gain
7	71538001	71544000	7.98529e-33	TC1,JH2	Gain
7	71843401	71856000	1.0053e-62	YN2,TC2,TC4,JH1,PZ3	Gain
7	71895601	71913601	1.68385e-39	PZ3	Gain
7	71925463	71956500	6.63318e-38	WJ2	Gain
7	72233401	72238200	1.1525e-123	YN3,WJ3,MS4,JH3	Gain
7	74879101	74889600	3.20544e-89	PZ3,JH1,TC2,TC3,YN2	Gain
7	74940901	74954100	7.93647e-58	YN2	Gain
7	75090301	75096000	1.2524e-120	YN3,MS4,NJ1	Gain
7	75349801	75354600	1.48962e-52	JH1	Gain
7	75822301	75828900	2.9929e-168	PZ3,WJ2,WJ3,WJ1,TC2,TC4,TC1,MS4,JH1,JH2,YN2,NJ1,NJ3	Gain
7	75889201	75894000	2.6148e-118	YN1	Gain
7	78644401	78649200	1.1384e-56	YN3,WJ1,WJ2	Gain
7	78658201	78663600	8.32839e-83	TC1,TC2,NJ1,JH2,WJ3	Gain
7	78690901	78695484	5.84803e-68	NJ1	Gain
7	78877201	78880590	1.83864e-24	MS4	Gain
7	80105401	80113800	1.60845e-30	YN2	Loss
7	81353101	81378265	2.49321e-93	WJ2,WJ3,NJ2,YN1,YN3,TC3,JH1,JH2,MS4	Loss
7	81399501	81416700	9.6951e-99	NJ2,MS4	Loss
7	86499601	86505300	7.02591e-53	WJ3,TC1,JH2	Gain
7	87948901	87953700	1.3987e-105	MS4	Gain
7	89452609	89528717	5.33619e-42	NJ3,NJ2,YN3	Gain
7	89809169	89810700	2.94898e-39	TC2	Gain
7	89850601	89851615	8.29409e-29	TC4	Gain
7	89961301	89982900	2.87841e-60	WJ2	Gain
7	97053901	97059900	5.11013e-65	PZ3	Gain
7	97561201	97570800	6.80127e-64	TC2	Loss
7	97816201	97821900	4.51639e-50	MS4	Loss
7	98622301	98626161	1.1465e-70	YN1	Loss
7	98890801	98910900	3.43714e-82	TC1,TC2,TC3,YN1,YN3,PZ1,WJ3,JH3	Loss
7	101776009	101795100	2.163e-49	JH2,NJ2	Loss
7	101912701	101926635	2.06596e-39	TC3	Loss
7	102232801	102237900	6.5137e-76	WJ1,MS4	Gain
7	104037901	104047500	7.4306e-142	YN1,YN3,WJ1	Loss
7	105164701	105174600	2.58456e-65	NJ2,MS4,TC1	Loss
7	105269401	105278400	8.26686e-57	PZ1	Loss
7	106617301	106629710	8.84559e-78	TC1,MS4	Loss
7	109673101	109677900	2.8106e-126	TC3,MS4	Gain
7	109960501	109965600	6.1313e-111	NJ2,MS4	Gain
7	110382301	110386800	4.74344e-47	WJ2	Gain
7	113527201	113533500	4.93519e-77	JH2	Gain
7	114598801	114601388	1.98534e-33	MS4	Gain
7	117537901	117544800	8.34527e-33	TC1	Loss
7	119660401	119666400	2.27708e-32	WJ2	Gain
7	123134665	123142800	1.82385e-35	TC2	Loss
7	123485101	123493200	2.89025e-23	TC3	Loss
7	124962901	124970700	9.30505e-79	YN1,TC1,WJ1,WJ3,NJ2,NJ1,MS4,JH2	Gain
7	125435701	125452800	1.77458e-45	JH3	Loss
7	127033481	127041600	1.49421e-35	TC1	Loss
7	127063201	127067088	1.16286e-23	NJ1	Loss
7	128806021	128829600	4.66965e-63	WJ3	Loss
7	129899101	129912000	2.1919e-52	YN2,PZ3	Loss
7	131142601	131160601	3.66187e-50	PZ3,JH3	Loss
7	132381901	132402734	7.52562e-71	TC3	Loss
7	134129401	134151174	3.3965e-132	MS4,NJ1,NJ3,JH2,JH3,YN1,YN2,PZ1,WJ1,WJ2,TC4,TC3	Loss
8	80701	90600	2.209e-231	TC4,WJ3	Loss
8	457501	462528	1.04026e-37	MS1	Loss
8	476633	496500	9.186e-124	YN1,JH2,MS1,TC4,TC3	Loss
8	522001	532224	9.186e-124	MS1	Loss
8	1299601	1311602	6.1358e-111	MS2,MS1	Loss
8	1340209	1355400	1.6544e-267	PZ3,TC1,TC2	Loss
8	1604401	1610100	8.7013e-159	TC2,TC4	Loss
8	1773301	1776393	5.13586e-71	MS2	Loss
8	1812097	1824600	2.9766e-164	MS1,MS2	Loss
8	1863901	1871898	3.1177e-108	MS2	Loss
8	1950301	1957824	2.34527e-30	MS1	Loss
8	2889001	2901248	7.2491e-178	TC2	Loss
8	3154501	3160500	7.92337e-56	MS1	Loss
8	3715501	3731062	2.8255e-54	MS1,MS2	Loss
8	5965801	5975261	1.0244e-145	NJ2	Loss
8	6806401	6812700	4.86258e-59	WJ2,NJ2,NJ3	Loss
8	8817601	8823900	2.26715e-59	MS4	Loss
8	10080301	10086000	2.9718e-102	WJ1,TC2,NJ1,MS4	Loss
8	10138201	10149000	3.7423e-30	PZ3	Loss
8	11731501	11739600	2.00764e-21	JH3	Loss
8	19538401	19544029	4.41797e-31	NJ3,MS4	Loss
8	20007001	20021401	4.56307e-43	PZ3	Loss
8	20048365	20062500	3.2337e-118	WJ2,PZ3	Loss
8	20324701	20325744	7.78402e-61	JH2	Loss
8	20972101	20999307	1.07048e-24	YN1	Loss
8	24580801	24585600	2.22536e-33	NJ3	Gain
8	30569101	30575700	6.17441e-26	JH1	Loss
8	30911401	30940200	9.47809e-98	YN1,NJ2,JH1,WJ1,WJ3,MS4	Loss
8	30958801	30971169	9.47809e-98	NJ2,TC3	Loss
8	31010251	31023000	7.08005e-35	YN3,TC4	Loss
8	31123501	31129800	6.06094e-47	YN3	Loss
8	31219201	31225800	1.23362e-75	PZ3,WJ2,JH2	Loss
8	32160901	32168100	2.1534e-109	TC1,TC3,JH3	Loss
8	35025901	35034300	1.00217e-44	TC1	Loss
8	36883801	36889200	2.43103e-30	WJ2,TC3,JH3	Gain
8	39415501	39428760	3.69373e-25	NJ1	Loss
8	39455781	39467400	2.50424e-42	MS4	Loss
8	42459001	42467700	2.57161e-62	NJ1	Loss
8	43617901	43637400	1.80014e-44	MS4,PZ3	Loss
8	43686860	43694700	9.79591e-50	TC3,MS4	Loss
8	50277781	50291400	1.32746e-31	TC1	Loss
8	57762001	57771438	1.457e-119	MS4	Loss
8	58176534	58180500	1.47149e-74	TC3,JH2,JH1	Loss
8	61459501	61466100	1.53498e-41	TC2,NJ1	Gain
8	61482001	61488600	2.40042e-35	YN1,TC2	Gain
8	63879901	63887400	2.32062e-49	TC2,JH2,JH3	Gain
8	66298801	66303000	1.58702e-51	MS4	Gain
8	66530701	66536700	1.86861e-85	NJ2	Gain
8	75298201	75305700	1.02601e-63	JH3	Loss
8	75690601	75696600	2.11091e-45	WJ2	Loss
8	75738601	75747300	4.31112e-23	TC4	Loss
8	77201701	77208000	5.64224e-24	JH3	Loss
8	79669252	79686000	1.04891e-51	WJ1	Loss
8	80605801	80624137	3.3091e-105	YN1	Loss
8	80651635	80667300	2.57351e-61	YN1	Loss
8	81673501	81687393	1.16223e-45	YN1	Loss
8	81720601	81728100	3.904e-127	TC1,NJ3	Loss
8	81838981	81854400	7.8852e-148	WJ3,MS4	Loss
8	81879901	81892500	7.8852e-148	YN2,WJ1,WJ3,MS4,JH1	Loss
8	81921001	81934500	6.44769e-73	WJ1,TC2,MS1	Loss
8	83004901	83010900	5.58364e-38	JH3,NJ2	Gain
8	85779301	85790041	1.65086e-53	TC1,NJ1,NJ2	Loss
8	89602201	89614589	2.34975e-72	NJ2	Loss
8	91851001	91862060	1.98093e-46	TC2	Loss
8	92220001	92231100	2.8588e-66	YN1,JH2,TC3	Loss
8	92624791	92636700	5.80443e-28	PZ1	Loss
8	92805001	92813700	2.00636e-45	JH2,JH3,YN1	Loss
8	92852101	92856257	2.458e-109	NJ2	Loss
8	93173401	93181800	4.44429e-32	NJ2	Loss
8	97244701	97249500	1.5515e-100	NJ3,MS4	Gain
8	100449301	100459200	5.3017e-155	MS2	Loss
8	111586885	111590100	4.00918e-45	YN1	Gain
8	115781101	115785600	2.59225e-33	MS4	Gain
8	127563601	127577200	1.05696e-77	TC2	Loss
8	131096401	131106300	3.23647e-58	NJ2	Gain
8	133716073	133728300	1.02797e-37	MS4,JH2	Loss
8	134315101	134324700	4.50255e-32	TC3,TC2	Loss
8	135977701	135983700	1.13687e-45	YN1,TC1,TC2,TC3,JH2,JH3,NJ2,MS4	Gain
8	140988601	140992950	8.32862e-27	YN2	Loss
8	141108001	141117565	9.60458e-40	NJ1,NJ3	Loss
8	141179653	141183900	1.80037e-41	NJ1	Loss
8	141332101	141343488	8.55159e-75	MS1	Loss
8	144837001	144844500	1.9735e-112	JH3,YN1,YN2	Loss
8	145709701	145728828	5.6525e-99	JH2,JH3,WJ2,WJ1,TC2,NJ1	Loss
8	145754911	145763700	9.73126e-96	WJ2,WJ3,PZ3,YN1,NJ3,NJ2	Loss
8	145929901	145939800	9.36489e-73	PZ3	Loss
8	146838601	146848500	4.6707e-27	NJ3	Loss
8	147730201	147739500	7.16837e-51	TC1,MS4	Loss
9	298201	317700	6.92528e-33	JH1	Loss
9	330001	336000	7.08583e-39	PZ3	Loss
9	666301	675300	0	YN2,PZ1,WJ1,MS4,MS2,TC3	Loss
9	936901	948645	2.3056e-146	TC3	Loss
9	955673	966900	6.58202e-40	TC3	Loss
9	1335601	1355481	5.2235e-183	TC1	Loss
9	2322301	2322741	1.81201e-79	TC1	Loss
9	2325541	2353500	7.11361e-89	NJ3,WJ3,TC1,TC2,PZ3	Loss
9	2731501	2733990	4.2772e-56	YN2	Loss
9	3747301	3755700	1.00279e-33	TC4	Loss
9	3851101	3858624	7.40515e-34	MS1	Loss
9	4158601	4177800	8.98584e-74	JH3	Loss
9	5227201	5247000	1.11527e-67	YN1,YN3,WJ2,TC2,MS1,JH3	Loss
9	5296501	5316300	6.03132e-62	JH3,YN1,TC3,WJ3	Loss
9	6157801	6158880	1.2237e-34	YN2	Loss
9	7334701	7341300	1.51523e-64	TC4	Loss
9	7413159	7422600	1.87567e-39	PZ1	Loss
9	9615135	9625500	5.69207e-39	YN1	Loss
9	10320001	10329409	3.42399e-42	PZ3	Loss
9	11436617	11437500	1.87814e-28	TC2	Loss
9	13950601	13961400	7.7119e-100	YN3,NJ3	Loss
9	14551501	14571000	3.33501e-46	TC2	Loss
9	22106101	22111200	8.12393e-78	WJ2,WJ3	Gain
9	22125001	22129200	8.12393e-78	WJ2	Gain
9	24240721	24282600	1.24651e-32	YN2	Loss
9	28853101	28864200	3.83001e-26	YN3	Loss
9	30985221	31023300	1.3437e-178	TC1	Loss
9	33113701	33119400	4.10502e-24	TC4	Gain
9	33517201	33523200	6.775e-103	PZ3,TC4,MS4,JH2	Gain
9	34069501	34075800	1.58671e-81	YN3,JH1,JH2,WJ3,TC3,MS4	Gain
9	34384501	34389300	1.44535e-41	MS4	Gain
9	39909601	39916200	8.1645e-69	TC1,TC2,NJ1,MS4,JH1	Gain
9	42876301	42882300	3.01393e-40	NJ3,JH2	Gain
9	43803061	43804500	9.49951e-73	TC1	Loss
9	44238393	44247300	6.14644e-45	NJ2	Loss
9	45854183	45863700	3.1585e-163	MS4	Loss
9	46413901	46414237	2.13656e-42	JH1	Loss
9	47610001	47619472	3.75271e-33	WJ3,JH3,MS4	Loss
9	48120301	48134400	5.00176e-66	WJ3,YN1,JH1,JH3	Loss
9	48464401	48469050	4.45422e-97	WJ2,TC1	Loss
9	48587051	48603300	2.19347e-85	YN3,JH3,PZ3	Loss
9	48760051	48768000	6.04031e-47	YN3	Loss
9	48871201	48874372	1.2527e-102	TC2	Loss
9	49094101	49101032	2.65975e-44	TC2	Loss
9	49107509	49113600	2.35063e-64	TC2	Loss
9	49255501	49262932	6.44903e-35	TC2	Loss
9	50078017	50090400	1.79983e-81	PZ3,TC2	Loss
9	50387401	50392069	1.2583e-125	TC2,JH1	Loss
9	51624301	51629970	2.45291e-69	YN2	Loss
9	51762001	51769500	1.8714e-263	PZ3,MS4	Loss
9	51882601	51908545	5.9272e-145	PZ3	Loss
9	51934601	51951600	1.1563e-81	YN3,PZ3	Loss
9	52116601	52130047	1.08557e-63	JH1	Loss
9	52306653	52311600	7.04358e-31	TC2	Loss
9	53008501	53017800	3.5696e-101	JH3	Loss
9	53119501	53133300	3.5696e-101	JH3	Loss
9	53481601	53489700	2.42663e-59	NJ1	Loss
9	53650201	53653321	1.76643e-38	TC1	Loss
9	53678701	53686200	2.78155e-92	NJ3,NJ1,WJ3	Loss
9	53735701	53747100	1.16384e-54	JH3	Loss
9	55887901	55893600	4.50929e-30	JH2	Loss
9	57616801	57631200	4.5159e-134	YN2,PZ3,WJ1,MS4	Loss
9	58056481	58056600	2.72716e-57	WJ3	Loss
9	59571289	59581500	5.37785e-60	WJ2	Loss
9	59624101	59654492	4.06888e-37	PZ1	Loss
9	59660113	59677200	5.02291e-49	NJ1	Loss
9	59712289	59717100	4.37298e-50	JH2	Loss
9	59751301	59776200	4.77566e-29	JH3	Loss
9	61169101	61176645	6.42901e-39	NJ2	Loss
9	62009701	62016501	3.05476e-62	TC1,MS4	Loss
9	63178201	63186000	1.25082e-40	MS2	Loss
9	63514501	63520500	6.66472e-44	YN1,WJ1	Loss
9	63569701	63575700	5.74802e-24	YN1	Loss
9	63606901	63615600	2.31039e-31	NJ3	Loss
9	63834301	63855600	2.51427e-96	YN1,WJ2,NJ3,JH3	Loss
9	63954301	63960900	3.34686e-68	PZ3,WJ2,NJ3,NJ1,MS4	Loss
9	64291501	64305144	1.8772e-110	NJ1,NJ2	Loss
9	64345321	64387500	6.64842e-73	YN1	Loss
9	65744401	65754600	4.96285e-42	JH2,TC1	Loss
9	66264301	66272100	4.44927e-45	JH2	Loss
9	66526201	66533700	1.81185e-69	NJ2,JH3	Loss
9	66669301	66675900	3.64793e-53	JH3,WJ1,YN1	Loss
9	66713101	66728481	1.51454e-33	YN1	Loss
9	66770101	66776700	4.21669e-73	NJ3,JH2	Loss
9	67026901	67037400	9.4253e-280	YN2,YN3,TC1,JH2	Loss
9	67292701	67302181	2.83558e-41	NJ2	Loss
9	67349701	67377600	4.29438e-69	JH3,NJ2,TC2	Loss
9	67511401	67525923	5.41927e-44	YN1	Loss
9	67839001	67849200	2.9474e-147	WJ3,WJ2,WJ1,MS4,JH1,JH3,NJ2	Loss
9	67870201	67888500	1.72498e-95	NJ1	Loss
9	67903801	67919565	2.9474e-147	WJ2,WJ3,WJ1,TC1,NJ1,NJ2	Loss
9	67951661	67958700	2.1335e-142	TC1,JH2,NJ2	Loss
9	69770101	69787800	1.2174e-99	JH1,JH2,JH3,TC2	Loss
9	70651801	70680912	1.0644e-220	WJ1,WJ2,TC1,TC2,TC4,MS4,JH1,JH2,JH3	Loss
9	70705101	70718700	3.0505e-158	YN3,TC4,TC1,TC2,JH3,JH2,WJ2,WJ1,NJ2,NJ1,MS4,PZ3	Loss
9	70806901	70827121	2.7212e-133	TC1,NJ1,NJ2	Loss
9	72381673	72396900	3.92672e-37	JH1	Loss
9	72600901	72609600	9.9174e-175	TC4,NJ2,JH3	Loss
9	72726301	72732600	4.791e-144	MS4	Loss
9	73323901	73329600	2.74323e-66	WJ2	Loss
9	73569901	73585200	5.85804e-52	PZ1,JH1	Loss
9	73690501	73701600	2.36122e-37	JH1	Loss
9	73797301	73799829	3.54561e-71	NJ2	Loss
9	75498001	75504600	2.21336e-53	YN2,NJ2	Gain
9	75926701	75932100	3.37327e-37	YN3	Gain
9	80176069	80204400	3.78725e-33	WJ2	Gain
9	80613301	80618700	2.92495e-64	WJ2,TC1,JH3	Gain
9	81811801	81817200	5.53531e-61	NJ3	Gain
9	84104401	84107700	3.83977e-27	NJ1,TC3	Gain
9	85375201	85398307	7.49948e-27	TC4	Loss
9	85470001	85476300	5.05368e-44	WJ2,NJ2	Gain
9	87808501	87812700	1.203e-108	MS4,NJ3	Gain
9	89851501	89856200	1.04451e-37	YN3	Gain
9	90107701	90113700	2.1332e-116	YN3,PZ3,WJ1,WJ3,NJ1,NJ3,MS4,JH2	Gain
9	91592401	91605900	3.02884e-39	WJ2,JH3	Gain
9	91786201	91791000	4.40164e-81	JH2	Gain
9	91881001	91886700	1.23283e-69	JH2	Gain
9	92228701	92233800	6.31136e-70	WJ3,TC3	Gain
9	92655001	92660100	7.14151e-23	JH2	Gain
9	94094101	94099500	1.46397e-28	YN3,TC2	Gain
9	100197901	100202400	1.54078e-22	JH3	Loss
9	106159801	106168800	1.44821e-56	NJ1,TC2	Gain
9	106362265	106408095	3.01777e-47	YN1,PZ3,NJ1	Gain
9	106439701	106445700	2.60839e-83	JH2	Gain
9	107532301	107534034	4.27863e-95	MS4	Gain
9	108201001	108206700	3.85111e-55	JH1	Gain
9	108333001	108339300	6.31484e-65	YN2	Gain
9	108549601	108556200	2.72645e-40	YN3	Gain
9	108725565	108764420	1.65619e-37	TC2	Gain
9	108789001	108793800	1.58648e-76	WJ3	Gain
9	109689301	109733900	2.82934e-45	YN3	Gain
9	110276101	110283600	1.4158e-119	PZ3,WJ1,WJ2,TC1,TC2,TC3,TC4,NJ3,MS4,JH1	Gain
9	110313301	110318700	2.0998e-105	TC4,MS4	Gain
9	110327401	110332200	3.72464e-98	NJ3	Gain
9	116782501	116794225	1.77431e-38	PZ3	Loss
9	117960001	117967500	3.31136e-95	YN1,YN2,WJ2,WJ3,TC1,TC2,TC3,NJ3,MS4,JH2,JH3	Gain
9	122876101	122880600	4.14531e-30	MS4	Gain
9	125190901	125210100	3.2189e-156	NJ3,NJ1,WJ1	Loss
9	125301001	125307900	4.2431e-63	YN2,PZ3	Loss
9	126096301	126107700	2.9723e-33	TC1,NJ2	Gain
9	126277801	126281700	5.68178e-58	JH2	Gain
9	127839301	127846800	6.72073e-27	WJ3,NJ1	Gain
9	129420901	129439800	3.31172e-76	YN3,WJ1,WJ3,NJ3,NJ1,PZ3,JH1,TC3	Loss
9	130301101	130317900	9.54997e-48	YN3	Loss
9	130824901	130833900	4.12597e-55	WJ3,WJ2	Loss
9	131911501	131918400	1.28488e-36	NJ1	Gain
9	132610801	132619800	6.28686e-67	JH2,YN3,MS4	Loss
9	132639601	132653100	2.34624e-71	YN3,NJ1,MS4,PZ3,TC1	Loss
9	133207801	133221300	1.65532e-40	WJ3,MS4	Loss
9	133254001	133274082	6.55487e-72	TC3	Loss
9	134689501	134704200	3.06327e-46	JH3	Loss
9	135246001	135254773	7.05105e-87	PZ3,MS4	Loss
9	135287335	135296700	1.03771e-31	WJ2,WJ1	Loss
9	135682201	135689700	2.0897e-72	WJ3	Loss
9	135909301	135922615	1.21365e-52	TC1,NJ2,YN1	Loss
9	135949689	135960900	6.14183e-34	NJ2,TC3	Loss
9	136284901	136310038	3.0746e-190	PZ1,PZ3,JH2,JH3,WJ1,WJ2,WJ3,TC1,TC2,YN1,NJ2	Loss
9	137403901	137426400	4.9925e-122	JH3,TC3,TC1	Loss
9	137490301	137495681	1.6935e-108	TC1	Loss
9	137515421	137522700	3.0845e-58	TC1	Loss
9	137874901	137877300	6.01203e-71	JH3	Loss
9	142094997	142112400	1.94341e-69	WJ1,NJ2,YN1,JH2	Loss
9	142144201	142158000	8.37714e-43	JH3,YN1,WJ3	Loss
9	142997101	143008800	4.4767e-99	MS4,WJ3	Loss
9	143441101	143447400	1.52419e-44	MS2	Loss
9	143618371	143635800	1.27294e-86	YN2,JH2	Loss
9	143649001	143657442	6.76355e-96	MS4	Loss
9	143788201	143809380	6.16738e-29	WJ3	Loss
9	145435201	145444846	8.09157e-66	TC1,TC3	Loss
9	146447539	146459100	3.81322e-36	TC4	Loss
9	146611801	146624368	3.2404e-176	MS4	Loss
9	146655339	146668200	1.9937e-101	MS4	Loss
9	147492317	147504300	1.24273e-65	NJ2	Loss
9	147586801	147592800	1.78474e-31	TC3,JH3	Loss
9	147599401	147608568	2.82914e-39	JH2	Loss
9	147721201	147729900	4.70603e-56	NJ1,MS4,TC2	Loss
9	148612389	148623000	1.43451e-38	PZ1	Loss
9	148691701	148707600	1.8755e-108	WJ2,TC1	Loss
9	149394001	149414967	7.28397e-46	TC2,MS4,YN1	Loss
9	149488201	149499300	1.18392e-32	TC3	Loss
9	149986201	150002077	2.00283e-78	NJ3,PZ1	Loss
9	150229201	150243200	2.91248e-45	TC2	Loss
9	150646201	150659700	6.0236e-125	JH1,YN1,PZ1,PZ3,TC2,TC3	Loss
9	150673501	150687000	6.0236e-125	YN1,PZ3,TC3,TC2,NJ3	Loss
9	151060501	151075638	2.37858e-67	WJ2	Loss
9	151268401	151284294	8.60851e-73	WJ2,NJ1,TC1	Loss
9	151992001	151997484	2.39637e-30	NJ1	Loss
9	152953801	152961984	2.43162e-40	NJ1,NJ3	Loss
9	153357601	153366600	2.36018e-64	WJ2,NJ2,NJ3	Loss
9	153549001	153556200	9.0917e-106	JH2	Loss
10	44101	53400	9.71106e-50	YN2	Loss
10	16255501	16263900	4.8584e-30	TC1,NJ1,JH2	Gain
10	16762801	16777117	5.21454e-74	PZ3,YN1,TC2	Loss
10	21582901	21590100	8.9183e-117	WJ3	Loss
10	27872065	27883500	5.8663e-102	MS1,MS2,JH1	Loss
10	28088101	28096200	2.75017e-64	JH3	Loss
10	28123645	28140300	3.739e-132	JH1,JH3,TC4,TC3,TC2,MS2,MS1	Loss
10	28527901	28545600	9.2296e-148	YN3,TC2,TC4,MS2,JH1	Loss
10	36436501	36447949	2.3403e-123	TC4,TC2	Loss
10	36483979	36490500	8.477e-42	TC4,TC3,TC2	Loss
10	44880966	44895000	2.34224e-20	WJ1	Loss
10	52016401	52022700	1.90131e-34	NJ3,TC2,WJ3	Loss
10	56502461	56505900	1.34722e-25	TC1	Loss
10	58191601	58233001	1.99738e-52	TC1	Gain
10	58556101	58563900	3.3206e-133	WJ2,WJ1,WJ3,PZ3,NJ3,MS1,MS4,JH2,JH3	Gain
10	58593301	58600800	6.8317e-119	YN1,YN3,PZ3,TC1,TC2,TC3,TC4CNJ2,NJ3,JH2,JH3	Gain
10	60065377	60110100	6.21571e-55	NJ3,YN3,WJ3	Gain
10	63031801	63037205	3.91232e-25	NJ2	Loss
10	63071247	63087900	1.77865e-51	YN1,TC3	Loss
10	64606501	64612200	3.04725e-74	WJ3,WJ2,TC1,NJ2,NJ3,MS4,JH2	Gain
10	66444217	66464400	9.69593e-24	JH2	Loss
10	66495901	66498300	1.15813e-26	JH3	Loss
10	66501806	66511800	1.66638e-47	WJ1	Loss
10	68553601	68560200	2.79967e-66	WJ1,WJ3,NJ3,JH2	Gain
10	70804501	70816800	8.43678e-39	TC2,MS1	Loss
10	73009801	73021066	4.0402e-101	TC1,NJ2,MS4	Loss
10	73047373	73062600	2.47644e-44	NJ1,NJ2,TC1	Loss
10	73290301	73315500	1.173e-21	JH3	Loss
10	73528501	73547100	1.81424e-57	JH1	Loss
10	73680085	73726380	1.47546e-90	NJ1,YN3,YN3	Loss
10	73849801	73869900	9.54519e-60	WJ2	Loss
10	74173201	74186253	3.69425e-51	NJ2	Loss
10	74800801	74811132	6.46428e-58	MS4	Loss
10	74943301	74944320	4.44266e-69	WJ3	Loss
10	74977057	74993700	1.44204e-76	WJ2,WJ1,NJ3,NJ1,JH2,MS4,TC3,TC1	Loss
10	75014101	75029220	1.44204e-76	WJ1,WJ2,TC1,TC3,NJ2,NJ3,NJ1,MS4,JH2	Loss
10	75044901	75051900	1.8964e-171	TC1	Loss
10	75145801	75162329	1.13346e-27	MS3	Gain
10	75733201	75739200	3.27064e-85	YN1	Loss
10	75998401	76005000	1.008e-100	TC1,NJ3,NJ1,WJ2,WJ3,YN1	Loss
10	77145901	77152500	6.08949e-49	WJ2,WJ1,TC1,NJ3,JH2	Gain
10	78489601	78494400	6.0491e-29	NJ1	Gain
11	333001	344280	6.45883e-75	WJ3	Loss
11	386101	406200	1.1543e-170	JH3,JH1,MS1,MS4,WJ3	Loss
11	579601	585600	1.128e-150	TC1,TC3	Loss
11	622501	625403	1.48784e-77	TC3	Loss
11	719101	727500	2.1572e-100	WJ2	Loss
11	1322101	1335600	3.04782e-67	YN1,WJ1,JH3,JH1	Loss
11	1365301	1391100	1.4886e-190	YN1,YN2,NJ1,NJ3,JH1,JH3,MS4	Loss
11	1419301	1430100	1.4886e-190	MS4	Loss
11	1730701	1744500	9.33829e-53	YN2,MS2	Loss
11	1846873	1855500	4.7783e-90	PZ3	Loss
11	1993741	2016600	8.3788e-143	YN2,YN1	Loss
11	2968501	2983375	1.74641e-52	TC3,JH1,JH2,JH3	Loss
11	3000481	3024000	3.2233e-132	YN2,JH1,JH3,WJ1,PZ3	Loss
11	3710851	3711900	8.48235e-70	YN3	Loss
11	3777301	3783000	3.9883e-119	TC2	Loss
11	4290301	4294777	8.01942e-45	TC4	Loss
11	4911001	4935001	2.5535e-114	TC1	Loss
11	4967901	4976700	1.8707e-136	TC1	Loss
11	5859601	5866500	1.45608e-91	TC3,JH3	Loss
11	6286501	6308700	2.1032e-118	JH3,YN3	Loss
11	6720901	6728400	4.73771e-65	YN3,TC2	Loss
11	6809947	6812400	2.95099e-51	PZ1	Loss
11	6932101	6938610	1.51304e-57	YN2	Loss
11	7726939	7760100	7.0787e-111	YN1,WJ3,NJ1,NJ2,JH3	Loss
11	7778101	7790400	3.41111e-75	YN1	Loss
11	7948318	7965900	9.03253e-40	WJ1	Loss
11	7979701	8006700	1.15897e-71	NJ2	Loss
11	8036401	8043000	7.39198e-43	TC1,TC3,NJ1	Loss
11	8334001	8341049	9.58677e-30	TC3	Loss
11	11488201	11492537	2.01697e-22	NJ2	Gain
11	14634001	14641177	5.93585e-30	NJ2	Loss
11	15101353	15110100	1.38721e-25	JH2,PZ3,TC3	Loss
11	15345101	15347400	2.91528e-76	YN3	Loss
11	16238701	16263600	1.70852e-78	JH3,YN2,TC4	Loss
11	16876453	16905900	8.51676e-70	TC4	Loss
11	17015401	17032800	1.8051e-164	WJ1,WJ3,TC2,NJ1,MS4,PZ3	Loss
11	18765301	18774014	5.1308e-126	MS4	Loss
11	23110417	23125500	8.08141e-42	PZ3	Loss
11	23206801	23217600	9.0513e-49	WJ1	Loss
11	23299973	23312700	1.0124e-102	YN1	Loss
11	23349001	23359200	3.1363e-180	YN3,YN1,PZ3,WJ1,MS4,JH3	Loss
11	23369701	23378166	8.40917e-94	WJ2,JH3	Loss
11	23845801	23864100	3.80392e-93	NJ2,JH3,TC2	Loss
11	24440701	24448200	1.36714e-40	PZ3	Loss
11	24459901	24471021	2.45114e-79	TC1	Loss
11	25214623	25230900	3.6722e-153	JH1,NJ2,NJ3,TC4,WJ3	Loss
11	26764501	26773800	5.9859e-76	WJ3,TC2	Loss
11	32032801	32039100	8.20385e-46	YN3,WJ2,TC1,MS4,JH3	Gain
11	32134201	32134471	2.71285e-34	TC3	Gain
11	33035833	33036600	2.91304e-32	JH2	Gain
11	34018601	34031100	3.28803e-36	TC1,NJ2	Loss
11	40225501	40232400	6.23973e-44	TC2	Gain
11	42027301	42032700	1.42463e-40	TC1,JH3	Gain
11	42047701	42054000	1.5551e-63	YN3,TC1,MS4,JH2	Gain
11	44077501	44082900	3.59802e-78	YN1,YN3	Gain
11	46659901	46668000	2.0122e-111	YN1,TC3,MS1	Gain
11	48205501	48210600	2.9592e-47	MS4,JH3	Gain
11	48329401	48336300	6.22712e-73	JH1,NJ1	Gain
11	48385201	48390600	5.38856e-54	TC3,NJ2,MS4	Gain
11	48396301	48416030	1.38447e-35	TC3	Gain
11	48423058	48467589	5.38856e-54	TC3,NJ2	Gain
11	60069901	60075300	6.91496e-49	PZ1	Gain
11	60164101	60165625	3.95264e-59	YN1	Gain
11	61430701	61435800	3.18727e-58	YN3	Gain
11	61747801	61753500	8.36614e-62	MS1,MS4,PZ3	Gain
11	63670801	63676500	3.87888e-51	TC1	Gain
11	73183201	73191600	4.16887e-36	TC1	Loss
11	73324776	73324800	8.21804e-44	WJ1	Loss
11	73834201	73866300	7.62035e-55	JH3,JH2,NJ3,NJ2,WJ1,TC3,TC1,TC2,PZ3,MS4	Loss
11	74448601	74472804	2.2621e-173	TC1,WJ2,JH3	Loss
11	74498761	74505900	1.3744e-154	TC1	Loss
11	74621401	74652600	1.98263e-93	NJ2,JH3,JH1,TC4	Loss
11	75721501	75728100	1.1199e-24	TC3	Loss
11	76680301	76687200	1.2802e-116	YN3,WJ1,WJ2,TC1,TC2,TC3	Loss
11	83636281	83651400	6.6928e-203	WJ2,TC1,TC3,NJ2,NJ3,YN1	Loss
11	83988601	84021082	8.2748e-120	WJ2,WJ3,YN3,TC2,TC1,TC3,JH2,PZ1,PZ3,NJ3,NJ1,NJ2,MS4	Loss
11	84117901	84135600	2.16877e-51	PZ1	Loss
11	84160801	84188088	1.1574e-199	TC4,MS4,JH2	Loss
11	84222745	84234900	3.04449e-48	JH2	Loss
11	84789001	84794688	2.0313e-102	MS1	Loss
11	84970801	84981600	2.60542e-92	MS2,MS1,JH3	Loss
11	85000441	85016400	1.7591e-163	YN2,YN1,WJ3,JH3,JH2,PZ3	Loss
11	85065601	85091520	0	WJ3,MS4,NJ2	Loss
11	85148919	85162800	2.062e-259	MS4,NJ2	Loss
11	85518601	85536000	6.0514e-186	YN2,PZ3,TC3,JH3	Loss
11	85595401	85614000	6.12318e-72	JH3	Loss
11	85713901	85734780	8.7242e-237	JH2,JH3,JH1,YN1,YN2,NJ2,PZ3,WJ1,WJ3,TC1,TC2,TC3,MS4	Loss
11	85768145	85768500	2.0346e-163	TC2	Loss
11	85910401	85956000	2.86491e-62	TC3,JH1,NJ3,NJ1	Loss
11	85963501	85978537	2.66709e-41	NJ3	Loss
11	86099905	86109600	1.84154e-42	MS1	Loss
11	86310601	86323786	3.3964e-74	MS2	Loss
11	86658001	86664300	5.3403e-113	TC2,MS1,MS2	Loss
11	86830781	86852400	1.59913e-29	PZ1	Loss
11	87619681	87642000	7.27559e-40	MS3	Gain
12	499801	513938	9.91928e-33	WJ1,YN3,TC1,NJ2	Loss
12	534541	555000	3.60195e-62	WJ3,WJ1,YN3,NJ2,TC1	Loss
12	567601	588900	3.60195e-62	WJ3,WJ1,YN3,NJ1,TC1	Loss
12	611410	631200	1.67618e-75	WJ1,WJ3,YN1,YN3,NJ1	Loss
12	827101	836213	7.87869e-65	TC3,TC1	Loss
12	875141	882000	5.87539e-34	TC1	Loss
12	1023601	1034700	2.47648e-85	MS3	Gain
12	1107626	1107900	7.55007e-72	WJ1	Loss
12	1117529	1153800	1.12603e-47	MS3	Gain
12	1195201	1247793	7.4614e-107	MS3	Gain
12	1397413	1400100	5.8029e-68	PZ3	Loss
12	1951201	1976003	1.4704e-136	MS4,WJ1	Loss
12	1988275	1997400	3.87508e-43	MS4	Loss
12	2011801	2019244	3.87508e-43	MS4	Loss
12	2908501	2912490	2.12929e-55	WJ2	Loss
12	3018601	3034145	1.70171e-20	NJ2	Loss
12	3058393	3070200	5.66028e-77	JH2,TC1,NJ2	Loss
12	3134401	3158940	3.28813e-86	MS4	Loss
12	3269701	3286200	1.44549e-41	YN3	Loss
12	3507141	3515100	1.23422e-54	TC1,TC3,MS2	Loss
12	9799501	9807900	1.6023e-124	WJ1,WJ3,MS4	Gain
12	12921601	12927900	5.8007e-122	JH3	Gain
12	16960501	16965000	8.067e-146	NJ1	Gain
12	19254001	19263900	6.2796e-39	TC3,YN2	Loss
12	20173201	20194020	4.41737e-39	YN2	Loss
12	20864701	20880000	4.01196e-16	NJ3	Loss
12	21540301	21549565	9.45331e-25	PZ3	Loss
12	22459741	22476000	7.86841e-60	WJ3,NJ1,TC1,TC3,PZ3,MS2	Loss
12	23318701	23325600	3.1129e-109	TC1,MS4,JH3	Gain
12	24305701	24323800	3.82752e-43	YN3,TC1,TC3	Loss
12	24433927	24505200	3.40203e-97	JH1,PZ3,JH3	Gain
12	27090001	27096300	3.66387e-30	JH3	Loss
12	27165901	27173100	2.69926e-83	YN1,YN3,WJ1,WJ2,WJ3,TC1,TC4,NJ1,NJ2,NJ3,MS4,JH1,JH2,JH3	Gain
12	33629701	33636000	9.0302e-103	WJ1,TC2,MS4	Gain
12	36475801	36483300	4.23592e-67	TC3,WJ3,WJ1,MS4	Gain
12	37922401	37928700	3.984e-158	TC2	Gain
12	38695501	38701500	2.73516e-43	JH1	Gain
12	40277101	40285500	1.06855e-24	NJ1	Gain
12	44336101	44346600	9.1389e-99	YN1,YN2,YN3,PZ3,WJ1,WJ2,WJ3,TC1,TC3,TC4,NJ2,NJ3,MS4,JH1,JH2,JH3	Gain
12	47693101	47703000	2.2891e-167	YN1,PZ3,NJ2,NJ3,NJ1,JH3,JH2,WJ2,WJ3,TC1	Gain
12	47732401	47765300	1.21495e-75	WJ2,WJ1,YN2,YN3,NJ1,MS4,JH2	Loss
12	48897901	48909777	7.63673e-23	YN1,TC3	Loss
12	48939304	48963600	7.10506e-61	WJ1,NJ3,YN3,TC3	Loss
12	50029201	50037300	9.34553e-77	TC1	Loss
12	50501101	50505876	4.3275e-177	MS4	Gain
12	54045301	54061020	1.24719e-61	WJ3	Loss
12	55028701	55061400	3.69069e-44	JH2	Loss
12	55073101	55075459	2.41965e-19	TC4	Loss
12	55816801	55837500	2.17916e-83	TC1	Loss
12	55861201	55863686	9.3107e-105	MS4	Loss
12	62968201	62969630	1.04803e-35	MS2	Loss
12	63078001	63083700	9.97798e-26	MS3	Gain
13	2637397	2638200	3.89953e-27	TC4	Loss
13	3538801	3545700	1.35384e-71	TC4	Loss
13	4419984	4433400	3.17166e-75	TC3,WJ1,NJ2,YN1,JH2	Loss
13	19819201	19824900	2.87119e-57	WJ1	Loss
13	21520201	21534300	1.15797e-54	NJ3,YN1,WJ3	Loss
13	24183601	24192300	6.04727e-72	WJ3	Loss
13	24452101	24457860	3.59456e-31	YN2	Loss
13	24734701	24753048	9.5769e-114	PZ3,JH2	Loss
13	24797221	24824400	0	WJ3,YN3,YN2,NJ3,TC1,MS4	Loss
13	24957301	24963300	5.90856e-49	NJ3	Loss
13	25142401	25153800	0	YN2,MS4	Loss
13	25186501	25212600	3.0141e-254	JH3,JH2,WJ2	Loss
13	25673701	25676658	2.83944e-43	TC3	Loss
13	25718821	25726200	1.32927e-57	TC3	Loss
13	26937601	26949000	8.27497e-31	TC4,TC1	Loss
13	27194491	27196800	9.58323e-45	TC3	Loss
13	27351685	27376200	2.77869e-32	PZ3	Loss
13	27712501	27715189	4.42148e-97	TC1,NJ2	Loss
13	27810301	27819600	3.99951e-61	NJ3,NJ2	Loss
13	28452601	28469700	3.00458e-63	JH3,MS4	Loss
13	29093401	29111700	1.5515e-111	NJ1	Loss
13	29415001	29422500	2.90701e-44	YN2	Loss
13	30194701	30201300	2.9075e-130	NJ2	Loss
13	30241501	30248261	3.39324e-82	WJ2,TC1,TC3,NJ1,JH3	Loss
13	30294001	30303900	7.76653e-72	JH3,NJ3	Loss
13	30639301	30661896	1.3455e-167	JH2,YN1,WJ1,TC3	Loss
13	31199701	31207200	9.09836e-93	MS4,JH1	Loss
13	31272001	31288191	5.01902e-63	WJ1	Loss
13	31468801	31485211	8.22495e-77	YN1,TC2	Loss
13	32181901	32190900	1.3231e-263	NJ1,MS4	Loss
13	32331001	32360372	1.35923e-72	WJ1	Loss
13	32626801	32636450	1.57664e-89	YN3	Loss
13	32766201	32771700	1.3299e-147	YN3	Loss
13	32883947	32892300	6.0557e-206	MS4,TC2	Loss
13	33597901	33610440	2.2211e-127	TC2	Loss
13	33642301	33659640	9.5274e-258	JH2,NJ2	Loss
13	34617901	34623600	4.39653e-62	PZ3	Loss
13	35114101	35121900	5.98988e-50	YN2	Loss
13	35414701	35420100	2.5023e-100	MS2	Loss
13	36184501	36202800	0	JH3,JH1,WJ3,WJ1,WJ2,TC3,TC1,MS4,NJ3,NJ2	Loss
13	37370557	37380300	1.58568e-94	PZ3	Loss
13	37386301	37396200	4.47945e-88	TC2	Loss
13	37421701	37433037	1.346e-194	TC2,NJ1,NJ2	Loss
13	37510201	37516500	6.15825e-49	MS2	Loss
13	37878901	37890900	2.6262e-181	TC2	Loss
13	39501001	39510600	6.66531e-23	JH3	Loss
13	39708645	39723300	1.19168e-23	NJ2	Loss
13	43766701	43773600	3.67579e-31	JH1	Loss
13	44496001	44506800	2.06589e-52	YN3	Loss
13	47972569	47988300	1.8173e-28	NJ3	Loss
13	56253601	56297400	8.0421e-228	JH2	Loss
13	58066129	58101300	1.2702e-26	JH2	Loss
13	59227801	59244646	5.0044e-40	WJ1,TC3	Loss
13	59362501	59417100	1.7145e-149	NJ2,JH2,TC3,TC2,TC4,TC3,JH2,WJ2,NJ2	Loss
13	63834901	63841500	1.19659e-28	WJ3	Gain
13	67818001	67829400	1.0834e-86	TC3	Loss
13	69691201	69696300	3.36447e-65	YN1,YN3,WJ3,NJ3	Gain
13	73449901	73460840	3.5146e-180	TC2,MS4,JH1	Loss
13	73467035	73473900	4.0555e-99	MS4	Loss
13	73638597	73646100	4.69054e-64	TC2	Loss
13	73886401	73906560	8.24325e-95	YN2,YN3,PZ3,TC2,JH1	Loss
13	73943065	73952100	6.42171e-94	JH1,TC2	Loss
13	74156451	74163000	1.79102e-53	YN3	Loss
13	74256601	74258965	2.2835e-59	PZ3	Loss
13	74299149	74308500	9.5621e-47	TC2,PZ3	Loss
13	76062001	76081500	4.8864e-221	MS4,MS1,MS2,YN3,PZ3,WJ2,TC2,TC4,JH2,JH3	Loss
13	76096133	76113300	2.939e-295	YN1,PZ3,WJ2,WJ3,JH3,TC4,TC2,MS4	Loss
13	77183101	77192713	7.3169e-137	PZ3	Loss
13	77286001	77297536	2.61484e-90	TC2	Loss
13	77748901	77748973	1.09468e-28	NJ3	Loss
13	77758465	77760300	2.3412e-101	NJ3	Loss
13	77769901	77781600	9.5287e-200	NJ3,NJ2	Loss
13	78119160	78125400	9.5048e-242	TC3	Loss
13	78184749	78199500	2.31865e-69	TC2	Loss
13	78540901	78548100	3.8395e-136	TC2,TC4	Loss
13	78884317	78897900	3.13145e-66	PZ3	Loss
13	79163401	79175700	2.22289e-77	MS2	Loss
13	79213201	79225344	2.25573e-91	MS2,MS1,TC4	Loss
13	79246231	79273500	1.4796e-93	YN2,JH3,JH1,TC4,PZ3,MS2,MS1	Loss
13	79300501	79305900	2.7837e-83	MS1	Loss
13	79458601	79472995	1.5103e-303	MS2,MS1,MS4,JH1,TC2	Loss
13	79499377	79515600	5.887e-171	TC2,TC3,MS4	Loss
13	79704393	79720200	3.3522e-138	MS4,WJ2	Loss
13	80106901	80109594	1.17047e-36	MS2	Loss
13	80113197	80119200	0	MS4,PZ3	Loss
13	80237401	80250592	1.07634e-52	TC2	Loss
13	80443501	80460240	5.15987e-47	YN2	Loss
13	80612701	80622300	2.1774e-175	TC2,JH3	Loss
13	80627101	80645400	0	TC2,MS1,MS4,JH3	Loss
13	80665057	80678400	7.18907e-89	TC2,MS4	Loss
13	80788101	80797200	8.57652e-96	TC2	Loss
13	80804701	80810400	1.9544e-59	TC4	Loss
13	80931601	80938200	8.2097e-110	JH3	Loss
13	81979501	81988500	1.7391e-91	JH2	Loss
13	82413901	82425000	9.1957e-198	YN1,PZ1,PZ3,WJ2,TC1	Loss
13	82500361	82506000	8.2316e-144	WJ3	Loss
13	82575301	82588200	1.8653e-199	WJ3,JH3,NJ1	Loss
13	82622701	82632955	3.2771e-107	JH1	Loss
13	82663225	82678200	1.2905e-114	JH2	Loss
13	82800301	82813200	8.01909e-81	TC2,JH3,PZ3	Loss
13	86401201	86406900	2.42695e-58	NJ2	Loss
13	86709001	86717821	8.98362e-37	TC1	Loss
13	86898601	86906550	1.75679e-62	YN3	Loss
13	87690001	87697500	3.7967e-130	PZ3,WJ3,TC4,MS4	Loss
13	87726901	87741300	4.17948e-80	MS4	Loss
13	87857101	87869700	1.6374e-113	YN1	Loss
13	88332553	88349700	1.3662e-104	NJ3	Loss
13	88395601	88401600	1.3662e-104	YN3,WJ1,WJ3,TC2,NJ3,MS4	Loss
13	88591281	88598700	1.2073e-131	NJ2	Loss
13	88717501	88733700	2.51491e-58	YN1,WJ1,NJ1,MS4,JH3	Loss
13	88750201	88773000	6.13953e-70	NJ3,MS4,JH3	Loss
13	88819801	88826700	3.5979e-155	TC1,JH3,JH2	Loss
13	89039401	89045100	1.84927e-28	WJ3	Loss
13	89081101	89100762	2.94955e-39	PZ1	Loss
13	91499401	91506000	2.97767e-32	WJ2,WJ3,NJ2,NJ3	Gain
13	93355801	93360600	1.96381e-66	NJ2,NJ1	Gain
13	94579801	94584600	3.30132e-51	MS4	Gain
13	95416501	95423860	8.55961e-35	TC2	Gain
13	95424901	95427227	1.97751e-32	YN1	Gain
13	95504401	95509200	7.27476e-31	TC2	Gain
13	95787601	95792100	2.43237e-25	MS4	Gain
13	95987101	95993400	4.66042e-39	YN1	Gain
13	98322901	98328811	1.20486e-36	TC3,JH2	Loss
13	98759701	98763330	8.29447e-40	NJ2,MS4,JH2	Gain
13	100590073	100672609	1.6182e-45	WJ1,JH1,NJ1	Gain
13	106427701	106434600	2.82496e-45	YN1	Gain
13	112876201	112885080	1.99849e-34	NJ1	Gain
13	113714101	113720400	1.25514e-93	YN3,YN1,PZ3,TC3,NJ1,NJ2,NJ3,MS4,JH3	Gain
13	115911601	115918800	1.30848e-58	WJ2,MS4	Gain
13	120898501	120903300	7.60609e-32	NJ2	Gain
13	122418601	122421900	2.51406e-46	MS4	Gain
13	128862901	128868900	1.14946e-23	WJ2	Gain
13	131412901	131419200	6.3881e-125	WJ2,WJ3,TC1,NJ1,NJ2,NJ3,JH2	Loss
13	131691001	131705275	7.11906e-58	JH1	Loss
13	131730851	131741100	5.7119e-124	YN3,YN2	Loss
13	132028501	132051300	2.4735e-120	YN2,PZ3,TC2,JH1	Loss
13	132878509	132881700	1.15892e-24	NJ3	Loss
13	133260985	133279200	2.93917e-55	JH2,TC3	Loss
13	133638901	133648500	4.3717e-105	NJ2,TC1	Loss
13	134002201	134011800	4.41002e-44	YN3	Loss
13	134025301	134044470	7.65609e-74	YN2,YN3,WJ2,WJ1,TC1,TC3,JH2,PZ3	Loss
13	134065801	134076900	8.1687e-151	JH3,TC1,TC3,PZ1	Loss
13	134417401	134421032	1.47451e-37	PZ1	Loss
13	141518101	141525600	1.1889e-127	WJ3,NJ1,MS4,JH2	Loss
13	141744901	141761383	1.1078e-162	YN2,YN3,PZ3,WJ1,TC2,TC4,NJ3,JH1	Loss
13	141779971	141797100	6.52e-112	JH1,NJ3,YN3,PZ3,TC2	Loss
13	141831001	141838200	1.86758e-49	PZ3	Loss
13	141934201	141941700	2.41095e-50	WJ2,JH3	Gain
13	142287901	142293600	3.30792e-77	TC3,NJ2	Loss
13	142766701	142776600	2.12379e-76	YN3,YN2,WJ3,JH1,NJ3	Loss
13	142909801	142919633	2.8505e-115	NJ2	Loss
13	143387401	143396100	4.5785e-126	YN3	Loss
13	143803801	143814600	1.3585e-150	JH2	Loss
13	143876401	143884918	6.3439e-108	YN3,PZ3,WJ1,WJ3	Loss
13	145494601	145495793	2.72434e-34	NJ2	Loss
13	145534747	145546200	9.82837e-77	JH1,JH2	Loss
13	145581601	145590000	9.06554e-24	TC4	Loss
13	145806001	145819381	1.88904e-67	TC1	Loss
13	146311201	146319461	5.41074e-49	TC1	Loss
13	146458801	146477400	3.2083e-145	YN1,WJ1,WJ3,NJ1,NJ3	Loss
13	146583221	146609400	2.7534e-264	TC3,JH3	Loss
13	147483901	147497722	9.59207e-76	MS4	Loss
13	149950801	149961000	6.4382e-108	TC3,TC1,TC4,NJ1,MS4,JH1,JH3	Loss
13	154754101	154771980	1.92655e-27	WJ3	Gain
13	155201701	155214600	1.23535e-35	JH2	Loss
13	157669501	157675500	5.27315e-24	TC3	Gain
13	158547001	158554500	2.6928e-137	YN2,YN3,PZ1,PZ3,WJ1,WJ2,WJ3,TC1,TC3,NJ1,MS1,MS4,JH1,JH2,JH3	Gain
13	158556901	158561400	4.1698e-107	TC2,MS4	Gain
13	163956001	163961700	4.00631e-33	JH3,WJ3,NJ2	Gain
13	172826701	172831800	7.30193e-42	WJ1,NJ3	Gain
13	172904401	172909500	1.9382e-71	TC1	Gain
13	173573401	173579100	1.8061e-113	PZ3,TC1,MS4,YN2	Gain
13	174647701	174652500	4.24841e-42	NJ1	Gain
13	175647001	175653000	4.01202e-82	YN2,YN3,MS4,JH1,MS1	Gain
13	177741601	177748200	5.678e-104	YN3,PZ3,NJ1,MS4	Gain
13	177804827	177812100	1.63139e-66	WJ1	Gain
13	180673925	180677400	6.53141e-36	TC2	Loss
13	180743701	180749700	4.60354e-85	PZ3	Gain
13	181320901	181326600	6.95564e-40	WJ1,TC2,JH1	Gain
13	181426201	181428454	1.11967e-76	MS4	Gain
13	181605901	181623917	5.8406e-94	WJ1	Gain
13	181740001	181744500	1.2823e-125	MS4	Gain
13	181764001	181765693	7.02773e-54	WJ1	Gain
13	181989601	181995900	9.65221e-90	PZ3,TC1,JH2,JH3	Gain
13	182400901	182405100	1.0913e-114	MS4	Gain
13	182621401	182626164	1.97587e-59	WJ2	Gain
13	186160501	186165900	4.91614e-28	MS4,JH2	Gain
13	186220801	186225600	3.41791e-62	YN2,TC1	Gain
13	186767701	186777660	1.95275e-50	TC3	Gain
13	187803001	187809900	1.63114e-46	TC1,NJ1,NJ2,JH3,WJ2	Gain
13	191262001	191290470	3.97844e-57	YN2	Gain
13	191443801	191452800	4.80771e-43	WJ2,TC1,NJ1,MS4	Gain
13	191463601	191467800	7.05738e-29	MS4	Gain
13	191517301	191522400	2.32534e-24	NJ3,TC1	Gain
13	193709101	193714200	2.33852e-32	YN3	Gain
13	195090601	195096600	8.07534e-32	MS4	Gain
13	195488401	195493200	1.43813e-86	TC3	Gain
13	206586121	206601900	6.21016e-42	WJ3,JH1	Loss
13	206776801	206786100	2.01938e-91	WJ3	Loss
13	207578701	207585000	3.86744e-62	JH3	Loss
13	207596101	207601800	3.08005e-37	JH1	Loss
13	210771001	210777600	1.26337e-57	WJ1	Loss
13	211473601	211479600	2.04162e-79	NJ3,YN1,PZ3,WJ2	Loss
13	212195101	212212500	2.1762e-166	TC2,TC4,MS4	Loss
13	212364901	212385300	5.30706e-63	JH3,YN1,YN3,WJ2	Loss
13	213591301	213642000	1.35676e-57	PZ1,PZ3,PZ3,WJ1,JH1,JH1	Loss
13	213969601	213976500	1.1136e-115	WJ2,YN1	Loss
13	214005601	214037586	3.6538e-130	WJ1,WJ2,MS4,JH2,NJ1	Loss
13	215959501	215971027	2.89356e-45	TC4	Loss
13	216138001	216143971	1.61975e-38	TC4	Loss
13	216847501	216860020	4.7321e-143	MS2,MS1	Loss
13	216885489	216903900	1.7512e-182	MS2,MS1,TC2	Loss
13	217040393	217067400	5.44223e-88	MS3	Gain
13	217084501	217096200	8.4068e-164	MS1,MS2,MS2	Loss
13	217131301	217145700	1.8578e-144	TC2	Loss
13	217240801	217246500	1.6205e-107	MS2	Loss
13	217256101	217260901	3.35787e-65	TC4	Loss
13	217356481	217358100	1.2219e-161	MS1	Loss
13	217779901	217793664	8.8294e-298	MS1,MS2,TC1,TC2,YN1,PZ3	Loss
13	217825345	217838700	2.9186e-165	MS1,MS2,TC2	Loss
13	217879201	217888800	5.50213e-90	MS3	Gain
13	218011501	218042627	8.8143e-300	WJ1,YN1,PZ3,TC1,TC2,TC3,MS1,JH2,JH3	Loss
13	218066113	218076900	2.2545e-148	MS1,TC2	Loss
13	218102401	218169300	1.14399e-71	MS3	Gain
13	218373901	218390148	7.9557e-142	MS1,MS2,TC2	Loss
13	218419936	218430600	7.0335e-182	MS2,TC4,TC2,PZ3	Loss
13	218496001	218508900	7.0335e-182	TC2	Loss
14	1603842	1608300	1.56103e-45	WJ1	Loss
14	2833129	2847600	3.68498e-28	JH2,PZ3	Loss
14	4974601	4983600	2.13871e-45	JH3	Loss
14	6731929	6742200	3.06931e-56	JH2	Loss
14	12198873	12201600	4.51445e-25	TC3	Loss
14	15429601	15442649	2.8441e-46	TC1,NJ2	Loss
14	15537001	15542700	5.18944e-86	WJ2	Loss
14	16030801	16037064	4.72329e-71	JH2	Loss
14	21687001	21703776	4.5279e-50	TC2,MS4	Loss
14	22080895	22081200	1.7782e-40	YN1	Loss
14	25508701	25517400	5.01417e-75	NJ3,PZ3	Loss
14	31314901	31320900	2.64412e-44	NJ2	Loss
14	32227801	32240100	4.16262e-48	MS4	Loss
14	38266501	38272500	5.92782e-75	JH1,JH3	Gain
14	38674801	38682900	5.04627e-47	TC1,TC3	Loss
14	41302201	41310600	1.1154e-251	TC1,TC3	Loss
14	42738301	42754325	1.0177e-101	WJ1,WJ3,YN1,TC3,MS4,MS2	Loss
14	46955401	46968600	1.39002e-47	NJ1	Loss
14	48031073	48050700	2.19036e-53	NJ2,MS4	Loss
14	48257701	48264000	2.6424e-114	WJ2,WJ3,TC1,TC3,NJ1,JH1	Loss
14	49689301	49695450	1.63688e-33	YN2	Loss
14	50371201	50389500	5.42472e-83	JH3	Loss
14	50771701	50791200	6.021e-186	JH2,TC1,TC3,TC1,NJ1,WJ1,WJ3,MS4,PZ3	Loss
14	50806501	50821800	3.2485e-110	WJ1,YN1,YN2,PZ3,TC2,TC3	Loss
14	50835901	50847475	4.296e-85	JH1,JH3	Loss
14	50852741	50862900	1.20939e-32	MS4	Loss
14	51195901	51205749	2.24754e-74	TC3,TC1	Loss
14	51233858	51248400	2.17085e-27	TC3	Loss
14	51459901	51470400	3.14903e-30	YN2	Loss
14	51621901	51637800	3.61184e-42	JH2	Loss
14	51798001	51810481	5.35182e-30	PZ3,JH1	Loss
14	52404001	52428447	4.3998e-132	TC3,YN2	Loss
14	52459051	52479000	7.6816e-44	YN2,TC3	Loss
14	53085301	53097300	8.26095e-45	TC4	Loss
14	54055173	54062700	1.2088e-61	TC2,PZ3	Loss
14	54501007	54508200	5.1887e-181	MS4,MS2,PZ3	Loss
14	54689701	54703369	4.2803e-104	PZ3,WJ1	Loss
14	54722401	54739800	7.2169e-185	WJ3,WJ1,WJ2,TC3,TC1,JH3,JH2,NJ2,YN2,MS4	Loss
14	54764101	54769800	7.2169e-185	WJ3,MS4	Loss
14	54783301	54794425	2.51743e-30	TC4	Loss
14	54960601	54988800	0	TC1,YN3,MS2,MS4,JH3,TC4,TC2,MS2	Loss
14	57649501	57654600	2.37764e-39	YN3,MS4	Gain
14	59157001	59174650	2.09712e-22	YN3	Loss
14	64288201	64305187	1.0879e-104	WJ2,WJ1,YN3,PZ3,NJ1,NJ2,JH1,JH2,JH3	Loss
14	64850701	64852993	7.77484e-29	PZ3	Loss
14	64854901	64858500	1.1214e-121	JH3,WJ2,YN3	Loss
14	64918801	64929600	1.7981e-194	YN3,WJ1,MS4	Loss
14	64954201	64962000	1.7981e-194	MS4,JH2	Loss
14	65433301	65448600	9.31735e-97	YN1,JH2	Loss
14	66302101	66320700	7.13008e-67	PZ3	Loss
14	67494901	67500300	7.8095e-130	YN1,YN2,YN3,PZ3,NJ1,NJ3,MS4,JH1	Gain
14	70770301	70774200	5.5204e-146	PZ3	Gain
14	76064101	76072200	1.35367e-63	PZ3	Gain
14	78448501	78456300	4.91012e-75	YN3	Loss
14	78613801	78616783	2.22551e-49	YN1	Loss
14	79377901	79389000	1.742e-82	YN3	Loss
14	79642453	79648800	5.9091e-201	MS4	Loss
14	79729501	79740900	2.57916e-65	TC2	Loss
14	80909401	80941526	8.67566e-68	PZ3,PZ1,WJ3,NJ3	Loss
14	81181681	81198000	3.3842e-76	JH2	Loss
14	86416201	86427054	1.17462e-36	WJ2,NJ2	Loss
14	86465497	86469300	1.12827e-89	NJ1,NJ2,WJ1,MS4	Loss
14	86775774	86779200	2.5866e-173	WJ1,WJ3,MS4	Loss
14	87801115	87805200	6.93671e-27	YN1	Loss
14	88493701	88502400	8.84295e-60	NJ3	Loss
14	88884692	88898700	1.23146e-50	WJ1	Loss
14	89215201	89276400	0	YN3,TC3,JH1,JH2	Loss
14	90839701	90842400	7.79613e-43	JH3	Gain
14	92527501	92533200	3.73587e-71	WJ1,WJ2	Gain
14	93843001	93849000	1.19663e-45	JH2	Loss
14	93876601	93891000	5.2247e-150	WJ1,TC1,NJ2,TC1	Loss
14	95288497	95319466	2.8865e-196	MS4	Loss
14	95853901	95863200	1.27379e-31	WJ1	Loss
14	96092425	96104100	3.99293e-32	JH2	Loss
14	97060201	97072200	1.01793e-39	PZ3,TC4	Loss
14	98079901	98082409	1.83404e-77	WJ1	Loss
14	98103699	98104500	1.96435e-47	YN1	Loss
14	98547901	98551800	1.36321e-62	NJ2	Gain
14	102719701	102727500	8.7247e-125	TC4,MS1	Gain
14	104268001	104273100	9.43843e-49	WJ2	Gain
14	104277901	104282400	3.99919e-50	JH2	Gain
14	105545101	105549900	9.91953e-58	TC3	Gain
14	105734701	105741300	1.6891e-139	JH3,PZ1,WJ2,TC1,NJ1	Gain
14	105875701	105879900	1.30741e-60	WJ2	Gain
14	109495801	109500600	1.5713e-114	MS4	Gain
14	117602701	117607200	1.6127e-64	NJ2	Gain
14	118030801	118063956	1.0863e-101	TC2,JH3	Gain
14	118215901	118229400	4.18907e-38	JH3	Loss
14	118633201	118683234	4.7698e-167	MS4	Loss
14	119012701	119020200	1.36111e-74	NJ1	Loss
14	119116801	119142576	2.20727e-39	WJ2	Loss
14	119748601	119754600	1.1449e-103	YN1,WJ2,NJ3,MS2,MS4	Gain
14	120942601	120951300	1.38433e-30	PZ1	Loss
14	121648393	121658100	8.98022e-28	PZ3,TC2	Loss
14	121711201	121727616	6.53565e-56	NJ1	Loss
14	121770601	121789800	2.96592e-33	JH3	Loss
14	121902481	121913700	4.85443e-61	JH2	Loss
14	121922401	121931100	1.54799e-86	TC1,NJ3,MS4,YN1	Loss
14	121966801	121971963	4.90526e-50	YN1	Loss
14	122222401	122228400	2.3733e-107	NJ3,NJ2,MS4,WJ1,WJ3,TC3,JH2	Gain
14	122258701	122267400	2.3733e-107	YN3,YN1,MS4,WJ2,WJ3,TC3,NJ2,JH2	Gain
14	122693593	122708700	2.2388e-67	NJ3,NJ2,YN1,WJ1,JH3,TC1,TC3	Loss
14	122742601	122758200	3.32118e-31	JH3	Loss
14	122947201	122955600	3.31603e-77	YN1	Loss
14	123274201	123286500	1.54804e-63	JH2,TC2	Loss
14	123388201	123390909	1.70709e-30	NJ2	Loss
14	123435001	123441300	1.0415e-26	YN3	Loss
14	123455701	123461700	6.5897e-109	YN3,WJ1,NJ1,JH2	Loss
14	124279369	124295400	7.17949e-49	JH1	Loss
14	124525401	124542300	7.61126e-72	YN3	Loss
14	124845901	124871922	2.8963e-107	WJ1,WJ2,JH3	Gain
14	124924087	124925400	1.47001e-28	WJ2	Gain
14	125207087	125207700	3.58374e-32	TC3	Loss
14	126295501	126301500	6.62487e-51	YN3,TC2,NJ1,NJ2,MS4,PZ3,JH2	Gain
14	131363401	131420846	5.04472e-61	PZ1	Gain
14	136314301	136318800	2.55843e-40	TC1	Gain
14	138397201	138406500	6.0697e-80	JH2	Gain
14	140199445	140199900	2.58774e-43	WJ2	Gain
14	140965501	140970000	4.0504e-69	NJ2	Gain
14	142490273	142499400	1.00621e-28	NJ2	Loss
14	143683013	143694900	1.09359e-42	TC2	Loss
14	145216501	145224850	7.30358e-29	YN3	Loss
14	147120001	147132109	4.01142e-51	TC4,MS4	Loss
14	148195889	148196400	4.96866e-20	YN1	Loss
14	149374505	149380500	1.7809e-47	MS4	Loss
14	149727601	149744929	1.82174e-42	WJ2,NJ2,NJ1,JH1,JH2	Loss
14	149765905	149778000	4.03166e-52	JH2,NJ2,WJ2	Loss
14	149875201	149880600	1.35528e-27	MS4	Loss
14	150619201	150635100	2.2337e-64	NJ2,TC1	Loss
14	151758001	151767701	3.79234e-61	TC1	Loss
14	151780861	151793400	7.00581e-80	TC1	Loss
14	151823701	151842100	3.63e-51	TC3,YN3	Loss
14	151871455	151872300	3.7653e-37	YN1	Loss
14	152022601	152027277	4.44983e-30	YN1	Loss
14	152083501	152096701	4.1497e-107	TC1	Loss
14	152124193	152135400	2.57423e-27	JH1	Loss
14	152178301	152216400	1.33578e-54	MS3	Gain
14	152272801	152311800	1.5589e-135	MS3	Gain
14	152315101	152357100	1.5589e-135	MS3	Gain
14	152400001	152412300	1.5589e-135	MS3	Gain
14	152778001	152793361	7.9505e-158	PZ3,JH1,WJ1,TC1,NJ1,MS2	Loss
14	152811949	152881500	2.2196e-160	JH1,TC1,MS2,MS3	Gain or Loss
14	153610801	153627000	3.1407e-230	JH3,YN3,YN2,PZ3,TC3,MS4	Loss
15	2566501	2573400	2.3588e-43	TC1	Loss
15	2738281	2746800	3.60234e-24	TC4	Loss
15	2902201	2917320	7.58244e-33	WJ3	Loss
15	3843601	3849000	1.57051e-33	WJ2	Gain
15	7083301	7089600	2.10824e-22	MS4	Gain
15	10594501	10601400	2.44242e-63	YN1,NJ2,TC2,JH3	Gain
15	12471301	12475500	7.88845e-32	MS4	Gain
15	13029301	13034700	5.40239e-31	PZ3,MS4,YN3	Gain
15	17995129	18000300	2.69506e-39	JH2	Loss
15	19426501	19432500	1.98023e-26	NJ1	Gain
15	19438201	19443600	1.98023e-26	NJ1	Gain
15	19921201	19933800	6.58372e-32	NJ1	Loss
15	19947901	19957200	1.1244e-146	NJ2	Loss
15	19982701	19995000	5.03964e-61	PZ1,WJ1	Loss
15	20502001	20509492	5.3763e-105	WJ3,WJ1,TC2,TC3,MS4	Loss
15	28352401	28364880	2.65333e-83	YN3,TC2	Loss
15	28389301	28408800	5.0301e-146	YN3,TC2	Loss
15	28561501	28573500	3.39809e-51	YN1	Loss
15	28657501	28664400	2.46262e-64	JH2	Loss
15	29631673	29644500	1.80539e-41	PZ3	Loss
15	31726501	31729500	4.59503e-33	JH3	Loss
15	34840201	34848600	7.07815e-25	JH1	Loss
15	35301601	35317201	0	TC4,MS4,JH1	Loss
15	35343218	35355000	4.95923e-38	MS2	Loss
15	35777101	35788500	1.58116e-63	MS2	Loss
15	36919677	36928200	4.1256e-171	TC2,TC4	Loss
15	37062001	37069500	2.6125e-173	YN1,YN2,PZ3,WJ2,NJ3,MS4	Loss
15	37106401	37116600	2.8159e-134	YN1,YN2,WJ2,JH2	Loss
15	37235701	37250127	2.4856e-126	YN3,YN2,PZ3,JH1,TC3	Loss
15	37272153	37296600	2.6775e-252	PZ1,PZ3,WJ1,WJ2,WJ3,JH1,JH3,YN3,TC1,TC3,NJ2,NJ1,NJ3,MS4	Loss
15	37436701	37462640	2.4034e-226	PZ1,WJ2,TC3,NJ1,NJ2,NJ3,MS4,JH1	Loss
15	37496041	37501800	3.87441e-95	TC2	Loss
15	37627201	37633500	6.15488e-40	YN2,PZ3	Loss
15	37848301	37863757	2.36165e-90	YN2,PZ3,JH1	Loss
15	37900933	37924800	1.4435e-113	JH1,PZ3	Loss
15	42846601	42862380	3.31854e-95	TC1,TC3,NJ1,NJ3,JH2,JH3	Loss
15	42915213	42928200	1.55879e-63	YN1	Loss
15	42936301	42952800	1.22133e-78	YN1,MS4,TC3,WJ1	Loss
15	50682745	50685900	4.20075e-30	PZ3	Gain
15	50704801	50712900	3.59884e-34	NJ3,NJ2	Gain
[truncated: 281 more rows]

## Sheet: B
Table S3B CNVRs found in Western domestic pigs
Chr	Start	End	P-value a	Individula(s)	Type
1	876001	888832	8.66807e-89	LR4,DU3	Loss
1	923941	974100	5.8591e-173	LW11,LW4,LW5,LW3,LW2,LW13,LW10,LR4,LR3,DU2,DU3	Loss
1	992701	1000428	2.9574e-102	LW12	Loss
1	1092301	1107295	3.29307e-82	LR1	Loss
1	1648801	1658241	3.2746e-199	LW11,DU4	Loss
1	1678969	1688400	5.45527e-48	DU4	Loss
1	1985707	1995000	1.33999e-71	LR1	Loss
1	2113567	2130000	1.2699e-123	LW4,LW12,LR1,DU2	Loss
1	2475601	2487025	6.6541e-195	LW8,LR1,LR4,DU4	Loss
1	2517649	2526900	3.9812e-129	LR4,LR1,LW8,DU2,DU4	Loss
1	2552701	2563904	3.9812e-129	LR4,LR1,DU2,DU3,DU4,LW8	Loss
1	2610493	2620500	0	LR1,DU2	Loss
1	2739691	2771100	2.97268e-42	HA2	Gain
1	3126001	3132675	2.471e-50	DU2	Loss
1	3400201	3409845	4.75576e-31	LR3	Gain
1	3428859	3498000	1.4531e-177	LR3,LR1	Gain or Loss
1	3820201	3826800	2.31504e-60	LW8	Loss
1	6192491	6195000	1.93451e-75	DU4	Loss
1	6500701	6531300	1.24236e-26	LW11	Gain
1	7948201	7962000	7.47016e-48	LW8,DU2,DU4	Loss
1	12257701	12281341	6.39942e-21	DU4	Loss
1	13905001	13908489	3.66381e-29	DU4	Loss
1	25325485	25356900	6.00945e-58	LR1,LW13	Loss
1	29376001	29388788	2.2047e-50	LW8,LW13,LW14,LW6	Loss
1	31114801	31150784	2.9907e-280	LW2,LW4,LW5,LW1,LW3,LW13,LW9,LW10,LW8,LW14,LW6,DU2,DU4,DU3,DU1,LR1,LR2,LR4,HA2	Loss
1	44656735	44668500	1.30245e-41	LR1	Loss
1	59941201	59963819	3.27667e-40	LR3,LW6	Loss
1	60637801	60667245	1.19789e-40	HA2	Loss
1	72040801	72063061	1.3353e-28	LR3	Loss
1	79342201	79356001	4.60525e-65	LW7	Loss
1	82217401	82234200	1.38773e-35	LR4,DU2,DU3	Loss
1	84092932	84094800	5.85068e-41	DU2	Loss
1	85218301	85225800	7.53915e-33	LR5	Loss
1	87243508	87245700	1.62439e-53	DU2,DU4	Loss
1	99877201	99882753	6.09899e-30	LW7	Loss
1	106162201	106170831	3.09551e-89	LR1,DU2	Loss
1	106201537	106212900	3.7202e-95	DU3,DU2	Loss
1	106528801	106541792	1.92276e-30	DU3	Loss
1	108196201	108205343	3.6445e-94	DU2,DU4	Loss
1	110098201	110104615	4.50271e-69	LR1	Loss
1	116913601	116917800	2.64434e-33	DU4	Gain
1	118107301	118115700	4.6496e-160	LW11,LW12,LR1,LR4,DU2,DU3,DU4	Loss
1	118849501	118859535	1.77594e-26	DU4	Loss
1	118888735	118900500	1.29144e-81	LR1,DU4	Loss
1	118914001	118920300	1.29144e-81	DU4,LW8	Loss
1	126629401	126633607	9.62165e-59	LR1	Loss
1	126980401	126989700	8.65376e-26	LW12	Gain
1	142199263	142205400	1.32507e-34	DU4	Loss
1	143573701	143582100	4.81691e-32	LR3	Gain
1	144159001	144173344	1.31903e-35	LR4	Loss
1	144288901	144299961	7.8185e-111	DU2,DU4	Loss
1	144329797	144339900	2.657e-62	DU2	Loss
1	144397201	144406500	9.79155e-48	LR1	Loss
1	144549301	144556608	8.14924e-40	LR4	Loss
1	144564849	144579900	5.84079e-84	LW7,LR4	Loss
1	144643801	144653425	4.4021e-240	LR1,DU4	Loss
1	145675501	145683197	3.75297e-35	LR5,LW7,LW2	Loss
1	145954171	145985445	7.63591e-23	HA2	Gain
1	146044801	146052300	9.1704e-146	DU3,DU4	Loss
1	146351701	146358576	4.79672e-83	DU2	Loss
1	148199101	148218300	3.94978e-51	LW5	Loss
1	148230301	148233228	2.5465e-114	LW12,LW4,DU2	Loss
1	151597083	151621912	7.3135e-153	LW13	Loss
1	154710277	154741567	9.7434e-70	LW5,LW6	Loss
1	154826401	154832100	1.23853e-83	LW12,LR4,DU4	Loss
1	155134801	155149200	7.39011e-61	DU4	Loss
1	155226901	155231505	1.62097e-32	LW8,DU2	Loss
1	155586301	155594733	5.5335e-69	DU4	Loss
1	159349801	159351920	1.35175e-40	LW11,LR4	Loss
1	159414001	159424200	2.5329e-101	LW12,LW3,DU4	Loss
1	159519301	159531900	2.07084e-69	DU2,LR4	Loss
1	160173301	160183500	1.101e-116	LW4,LW3,LR4,DU3,DU4	Loss
1	160199401	160211100	2.7557e-176	LW3,LR1	Loss
1	161496505	161505300	6.3601e-268	LW8,DU2,DU4	Loss
1	162030601	162041700	8.4134e-127	LR1,LR4,DU4	Loss
1	162077101	162088212	8.4134e-127	DU2,DU4,LW8,LW12,LR1,LR4	Loss
1	162779701	162787200	1.75492e-46	LW9,LW11	Loss
1	163098901	163105200	5.63846e-51	LW8	Loss
1	163242355	163251900	2.82337e-41	LR1	Loss
1	163691401	163703649	4.55852e-25	LW7	Loss
1	163746465	163781716	2.0813e-302	DU3,DU1,LW7,LW2,LW4,LW10,HA1	Loss
1	163977601	163984391	3.83713e-26	DU4	Loss
1	164021791	164035200	1.15213e-69	LR1,LW8,DU2	Loss
1	164813599	164823300	1.52423e-44	LR1,DU2	Loss
1	165733426	165744600	1.1635e-50	DU2,DU4,LW8	Loss
1	165760501	165779400	5.1011e-37	LW8,LW11	Loss
1	169259361	169304700	1.3264e-168	LW9,LW5,LW13,LW3,LW7,LR1,DU4	Loss
1	172947601	172977363	1.84731e-41	DU2	Gain
1	174658201	174668700	1.72828e-46	LR3	Loss
1	176088901	176100000	3.599e-42	DU4	Loss
1	180831301	180841525	9.04847e-89	LR1,DU4	Loss
1	181271543	181296600	2.02529e-38	DU4	Loss
1	182902456	182939985	3.24059e-30	HA2	Gain
1	183015001	183025791	1.0012e-133	LW8,DU2,DU4	Loss
1	184160401	184169053	5.21163e-48	LW8	Loss
1	184392235	184428036	1.4596e-212	DU2	Loss
1	187372501	187381121	1.26939e-29	DU4	Loss
1	187401849	187408500	1.89759e-47	DU4	Loss
1	187435501	187443305	1.89759e-47	DU4	Loss
1	212854501	212861015	2.6748e-55	LW8,DU4	Loss
1	212896545	212907000	9.3423e-162	LR4,LR1,DU4,LW11	Loss
1	219912593	219926400	7.52344e-78	LW7	Loss
1	229243201	229248000	6.50757e-36	DU4	Gain
1	236027121	236036400	5.04043e-20	LR3	Loss
1	236879101	236886900	7.05681e-76	LW7	Loss
1	239823169	239826900	2.86428e-90	LW7	Loss
1	241293901	241305390	6.27861e-33	HA2	Loss
1	243283501	243303145	2.77717e-40	LR3	Loss
1	246609901	246615885	4.76373e-34	HA2	Loss
1	257067901	257073000	5.5262e-22	DU4	Gain
1	263156689	263167800	2.56321e-31	LW8	Loss
1	263393695	263405400	5.10652e-75	LR1,LW8,DU4,DU2	Loss
1	263831167	263837100	5.17909e-59	DU4	Loss
1	264126901	264142489	1.0901e-35	LR3	Gain
1	264186855	264205200	5.23321e-32	LR3	Gain
1	266721601	266727169	2.84565e-65	LW8	Loss
1	267296745	267300900	2.83845e-29	LW12	Loss
1	268285201	268292869	3.62588e-48	DU4	Loss
1	268308415	268315500	1.7795e-111	DU4	Loss
1	272362241	272373000	5.4799e-54	LW7	Loss
1	279184201	279193800	4.85675e-54	LR1	Loss
1	279205501	279211537	3.01603e-44	LW8	Loss
1	279381001	279384505	1.01226e-31	LR1	Loss
1	281143611	281144700	1.16055e-27	LW9	Loss
1	285683401	285694992	9.43608e-62	LW11	Loss
1	288226201	288249104	1.41106e-31	LW12	Loss
1	294016201	294029892	5.4723e-175	LW11,LW14,LW7,LW8,LW10,LW4,LW6,LR1,DU2,DU4	Loss
1	294035860	294056700	5.0848e-230	DU2,DU4	Loss
1	294425601	294435000	2.1752e-101	DU3,DU2,DU4,LW12	Loss
1	295260301	295266005	6.29825e-64	DU1	Loss
1	295477561	295486800	1.6191e-114	LR3,LW3	Loss
1	295500001	295509760	1.6191e-114	LW3	Loss
1	296758201	296771400	8.20457e-63	LW2	Loss
1	297771001	297775483	7.1552e-143	LR1	Loss
1	297856201	297878797	8.78927e-37	LR5,DU3	Loss
1	297890657	297902700	2.09119e-63	DU3	Loss
1	298275601	298284900	7.65066e-17	DU4	Gain
1	298714801	298723800	1.29432e-94	LW11,LW12,LR1,LR4	Loss
1	298728301	298731576	1.01648e-45	LW12	Loss
1	300521989	300535200	4.0807e-139	DU2,DU4,LR1,LW8	Loss
1	302457001	302462977	3.43895e-83	LR1,DU4	Loss
1	305246701	305253300	2.46949e-59	LW12	Loss
1	305298001	305313008	9.4796e-244	LW12,LR1,DU2,DU3,DU4	Loss
1	306353101	306359400	4.95723e-77	DU4	Loss
1	306930901	306935383	3.07576e-47	LW4,LW6	Loss
1	307464901	307471200	9.25258e-41	LW3	Loss
1	307613885	307617600	5.5775e-163	DU4	Loss
1	307672061	307728000	4.76069e-81	DU1	Gain
1	307729801	307733071	5.5775e-163	DU4	Loss
1	307809175	307829700	4.6124e-175	LR1,DU4	Loss
1	308420101	308443037	3.53732e-39	LW6	Loss
1	308509345	308512800	9.354e-122	LW12	Loss
1	308790001	308798448	4.4491e-131	LW4,LR4	Loss
1	308830237	308851800	1.3999e-164	LW12,LW7,LR4,DU4	Loss
1	308883301	308893621	3.61401e-83	LW7,LW2	Loss
1	309884401	309893584	4.90352e-70	LW12,DU3,DU4	Loss
1	311328001	311340900	1.26938e-76	LW8,LR4,DU2,DU3	Loss
1	311358601	311369994	1.26938e-76	LR1,LR4,DU2,DU3,DU4	Loss
1	311397055	311409300	1.52303e-80	LR1,DU2,DU4	Loss
1	313725413	313727400	2.4267e-107	LW12	Loss
1	313927801	313942068	3.89444e-82	LW3,LW4,LW11,LW12,LW6,LR4,DU3	Loss
1	313971607	313981800	0	DU2,DU4,LR4	Loss
1	313992001	314007900	0	LR4,DU2,LW12	Loss
2	272101	290400	8.93729e-85	LW11	Loss
2	411724	420300	2.953e-107	DU2	Loss
2	435901	443400	5.49753e-85	LR3	Gain
2	562201	612000	1.8414e-135	HA2	Gain
2	1119601	1126268	2.49609e-45	LW12	Loss
2	1170313	1208064	6.75123e-77	LW12	Loss
2	1515840	1546524	5.0649e-158	LW2	Loss
2	1868701	1916544	1.5854e-126	DU3,LW12,LW10,LW9	Loss
2	1950521	1960800	1.03163e-31	LW12	Loss
2	2731201	2747100	8.93612e-62	LW11	Loss
2	3327451	3375300	1.53577e-91	LR3	Gain
2	3510973	3516900	8.82177e-49	LW11	Loss
2	3981869	3987300	1.21039e-34	LW6,LR4	Loss
2	5704201	5721856	7.06634e-43	DU3	Loss
2	5892301	5905500	3.61724e-71	DU4	Loss
2	6534479	6591521	9.61813e-66	LR3	Gain
2	6640201	6680253	1.2689e-100	LR3	Gain
2	7104899	7143900	1.10932e-44	LR3	Gain
2	7305089	7344000	1.29738e-34	DU3	Loss
2	8552701	8561425	3.15816e-31	LR1	Loss
2	15010801	15018900	1.09e-108	LW3,LW7,LR1	Loss
2	15032401	15069889	6.3146e-122	LW8	Loss
2	17021101	17032444	2.12564e-95	LW11,LW12,LW3,LW8,LW2,LR1,LR4,DU2,DU3,DU4	Loss
2	18986773	18999900	1.25672e-75	LW5,LW13,LW9,LW14,HA1	Loss
2	19738501	19743421	1.46111e-24	DU4	Loss
2	26813101	26820900	1.07248e-51	LR1	Loss
2	34337057	34364400	1.5672e-53	LW3	Loss
2	35572186	35577300	7.89679e-29	HA2	Loss
2	40798501	40804500	7.8429e-252	LR3	Loss
2	44534401	44548200	7.5015e-126	LW11	Loss
2	45296701	45312451	2.86532e-42	DU4,LR1	Loss
2	45383745	45396900	5.97573e-78	LR4,DU2,DU3,DU4,LW8	Loss
2	45968401	45973200	1.0629e-29	LW3	Gain
2	50477863	50485200	1.79279e-39	DU4	Loss
2	54009301	54019251	1.9511e-142	LW8,LW11,LW12,DU2,DU3	Loss
2	56343901	56350500	8.45626e-46	DU4	Gain
2	59079301	59081880	8.06928e-73	LW12	Loss
2	60673201	60678423	1.53576e-60	DU2	Loss
2	65488201	65505000	2.81712e-62	LW3,LW6	Loss
2	66339301	66384213	4.24257e-33	LR3	Gain
2	66417901	66439200	1.9722e-202	LW8	Loss
2	66728401	66745728	1.81922e-34	DU3	Loss
2	67969801	67977477	2.44562e-80	DU4	Loss
2	68001001	68007000	3.9293e-114	HA2	Loss
2	69298501	69304521	4.19294e-27	LR5	Loss
2	70319989	70331400	9.941e-131	LW8,DU2,DU4	Loss
2	70373101	70386300	6.76856e-73	LW11,LW12,LR1,LR4	Loss
2	70389301	70395900	8.66098e-30	LR4	Loss
2	71696401	71708133	5.04232e-40	LR3	Gain
2	71727301	71735274	4.039e-158	DU2	Loss
2	72024525	72029100	1.43865e-40	LW12	Loss
2	73184101	73193700	5.29939e-73	DU4	Loss
2	73364401	73378333	2.04378e-68	LR1,DU4	Loss
2	73382303	73383300	1.059e-108	DU4	Loss
2	76692001	76699200	1.34371e-59	HA2	Gain
2	77265601	77273561	1.32619e-25	LR5	Loss
2	77293777	77301600	6.80648e-50	LR4	Loss
2	77411701	77429352	1.05435e-53	LR4,LW12	Loss
2	77525401	77535198	2.0083e-169	DU2	Loss
2	77695801	77706540	2.1876e-99	LW11,LW12	Loss
2	77737661	77752200	6.80836e-62	LW12	Loss
2	77817301	77836979	9.64908e-78	LR3	Gain
2	78055501	78066912	2.74167e-25	LR4	Loss
2	78099169	78110400	5.2253e-53	DU3,LR4,LW4,LW11	Loss
2	78155701	78161700	2.6619e-120	LR3,HA2	Gain
2	78316201	78374100	2.27383e-95	LR3	Gain
2	79423201	79435653	3.75951e-30	LR5	Loss
2	79460193	79478100	6.30843e-55	DU3,LW2,LW11,LR5	Loss
2	79515001	79528176	5.8045e-187	LR1,DU2	Loss
2	79563901	79569000	8.51428e-31	DU4	Gain
2	80262001	80274300	6.32806e-63	LW8	Loss
2	80706901	80718000	8.5445e-102	LR1	Loss
2	83950201	83957700	7.22936e-23	LW11,LW8	Gain
2	84036601	84042600	1.33262e-89	LR1,DU4	Loss
2	91984201	91988700	1.55552e-36	LW12	Gain
2	92841901	92850900	4.65456e-24	DU4	Loss
2	93387151	93398700	1.30884e-33	HA2	Loss
2	96765001	96778500	1.19884e-33	LR3	Loss
2	97499401	97503300	1.02388e-85	LR1	Gain
2	98732701	98743761	3.20738e-36	LW7,LR1	Gain
2	98885101	98890200	7.82598e-26	LR1	Gain
2	99272801	99283500	7.12937e-59	LW7	Loss
2	99287401	99303921	7.12937e-59	LW7	Loss
2	102307201	102312600	5.10444e-24	DU4	Gain
2	103030501	103049543	3.93947e-34	DU4,LR3	Gain or Loss
2	103241101	103267800	8.6218e-51	LW7	Loss
2	104771401	104778600	2.30812e-28	DU4,LR1	Gain
2	106074001	106078500	4.31238e-59	DU4	Gain
2	109443736	109452900	2.37171e-30	HA2	Loss
2	109470901	109475010	2.37171e-30	HA2	Loss
2	109897501	109899857	2.14504e-23	DU4	Gain
2	115250101	115254600	3.70332e-48	DU4	Gain
2	115748101	115752600	2.39384e-90	DU4	Gain
2	115925401	115929300	6.26601e-32	DU4	Gain
2	117654301	117662400	2.71831e-16	DU4	Gain
2	117839101	117846600	6.7104e-100	LW12,LW11,LW4,LW3,LR1	Gain
2	117856501	117863400	6.7104e-100	LW12,LW11,LW4,LR1	Gain
2	123934255	123957645	2.71417e-27	DU1	Loss
2	125635501	125646900	5.98026e-25	LW12	Loss
2	126616501	126622500	1.77898e-56	HA2	Loss
2	128923201	128945100	4.40636e-25	LR3	Loss
2	130352701	130358100	3.10882e-23	LR1	Gain
2	131296335	131322245	6.6249e-190	DU4	Loss
2	132477901	132483300	2.46927e-44	LW12,LR1,LR4,DU2	Gain
2	134805821	134817600	3.47555e-32	LW9	Loss
2	139634701	139642765	2.1584e-126	LR1,DU2	Loss
2	139719901	139727100	5.75836e-78	DU4,DU2,LW8,LW11,LR1	Loss
2	139895101	139908912	5.088e-106	LW11,LW12,LR1	Loss
2	139939693	139951800	1.03314e-79	LR1,LW12,LW11,LW8	Loss
2	140006101	140011500	1.03314e-79	LR1	Loss
2	140234701	140240467	3.91235e-33	DU4	Loss
2	140242389	140250900	4.8536e-45	LW12	Loss
2	141179701	141203520	1.48805e-93	LW7,LW11,LR1	Loss
2	141251125	141260700	1.1832e-105	LR1	Loss
2	142074001	142081473	2.51635e-48	LW7	Loss
2	142779647	142794000	4.98221e-34	DU4	Loss
2	143554789	143561400	1.44357e-79	LW11	Loss
2	143563501	143571000	1.44357e-79	LW11,DU3	Loss
2	143956065	143967600	2.31834e-70	DU3,LR5	Loss
2	144833701	144839005	2.68656e-69	LR1	Loss
2	144972829	145004119	1.11085e-67	LW5	Loss
2	145166101	145194192	7.3645e-103	LW9,LW12,DU4	Loss
2	146122037	146133000	2.91765e-55	DU4	Loss
2	146622001	146645317	3.7986e-93	LW8,LW12,LW2,LW3,LR4,LR1,DU2,DU4	Loss
2	146703637	146719500	1.73053e-71	LW8,DU4	Loss
2	147124201	147137100	4.0109e-110	LW8,LW12	Loss
2	147291901	147311700	2.14194e-58	LW3	Loss
2	147531541	147533100	1.3386e-124	DU4	Loss
2	148284001	148290300	1.09039e-34	DU3	Loss
2	149380201	149385168	1.89046e-58	LW11	Loss
2	149713201	149718600	2.75511e-93	LR4	Loss
2	150186739	150195000	9.91571e-28	LW13	Loss
2	150420001	150421861	1.16677e-36	LW8	Loss
2	150934201	150941232	7.09409e-44	LR1,DU2	Loss
2	152838601	152845200	8.61826e-21	LW13	Loss
2	155275501	155309725	1.1712e-132	LW9,LW8	Loss
2	157910023	157935900	9.363e-58	LR1	Loss
2	158051089	158058600	1.47976e-54	LW11	Loss
2	160421401	160421539	3.91936e-67	LR1	Loss
2	160424357	160427100	1.07041e-24	DU4	Loss
2	162216601	162226400	8.68576e-93	LR4,LW8	Loss
2	162266005	162280500	1.5186e-165	LW8,LW12,LW7,LR4	Loss
3	319425	351000	1.5612e-37	DU3	Loss
3	1105501	1117984	7.48718e-92	DU3,LW3,LW6	Loss
3	1129025	1195200	5.6735e-100	LW3,LW6,LR3	Gain or Loss
3	1435747	1451400	1.99701e-24	LW4	Loss
3	1689901	1721176	1.84201e-27	LW1	Gain
3	3759256	3790500	5.18018e-49	HA2	Gain
3	4227447	4270200	3.3329e-159	LR3	Gain
3	4523887	4549797	2.28262e-51	DU4	Loss
3	4560161	4576800	1.37272e-41	DU4	Loss
3	4766257	4798116	1.6906e-161	LW11	Loss
3	5463601	5495047	9.01661e-58	LR3	Gain
3	7844401	7856912	3.98863e-94	LR4,LR1,DU4,DU2,LW8	Loss
3	7891993	7901100	1.2511e-146	LW8,LR1,DU2	Loss
3	8296593	8333937	2.1943e-235	LW7	Loss
3	8365057	8396177	8.8715e-145	LW7	Loss
3	9925217	9942600	2.58866e-24	LR4	Loss
3	10428265	10437900	6.17912e-58	LW8,DU2,DU4	Loss
3	18618029	18649488	3.54602e-35	LW12	Loss
3	22244701	22255744	4.4699e-107	LW3,LR4	Loss
3	22304361	22308900	7.55005e-73	LW3,LR4	Loss
3	22319701	22326300	1.7229e-44	LW7	Loss
3	32789569	32799300	1.74937e-26	DU3	Loss
3	39301501	39330589	9.65662e-62	LR1	Loss
3	40844701	40855200	2.1815e-121	LR3	Gain
3	40866901	40926000	2.1815e-121	LR3	Gain
3	41030401	41038500	2.64989e-74	LR3	Gain
3	41198401	41210389	1.5973e-99	LW7,LW2,LR4,LR5	Loss
3	41236517	41249400	1.7041e-133	LR5,LR4	Loss
3	41545501	41551500	3.09791e-43	LR3	Gain
3	41572501	41582545	2.0718e-58	LW7	Loss
3	41611987	41623200	8.04416e-31	LW4	Loss
3	41750401	41770890	4.8402e-57	HA2	Gain
3	41789656	41824200	1.37082e-70	HA2	Gain
3	41990401	42004224	1.51891e-43	LW7,LW11,LR4	Loss
3	42446401	42456400	1.223e-217	DU2,LR1,LR4	Loss
3	44058301	44080800	3.29713e-21	LW11	Loss
3	44371185	44378700	2.0992e-89	LW12	Loss
3	45096901	45112816	4.81633e-45	LR4,DU4	Loss
3	45155949	45165000	2.39472e-49	DU4	Loss
3	45200026	45206700	8.3544e-35	DU2	Loss
3	48299977	48310200	1.7559e-184	LW8	Loss
3	49170301	49189500	8.61778e-85	LW8	Loss
3	49207801	49217221	8.61778e-85	LW8	Loss
3	49235689	49247700	1.0921e-94	LW8	Loss
3	49257901	49266000	4.07368e-42	LW11	Loss
3	49312753	49320000	1.93875e-40	LW7	Loss
3	49332301	49338000	1.42464e-23	DU3	Loss
3	49380001	49389643	3.27904e-49	DU4	Loss
3	51115201	51119425	5.69458e-84	LW8	Loss
3	54728401	54733500	5.32862e-21	LW11	Gain
3	58986001	58989900	8.80558e-25	DU2	Gain
3	59232601	59259600	1.2496e-99	DU4	Loss
3	64777501	64782300	9.33043e-38	LW11	Gain
3	67998601	68004900	2.21315e-34	LR3	Loss
3	69436801	69451500	1.80914e-68	LW11,LW13,DU3,LR1	Gain
3	74453101	74460000	2.30622e-37	LR4,LW13	Loss
3	74720701	74727900	1.53124e-73	LW12,LW11,LW9,LW8,LW3,LW2,LW14,LW4,LR1,LR4,LR5,DU3,DU4,DU2	Gain
3	75694501	75699300	5.681e-41	LR4	Gain
3	80448301	80456100	4.70742e-39	LW8	Loss
3	82528201	82538897	2.86014e-55	LW11,DU4	Loss
3	82957201	82958639	1.41668e-67	DU4	Gain
3	82989731	83025000	1.38523e-47	DU4,LW11	Gain
3	83045401	83053200	1.76647e-77	LR4	Gain
3	84138901	84143400	5.90199e-78	LW4,LR1,DU4	Gain
3	88345801	88352400	2.99829e-41	LW11,LR1	Gain
3	88456501	88463400	4.98795e-48	DU4,LW11	Gain
3	89124957	89133300	1.3923e-72	LR3	Loss
3	89284201	89288700	2.01414e-43	LR1	Gain
3	90038701	90046500	3.36578e-31	LR3	Loss
3	93821101	93827400	1.365e-52	LR3	Loss
3	95606865	95609400	4.78657e-41	LW7	Loss
3	95766901	95777839	8.85988e-25	LR1	Gain
3	96654001	96661500	3.22669e-31	DU4	Gain
3	97816201	97835713	1.96453e-65	LR2	Loss
3	99501301	99512100	2.54633e-26	LR5	Loss
3	99662101	99671797	4.2342e-209	LW8	Loss
3	99873313	99874200	7.21677e-31	LR4	Gain
3	100382401	100389600	6.21063e-43	LR1	Loss
3	100400101	100411153	6.21063e-43	LR1	Loss
3	101116501	101125200	5.99052e-37	LR1,DU4	Gain
3	101165401	101175600	2.60846e-27	DU4	Gain
3	101733025	101744100	6.63068e-30	DU4	Loss
3	101827801	101835900	3.39937e-27	LR1	Gain
3	102060815	102095700	7.15792e-75	LR3,HA2	Loss
3	107749201	107752086	6.7122e-28	DU2	Gain
3	108141001	108147900	1.39376e-87	LR1,LR4,DU2,DU4	Gain
3	109387543	109394100	9.20448e-44	LR3	Loss
3	111297569	111307200	1.42309e-44	LW7	Loss
3	111315601	111325200	1.42309e-44	LW7	Loss
3	114007201	114013800	1.13896e-74	DU4,LR4	Gain
3	115332257	115335600	4.07741e-24	LW3	Loss
3	116930289	116935200	5.327e-23	LW7	Gain
3	117089701	117095700	1.47855e-27	LW11	Loss
3	120568673	120576600	3.04099e-63	DU3	Loss
3	120950593	120988337	8.31128e-68	DU3,LW7	Loss
3	121128067	121136100	1.0648e-123	LR1	Loss
3	121952101	121968481	9.64598e-28	LW14	Loss
3	122385601	122391900	6.69084e-69	DU2	Loss
3	122541901	122549119	5.05199e-31	DU4	Loss
3	125726701	125736049	1.93254e-89	DU4	Loss
3	129587401	129595872	4.95304e-25	DU3	Loss
3	135947101	135962095	7.1666e-151	DU4,LR1	Loss
3	137503201	137533383	2.52783e-88	LW13,LW12,LW2,LW8,DU2,DU4,DU1	Loss
3	137587165	137600400	3.59319e-54	LW12,LW8,DU4,DU2	Loss
3	137802901	137809840	8.22226e-68	LR1,LR4,DU2	Loss
3	138041641	138052200	6.70654e-28	LR3	Loss
3	139788937	139811100	1.92011e-65	LW11	Loss
3	139953601	139973724	8.48635e-41	LW11	Loss
3	140186101	140190589	7.39846e-37	LW8	Loss
3	140217221	140229900	5.71811e-69	LW12,LW8,DU2,DU4	Loss
3	140481301	140490900	1.5981e-124	LR3	Gain
3	140953501	140962328	1.57481e-36	LW3,LW6	Loss
3	140992273	141003900	1.2686e-135	LW7,LW3,LW11,LR4,LR1,DU4	Loss
3	141698101	141718500	1.5616e-189	LR1,LR4,LR4,DU2	Loss
3	141741301	141751500	5.6772e-64	LW7,LW4,LW6,LR5,DU3	Loss
3	143834573	143897953	6.3433e-144	LR3	Loss
3	144414301	144421200	0	DU4	Gain
3	144742501	144747900	3.2089e-137	LW4	Loss
3	144765601	144772800	2.7511e-174	LW7,LW9,LW3,LW5	Loss
4	33041	62700	4.93469e-86	LR4,LR5,LW2,LW4,LW9,LW7,LW11,DU1	Loss
4	123601	129551	1.6837e-251	DU4	Loss
4	210601	218100	5.88077e-36	LW3	Loss
4	260401	278371	7.6549e-107	LR1	Loss
4	353101	359400	1.35534e-71	LR5,LW2	Loss
4	519301	529041	4.41965e-62	LW6,LW7	Loss
4	564605	578400	2.0696e-105	LW2,LW7,LW6	Loss
4	639901	672000	4.3978e-126	LW7,LR4,LW11,LW3,LW2,LW7,LW6,DU3	Loss
4	699001	704704	3.6862e-117	LW12	Loss
4	726409	742200	1.49217e-85	LW11,LW4,LW12,LW3,DU3	Loss
4	1017001	1029000	3.1156e-240	DU2	Loss
4	1060201	1070496	2.6246e-72	LR4	Loss
4	1166701	1186200	2.81248e-73	DU3,DU1	Gain or Loss
4	1221601	1257249	8.21973e-79	LR4,LW7,LW6	Loss
4	1294593	1298100	1.0361e-133	LW7,LR4	Loss
4	1641301	1657800	1.09973e-84	LW11	Loss
4	1812901	1825500	4.6764e-126	LW9,LR4	Loss
4	1846801	1856848	4.6764e-126	LR4,DU3	Loss
4	1887749	1899000	5.3539e-97	LR5,LR4	Loss
4	2304601	2311173	4.77045e-71	DU4	Loss
4	2344897	2361600	7.8582e-101	LW11,LW7,DU4,LR4	Loss
4	2433001	2482500	4.95702e-54	HA2	Gain
4	3025201	3026700	3.52996e-35	LW11	Loss
4	3031185	3038700	8.4666e-107	LW3,LW11	Loss
4	5694601	5709312	1.53425e-35	LR4	Loss
4	6621601	6636169	9.32172e-61	LW8	Loss
4	6902425	6907800	8.1717e-143	DU4	Loss
4	8244901	8253392	4.19373e-89	LR4	Loss
4	8260001	8270100	2.679e-122	LR4	Loss
4	8328601	8332688	3.08391e-97	LW3,LW12	Loss
4	8393529	8406600	1.01557e-58	LW12,LW3,LW11,LW4,DU3	Loss
4	22674033	22683000	6.61678e-52	LW7	Loss
4	26150101	26154900	4.77766e-77	LR1,DU4	Gain
4	29485801	29491800	2.49562e-91	DU4,LW8	Gain
4	34726501	34738200	4.81058e-32	LW8,LR1	Gain
4	35032501	35066400	0	LW5,LW7,LW13,LW14,LW6,LR2,LR3,DU4	Loss
4	40737901	40743300	8.9784e-47	DU4	Gain
4	41441101	41448900	1.3041e-48	DU4	Loss
4	47607301	47607457	2.06972e-29	LR1	Gain
4	47747701	47769507	1.02274e-41	LR3	Loss
4	51179129	51182100	1.24513e-24	LW12	Gain
4	65627275	65628600	3.22626e-28	LR1	Gain
4	72461383	72494072	1.20739e-35	LW5,LW10	Loss
4	79004773	79020300	3.06777e-24	DU4	Loss
4	86770801	86776500	3.22872e-40	LW8	Loss
4	87060901	87067008	7.5893e-120	LR4	Loss
4	90550669	90553500	1.25543e-38	LR1	Loss
4	97384801	97441568	3.281e-103	DU4,LR4	Loss
4	99702257	99709500	1.18734e-69	LW7	Loss
4	101331901	101363797	1.12269e-93	LR1	Loss
4	102498901	102536165	1.93201e-40	LR3	Gain
4	103478233	103485600	3.89211e-34	LW12	Loss
4	103833901	103837734	2.17936e-49	DU2	Loss
4	105786787	105789600	8.4819e-52	LR1	Loss
4	106775101	106785475	1.6537e-59	DU4	Loss
4	118698893	118699500	2.4667e-123	DU4	Loss
4	119497201	119507285	8.9785e-51	DU4	Loss
4	120019501	120032172	1.207e-140	DU4,DU2	Loss
4	120066941	120076800	1.0818e-104	DU4,DU2	Loss
4	120430467	120445200	1.83525e-39	LW13	Loss
4	128344501	128356800	2.54253e-26	LR3	Loss
4	131079781	131089200	4.46666e-33	HA2	Loss
4	131961001	131967000	1.05444e-40	DU4	Gain
4	134103607	134104800	3.35272e-36	LW4	Loss
4	134969693	134973600	6.45173e-26	LW6	Loss
4	135279001	135287700	7.3748e-90	LW7,LW2	Loss
4	136342201	136350000	1.04478e-68	DU2	Loss
4	136820701	136829413	7.6364e-70	LR1,LW8	Loss
4	136859065	136871400	1.07854e-76	LR1,LW8,LW2	Loss
4	137274901	137281200	8.4936e-147	LR1	Loss
4	141170707	141174000	2.4532e-110	LR1	Loss
4	141199501	141205200	1.11685e-42	LW11,DU2	Loss
4	141222001	141232567	2.4532e-110	LW12,LR1	Loss
4	143077753	143086800	2.31846e-40	LW8	Loss
5	634369	649800	1.399e-152	LR4	Loss
5	780001	787200	1.29851e-30	LR5	Loss
5	2185801	2209521	5.08605e-71	LW7	Loss
5	3777537	3807300	7.93639e-36	DU3	Loss
5	5206801	5215200	1.23898e-32	LR3	Gain
5	6437089	6437700	2.937e-34	DU3	Loss
5	9096301	9126721	1.94257e-44	LR3	Gain
5	9158411	9166500	2.79153e-61	LR3	Gain
5	11276101	11290944	5.81756e-43	DU3	Loss
5	11325665	11339100	2.21729e-19	DU3	Loss
5	11608741	11611500	1.76473e-65	LW12	Loss
5	16054529	16074900	9.1297e-110	DU3,LR4	Loss
5	16208749	16215300	3.3263e-139	LW8	Loss
5	16250701	16270309	3.3263e-139	LR1,LR4,DU2,LW8	Loss
5	16367401	16376700	5.64721e-75	LR1	Loss
5	16392601	16395849	1.1182e-108	DU4	Loss
5	17954701	17967152	7.21418e-67	LR1,LR4,DU2	Loss
5	18000193	18012600	4.03335e-56	LR4,LW12,DU2	Loss
5	18087901	18104400	1.39273e-68	LW11	Loss
5	20816101	20821800	2.05962e-32	LW13	Loss
5	21223841	21235500	2.11999e-59	LW7	Loss
5	21924397	21932400	1.22284e-42	LW4	Loss
5	22511701	22533280	1.71446e-63	LR4	Loss
5	22617145	22626000	5.46914e-89	LW8	Loss
5	23021101	23032500	7.52823e-49	DU3	Loss
5	23134609	23174256	4.80241e-72	LR4	Loss
5	24087301	24109500	2.00993e-52	LW11,DU3,LR1	Loss
5	26004601	26016321	6.27141e-61	LW7	Loss
5	39465001	39471000	6.7301e-24	DU4,LR1	Gain
5	39763501	39768300	3.60513e-49	LR1	Gain
5	40344901	40350900	2.57501e-20	DU4	Gain
5	45933121	45970079	3.63784e-79	LW7,LW14	Loss
5	53094601	53100900	9.83414e-28	LW11,LW8,DU4	Gain
5	53441101	53450400	5.98162e-28	LR1	Gain
5	66393301	66403800	2.2357e-117	DU4,LR4,LW3	Loss
5	66412501	66429000	2.2357e-117	LW3,DU4	Loss
5	66642601	66651600	2.9395e-29	LR3	Gain
5	67077901	67091024	1.2306e-112	LW3,LW4,LR4	Loss
5	67117457	67128900	2.20913e-37	LR4,LW6	Loss
5	68049601	68060700	7.90227e-30	LW8	Loss
5	68335201	68346544	7.63186e-63	LR4,LR1,DU4	Loss
5	68826456	68837100	1.9683e-58	LW2,LR4	Loss
5	69127801	69136500	6.28808e-79	DU2	Loss
5	69210961	69242100	2.88968e-28	LR3	Gain
5	70128007	70137300	1.20784e-92	DU4,LW8,LR1	Loss
5	70947301	70961700	2.54024e-57	DU3,LR5	Loss
5	71162497	71169900	2.85937e-62	LW11	Loss
5	71172601	71187300	7.43531e-47	LR4	Loss
5	71805601	71811900	1.04237e-95	LW12,LW2,LR4	Loss
5	72126601	72141000	1.1049e-96	LW12,LW2	Loss
5	72339157	72348000	1.56293e-55	LW8	Loss
5	72575701	72590100	8.86365e-48	LW11,LW4,LW13,LR5	Loss
5	75173101	75179400	3.00592e-60	DU4	Gain
5	81345601	81351088	2.60825e-94	LR4	Loss
5	81399901	81402300	5.27424e-32	LW11	Loss
5	81439501	81451063	8.1153e-62	LR1	Loss
5	81515617	81528300	4.1995e-163	DU3,LW11,LW2,LW12,LW13,LW9,LW14,LR1,LR5,LR2	Loss
5	83707801	83734911	2.14847e-66	DU2	Loss
5	89425501	89435100	3.2843e-50	LW8	Loss
5	89535161	89568617	8.9453e-225	LW12,HA1,LR2,LR3	Loss
5	90482623	90487500	1.48402e-24	LR1	Loss
5	91716353	91720200	6.39697e-20	DU3	Loss
5	96260385	96273600	2.72481e-31	LW7	Loss
5	96416101	96438453	6.39496e-48	LW6	Loss
5	97304701	97313653	1.07436e-24	LR3	Loss
5	97851001	97856700	2.45706e-29	LR1	Loss
5	99889501	99915000	1.51309e-67	LW10,LR3	Loss
5	110484661	110487300	5.52725e-60	LW4,LW3	Loss
5	110865041	110886300	1.43228e-58	LW12	Loss
5	111313177	111321900	7.87411e-40	LW3	Loss
6	166657	173700	9.98872e-37	DU3	Loss
6	406801	413400	2.23731e-33	LR2	Loss
6	420601	428100	1.49422e-65	LR3	Gain
6	475351	503400	3.18511e-35	LR3	Gain
6	846385	857700	4.7707e-202	LW10	Loss
6	874201	882900	6.6488e-200	LW14,LR2	Loss
6	1226401	1239524	7.24868e-85	LW7,LW11,LW6,LW12,LR5	Loss
6	1269373	1278300	2.85133e-44	LW4,LW12,HA1	Loss
6	1331937	1346100	5.18485e-37	LW7	Loss
6	3006301	3011691	1.77774e-32	LW6	Loss
6	3241201	3244213	6.41442e-57	LW8	Loss
6	3299617	3318300	2.16759e-46	LW8	Loss
6	3570601	3606439	6.96762e-75	LR1,DU4,DU2	Loss
6	3612625	3627000	1.57669e-36	LR1,DU4	Loss
6	4157101	4167000	1.13507e-55	LR3	Gain
6	8488117	8494200	8.79518e-28	DU4	Loss
6	9010201	9033664	1.7531e-34	LW2	Loss
6	10348201	10370790	2.38936e-42	HA2	Loss
6	12256801	12262200	2.3079e-107	LW7	Loss
6	13532101	13537800	1.80437e-52	DU4	Loss
6	16306801	16312500	1.40739e-97	LW13,LW11,LW10,LW9,LW4,LW3,LW2,DU2	Gain
6	16322701	16327200	1.4026e-109	LR4	Gain
6	16795337	16803600	8.03e-31	LW14	Loss
6	18428401	18436500	1.05164e-56	HA2	Loss
6	18615901	18622500	1.4852e-24	LR3	Loss
6	19242001	19247400	2.72785e-42	LR1	Gain
6	19665721	19671900	3.73873e-74	HA2	Loss
6	21310501	21317040	9.0427e-90	HA2	Loss
6	25021201	25034743	2.38117e-45	LR1,DU2	Loss
6	25067233	25076700	6.0242e-137	LW8,DU2	Loss
6	25171801	25179339	6.1171e-102	DU4	Loss
6	26051701	26067805	2.30417e-62	LR1	Loss
6	26107597	26111100	1.15667e-70	LW8	Loss
6	26625001	26635200	6.59695e-41	LW8	Loss
6	33252601	33257302	2.18411e-47	LW13	Loss
6	35048701	35062249	4.51927e-44	LR1	Loss
6	36140101	36177499	1.0832e-173	LW5,LR5	Loss
6	37556401	37557757	2.50271e-49	LW8	Loss
6	38930545	38947500	1.8366e-103	LW8,LR1	Loss
6	38967601	38974500	2.29372e-27	LW11	Loss
6	39537001	39543000	3.9137e-76	DU2	Loss
6	40626226	40667400	1.38833e-65	HA2	Gain
6	40717201	40737600	5.8992e-66	LR4	Loss
6	44055601	44062879	9.92796e-44	LR1	Loss
6	45009301	45030924	6.1493e-34	DU4,LW11	Loss
6	46176803	46179600	9.3711e-25	DU4	Loss
6	50293501	50298600	1.5029e-75	HA2	Gain
6	52259401	52270597	4.4687e-115	LW8	Loss
6	52976701	52984500	1.37611e-23	DU1	Gain
6	53253301	53270400	2.2993e-271	LW8	Loss
6	54484249	54507300	3.2591e-42	LR2	Loss
6	55566673	55575900	1.06619e-49	LR4	Loss
6	56231401	56240100	2.09262e-42	LW8	Loss
6	57823801	57884955	1.0444e-111	LR3,HA2	Gain
6	57901801	57911100	6.6903e-199	LW7,LW3,LW4	Loss
6	57921601	57923840	2.7915e-50	LW3	Loss
6	58335001	58342032	9.85007e-59	LR4,LW7	Loss
6	58374897	58387800	3.66221e-32	LW7,LR4	Loss
6	58563001	58572228	8.0005e-105	LW12	Loss
6	58603689	58613100	2.27995e-85	LW12,LW3,LW4	Loss
6	58613401	58641600	4.06759e-68	LR3,HA2	Gain
6	58645201	58696515	3.4092e-279	DU3,DU4,LR1,LR4,LW12	Loss
6	58698865	58731904	6.9734e-106	LR4,LR1	Loss
6	58736071	58743300	2.26108e-47	LR1,DU4	Loss
6	58831025	58847400	3.475e-69	LR4	Loss
6	59029801	59036100	1.25244e-63	HA2	Gain
6	59229301	59246700	1.9276e-201	LW7	Loss
6	59581501	59587819	4.80238e-30	DU4	Loss
6	59624093	59632200	2.595e-120	DU4,DU2	Loss
6	59671801	59691465	7.69877e-26	HA2	Gain
6	59703976	59744700	5.86294e-53	HA2	Gain
6	59898001	59952900	2.359e-82	HA2,LR3	Gain
6	59986252	60016086	1.44207e-24	DU2	Loss
6	61427429	61446000	1.01034e-50	DU4	Loss
6	61748401	61761025	4.46255e-48	HA2,LR1	Gain or Loss
6	61804327	61825500	1.33091e-96	LR1	Loss
6	62266933	62297100	2.53105e-48	LW10,LW11,DU3	Loss
6	62735797	62754300	1.40752e-57	LW8	Loss
6	62907901	62927982	7.94415e-53	LW8,LR1,DU4,DU2	Loss
6	64795201	64865400	1.29189e-90	LR3	Gain
6	75260101	75265500	5.28172e-43	LW3,LR5	Gain
6	78332101	78338400	1.42904e-29	LR3	Gain
6	80524501	80535851	1.72958e-29	LW2	Loss
6	81825901	81850800	8.60451e-82	LR1	Loss
6	89151129	89153400	1.898e-38	DU4,DU2,LR1	Gain
6	89435701	89443375	1.36596e-29	LR1	Loss
6	92050501	92055300	1.49661e-72	LR4	Gain
6	92464201	92472791	4.90008e-28	DU4	Loss
6	99054901	99065100	3.69913e-47	LW12,LR1,LR4,DU2,DU4	Gain
6	99480001	99486000	3.11116e-54	LR1	Gain
6	100728001	100738081	2.66656e-30	DU4	Loss
6	100766381	100784100	6.95078e-56	LW12,LW8,DU4,DU2,LR1,LR4	Loss
6	103898701	103903500	2.3138e-48	LR1,LW3	Gain
6	106516429	106522500	2.46274e-58	LR3	Loss
6	106643189	106662900	4.3926e-33	LR3	Loss
6	109537501	109539655	1.83207e-77	LR3	Loss
6	113556881	113588001	7.46309e-53	LW7	Loss
6	113818501	113825400	2.36662e-66	LW8	Loss
6	114916801	114926955	8.53393e-26	LR3	Loss
6	116257501	116270611	3.20367e-47	LR3	Loss
6	116551801	116556000	1.32814e-39	DU4	Gain
6	117186301	117191697	2.1828e-110	LW7	Loss
6	117644041	117667500	9.02593e-74	HA2,LW7	Loss
6	118422301	118430273	2.61879e-87	LW7	Loss
6	118962001	118967100	5.2871e-142	DU4	Gain
6	119001601	119027777	9.47954e-83	LW7	Loss
6	119778901	119790900	4.45455e-52	HA2	Loss
6	122875501	122887500	2.21628e-71	HA2	Loss
6	122905801	122912835	1.5378e-149	LR3	Loss
6	122955001	122969877	2.44294e-68	LR3	Loss
6	123842746	123853500	1.6401e-85	HA2,LR3	Loss
6	124480756	124492200	2.37759e-49	HA2,LR3	Loss
6	125494801	125502600	4.37442e-66	LR1,LR4,DU4	Gain
6	129586201	129596129	2.04469e-42	LW7	Loss
6	130729801	130736100	6.14598e-31	DU2	Gain
6	131025475	131029500	1.83176e-36	LR3	Loss
6	132213001	132220200	1.32975e-85	LW8,LW3	Gain
6	132399301	132405900	1.39549e-56	LR1,DU4	Gain
6	132435601	132451525	6.28557e-53	LR3	Loss
6	132520201	132528300	1.39592e-52	LR3	Loss
6	134769301	134776485	2.16091e-63	HA2	Loss
6	139146301	139158000	7.6067e-31	LW8,DU4	Gain
6	141350491	141365400	1.58798e-49	HA2,LR3	Loss
6	147612001	147617400	2.31112e-61	LW8,LW2,LR4,LR1,DU4	Gain
6	148745101	148752900	2.1882e-117	LR1,DU2,DU3,LW2,LW4,LW13	Gain
6	149189701	149194200	4.31263e-44	DU4	Gain
6	154592101	154602656	4.31582e-45	LW12,LW3	Loss
6	154972201	155004403	4.80365e-52	DU4,DU3,LW7,LW5,LW13,LW6,LR4	Loss
6	155030489	155061600	3.0055e-127	LR5,LR4,DU3,DU4,LW3,LW7,LW6,LW5,LW4	Loss
6	155279405	155294700	1.66323e-73	LW10,LW9,LW4,DU3	Loss
6	157150501	157161576	9.96037e-98	LW12	Loss
7	694501	705300	1.1335e-112	DU2,DU4,LW11	Loss
7	741901	746209	7.83767e-30	DU4	Loss
7	777301	791400	5.45684e-61	DU4	Loss
7	1042201	1052100	6.89064e-42	LR3	Gain
7	1507963	1524600	1.81136e-61	DU4,LW8	Loss
7	1626301	1657575	1.5055e-22	HA2	Gain
7	5652001	5661000	4.70845e-45	HA2	Loss
7	9976801	9984688	1.0994e-113	LW8,LR4,DU2,DU4	Loss
7	16389703	16397400	3.49679e-48	LW5,LR3	Loss
7	19006501	19011900	5.57474e-22	LR1	Gain
7	19013101	19015765	5.57474e-22	LR1	Gain
7	19388401	19393111	1.27215e-21	LR1	Gain
7	19685101	19690740	1.88123e-34	HA2	Loss
7	20018701	20042683	2.55404e-58	LW7,LW6,LR3	Loss
7	21808897	21813600	6.74814e-68	LW7	Loss
7	27114001	27117407	4.18173e-35	DU4	Loss
7	27438691	27451800	1.8784e-52	DU4,DU2,LR1	Loss
7	27496801	27506100	4.82637e-41	LR3,HA2	Gain
7	27691093	27717000	5.57547e-50	LW12,LW7	Loss
7	27978301	27984870	6.93984e-27	HA2	Gain
7	29775925	29805165	3.0015e-108	LR3,LR1,DU2	Gain or Loss
7	34146001	34151700	1.44831e-57	HA2	Gain
7	34366501	34378200	6.28576e-24	HA2	Gain
7	34525063	34533600	3.56111e-91	DU2,LR4	Loss
7	34562401	34573056	2.38094e-35	LR4	Loss
7	35771101	35776529	6.78598e-82	DU4	Loss
7	36165901	36166416	2.57998e-32	LW12	Loss
7	38933701	38945100	2.37449e-36	HA2	Gain
7	39840901	39858560	1.07368e-65	LW13,DU3	Loss
7	43556101	43565808	7.80303e-51	DU2,DU4,LW12	Loss
7	43599585	43611900	1.53209e-43	LR4,DU4	Loss
7	44890501	44895900	6.14471e-20	DU3	Loss
7	45992701	45997200	7.80561e-44	LR1	Gain
7	46149601	46166700	2.0472e-121	LW8,LW14,LW3,LW2	Gain
7	58616273	58619400	6.5283e-121	LW12	Loss
7	58688101	58690021	3.89871e-94	LR5	Loss
7	58771553	58785900	5.55962e-82	LR4	Loss
7	59289301	59297400	3.82004e-23	LR5	Loss
7	60040801	60051712	1.89799e-31	DU3	Loss
7	62957101	62965200	1.31588e-29	LW12	Loss
7	63021001	63051340	2.72778e-76	LW9	Loss
7	63625501	63633600	3.4688e-111	DU2	Loss
7	64212001	64220527	1.75619e-30	DU4	Loss
7	64266355	64276800	5.45683e-87	LR1,DU4	Loss
7	64356601	64366029	1.8331e-164	DU2	Loss
7	65621401	65627700	1.12527e-35	DU4	Loss
7	67419601	67425000	1.34756e-57	LR1,DU2	Gain
7	72649801	72654900	6.7473e-36	LW5,LR4,DU2	Gain
7	75090301	75096000	2.63787e-20	DU4	Gain
7	75349801	75354600	1.93691e-24	DU4	Gain
7	75822301	75828900	1.0939e-118	LR1,DU2,DU4	Gain
7	78011401	78016200	6.21508e-43	DU2	Gain
7	81357601	81370912	2.09476e-49	LR1,LR4,DU4	Loss
7	90056125	90057000	3.48299e-27	LW8	Gain
7	98891101	98903025	3.45102e-64	DU2,LR1	Loss
7	102232801	102237900	3.8539e-64	LW11,LW7,LW3,LW12,LR4,LR5,DU3	Gain
7	103510501	103518300	2.11337e-49	DU2	Loss
7	104037901	104044197	2.1506e-157	LW11,LR1,DU4	Loss
7	106431901	106441764	2.92459e-39	LW12	Loss
7	106617601	106628083	2.61702e-50	LW8,LR1	Loss
7	106813501	106824300	4.29779e-43	LW9	Loss
7	109673101	109677900	1.30666e-39	DU4	Gain
7	113527501	113533500	9.01006e-23	LR1	Gain
7	119660401	119666160	8.13585e-20	LW11	Gain
7	120480001	120490800	6.15998e-84	LW8	Loss
7	123411009	123425700	3.24273e-31	LR4	Loss
7	124962901	124970700	1.63764e-37	LW12,LW8	Gain
7	126957601	126971040	1.99976e-24	DU3	Loss
7	128648725	128680415	3.76295e-29	LR3	Gain
7	128814157	128829900	6.5281e-119	DU4,DU2,LR1	Loss
7	131189473	131199000	2.0918e-213	LW7	Loss
7	131201401	131267430	5.4382e-128	LR3,HA2	Gain
7	132051661	132066300	5.61301e-94	LW4,DU3	Loss
7	132378001	132423300	2.7097e-153	LR1	Loss
7	132430801	132439800	2.7097e-153	LR1	Loss
7	132464401	132474300	2.42466e-53	LR5	Loss
8	81001	82836	1.4806e-125	LW11	Loss
8	182401	184977	0	LW3,DU2	Loss
8	201001	215264	1.079e-167	LW7,LW12,LR4,LR5,DU3	Loss
8	241685	254700	2.5109e-148	LR5,LW7,LW4,LW11,DU3	Loss
8	445801	453600	2.61866e-59	LW2,LW3,LW4,LW5	Loss
8	485473	494700	2.3827e-104	LW7	Loss
8	1120501	1131900	1.47064e-43	DU3	Loss
8	1299301	1315028	5.407e-121	LW6,LW7,LW8,LW11,LW12,LW2,LR4	Loss
8	1348033	1357500	4.1822e-99	LR4,LW8	Loss
8	1530601	1554300	0	DU4,LW6	Loss
8	1604401	1610100	2.0966e-137	LW4,LR5	Loss
8	1627201	1653000	3.1657e-141	LW7,LW12,LW3,LW4	Loss
8	1731001	1780065	2.5485e-116	LR5,LW7,LW10,LW13,LW3,LW6,LW6	Loss
8	1815897	1824600	2.2432e-168	LR5,LW7,LW4,LW6	Loss
8	1987201	2069100	4.7505e-142	LR3	Gain
8	2418001	2435004	4.57533e-68	LW12,LW14	Loss
8	2452199	2460600	7.98614e-43	LW14	Loss
8	2850001	2857500	9.80817e-76	LR3	Gain
8	2948559	2956200	3.54676e-61	DU4	Loss
8	3471301	3485816	5.59519e-67	LW2	Loss
8	3516561	3526800	2.22129e-56	LW7	Loss
8	3543301	3553905	2.22129e-56	LW9,LW7	Loss
8	3714601	3725159	1.6092e-104	LW7,LW12,LW2	Loss
8	3983701	3992700	3.33596e-55	LW3	Loss
8	4926601	4932000	1.1356e-116	LW12,LW3	Loss
8	8653501	8661600	4.68952e-36	LW12,LW13,LW9,LW6,LR4	Gain
8	10080301	10086000	5.4632e-107	LW8,LR1,LR4,DU2,DU4	Loss
8	10437337	10448100	7.92559e-25	LW11	Loss
8	20978781	21010471	5.8399e-147	LR3	Loss
8	23597101	23613857	1.3568e-126	LW7	Loss
8	31011345	31023000	2.7471e-195	LR4,LR1,LW8,DU4	Loss
8	31071301	31086600	9.19505e-51	LW11,LW12,LW3,LW14,LR5	Loss
8	36883801	36889200	3.14274e-29	DU4	Gain
8	57762001	57773144	1.04209e-50	LW12,LR1	Loss
8	58179331	58180500	1.11056e-48	LR1	Loss
8	64795501	64804289	2.54063e-53	LW7	Loss
8	71097041	71123052	2.2749e-160	DU4,LW13	Loss
8	77610301	77631543	1.8287e-140	DU4	Loss
8	81345901	81355500	4.1257e-131	LR1	Loss
8	81675901	81682263	3.53718e-57	DU2	Loss
8	81844509	81854400	2.3939e-97	DU4,LR1	Loss
8	81879901	81892500	2.96877e-62	LW12,LR1,DU3	Loss
8	81921001	81934500	1.6455e-134	LW8,DU3	Loss
8	82964331	83003857	0	DU1,LR2,LW5	Loss
8	85778701	85788011	4.64344e-55	DU4	Loss
8	92805001	92813400	4.0879e-39	LW8,DU4	Loss
8	99706863	99743137	1.92606e-30	DU4	Gain
8	99748319	99766800	2.92261e-47	DU4	Gain
8	102446401	102471937	1.07166e-71	LW7	Loss
8	102503057	102520500	1.34685e-57	LW7	Loss
8	121863601	121888801	1.0474e-104	LW8	Loss
8	121894957	121905900	3.93957e-39	LW8	Loss
8	131112601	131120545	1.85605e-37	LR3	Loss
8	133755601	133761900	3.1845e-57	DU4	Loss
8	140988301	140997039	8.36022e-36	DU4	Loss
8	141426601	141432300	1.78595e-22	LW11	Loss
8	145022593	145036200	2.53619e-32	LR2,LW6	Loss
8	145124897	145133700	1.76724e-47	LR4,LW12,LW2	Loss
8	145713001	145723603	1.24292e-54	LR1	Loss
8	145929901	145940100	1.3547e-118	LR1	Loss
9	719401	727974	2.9337e-221	DU2	Loss
9	1169701	1193899	2.62331e-95	LR1	Loss
9	1200085	1226100	2.82775e-82	LR1	Loss
9	1233233	1245300	4.23477e-91	LW12,LR4	Loss
9	1334701	1356833	1.15173e-45	LW3,LW7,LR4	Loss
9	1426114	1434300	2.625e-304	DU2	Loss
9	2322301	2333630	4.4824e-42	LW9	Loss
9	2337083	2345400	4.65768e-93	DU4,DU2	Loss
9	2378101	2409343	1.6431e-205	LW10,LW14,LW4,LW5,LW6,LR1,LR2	Loss
9	2645701	2669868	5.45316e-86	LW11	Loss
9	2825401	2834100	5.12996e-27	LW9	Loss
9	3062071	3073500	6.10517e-53	LR1	Loss
9	3747001	3756000	7.1098e-144	LW7,LW11,LW3	Loss
9	3851101	3861600	1.59522e-41	LR5	Loss
9	5734903	5747400	3.34255e-90	LW1,LW8	Loss
9	5793901	5802900	2.045e-166	LW8,LR4	Loss
9	6219901	6225900	1.83599e-52	LW10	Loss
9	7914025	7926000	9.24327e-98	LW11	Loss
9	11134201	11142300	2.67152e-48	LW13	Loss
9	13912580	13928700	8.47929e-79	LW2,LR5	Loss
9	13950601	13957440	2.0631e-109	LR4,DU3	Loss
9	14551501	14572764	1.34839e-92	LW11,LR1,DU4	Loss
9	34069801	34075800	3.91957e-25	LR1	Gain
9	45767836	45783600	2.52148e-35	HA2	Gain
9	45855519	45863700	9.1286e-144	DU4,LW11	Loss
9	46054501	46060200	8.47828e-35	LR1	Loss
9	48586501	48601800	7.52103e-85	DU4,LR4	Loss
9	48759001	48768000	9.98581e-34	LR4	Loss
9	48871201	48897109	8.5012e-124	LW8,LW11	Loss
9	49094101	49102443	1.0815e-144	DU2	Loss
9	49828801	49855800	3.1962e-109	LR1,LR4,DU2,DU3,DU4,DU2	Loss
9	50269501	50279700	8.39658e-24	LR5	Loss
9	50387401	50389769	5.15387e-28	DU4	Loss
9	51426601	51432000	1.79113e-43	LW3,LW4,DU3	Loss
9	51880801	51906312	3.08059e-58	LW11,LR4	Loss
9	51938881	51951600	6.0492e-134	LR4,LR1	Loss
9	53008501	53017800	8.16278e-32	LR1	Loss
9	55674001	55692300	9.06726e-30	LR1	Loss
9	57616801	57623841	9.678e-112	DU4	Loss
9	57799201	57808296	1.68056e-85	DU2	Loss
9	59016049	59027100	2.92161e-28	LW3	Loss
9	59577367	59581500	3.63726e-52	LR1	Loss
9	59663953	59677200	7.3579e-87	LW8	Loss
9	59751601	59771439	4.9573e-80	DU2	Loss
9	60190501	60207030	2.824e-45	DU2,LW8	Loss
9	64485601	64489991	7.69998e-86	DU4	Loss
9	67026901	67037700	4.0425e-134	LW4,LR4,DU2,DU4	Loss
9	67292701	67298635	7.73417e-28	DU4	Loss
9	67360819	67363200	2.28729e-47	DU4	Loss
9	67511401	67522572	1.83115e-26	DU2	Loss
9	67839001	67849200	2.5132e-99	LR1,DU3,DU4	Loss
9	67903801	67912320	1.64168e-88	DU3,DU4,DU2,LR1	Loss
9	70713573	70718700	2.03455e-21	DU4	Loss
9	71282701	71289300	1.1564e-207	LW8	Loss
9	72603181	72609600	2.8099e-103	LR5,LR1,LW12	Loss
9	79746001	79757393	2.35521e-32	LR3	Loss
9	80613301	80618700	1.42742e-24	LW12,LR1,DU4	Gain
9	86504101	86509200	8.40584e-29	DU4	Gain
9	88728301	88733400	5.32011e-20	LW11	Gain
9	90107701	90113700	2.97545e-21	LW12	Gain
9	91786201	91791300	5.8111e-20	DU4	Gain
9	97225201	97232100	4.95266e-41	LR1	Gain
9	99073501	99084128	4.82402e-37	LW3	Loss
9	106160101	106168800	1.38858e-39	LR1	Gain
9	108069001	108074700	7.66057e-24	DU4	Gain
9	108333001	108339300	8.29137e-56	LR1,LR4,LW8	Gain
9	108449701	108512100	1.61206e-91	DU4	Gain
9	116988833	116994900	1.12687e-29	DU4	Loss
9	117960001	117967500	6.72456e-33	DU4	Gain
9	118730391	118742100	3.46292e-70	LW9,DU4	Loss
9	125198455	125210100	1.01125e-47	LR1,LW8	Loss
9	125303617	125307600	2.8635e-135	LR1	Loss
9	129420901	129439800	2.20869e-72	LW11,LW3,LW4,DU4,DU4,LR4	Loss
9	130301101	130318200	3.58401e-37	DU3	Loss
9	130324501	130326196	3.88592e-65	LW12	Loss
9	131915505	131918400	1.22729e-29	LR4	Gain
9	132639301	132653100	3.88431e-59	LW4,LW12,LR4	Loss
9	136287901	136296965	1.08455e-21	DU4	Loss
9	137804927	137810400	5.64544e-59	DU4	Loss
9	141796117	141827976	4.9278e-205	LW11,LW13	Loss
9	143625637	143635500	1.15476e-73	LW8,DU2	Loss
9	143649001	143664600	5.96333e-56	LW12,DU2	Loss
9	146403301	146414840	1.12777e-50	LW6,LW10,LW12,LW13,LW3,HA1,DU3,LR4	Loss
9	147498985	147504600	3.40505e-28	LR1,DU4	Loss
9	148524976	148527300	5.63448e-31	HA2	Gain
9	148691701	148699069	5.94046e-56	LW11,LR1,DU4	Loss
9	149780701	149790893	7.65712e-52	DU4	Loss
9	150646201	150659400	4.78355e-54	DU3,LW12,LR4	Loss
9	150673501	150674524	4.78355e-54	LW12	Loss
9	150732601	150738300	5.21444e-58	LR3,HA2	Gain
9	151060501	151062085	4.87481e-43	LW8	Loss
9	151440173	151490304	0	LR3,LR5,DU3,DU2,DU4,LW12,LW3,LW11,LW9,LW10,LW7,LW2,LW14	Loss
9	152953801	152966700	1.26196e-73	LR1,DU4	Loss
10	511801	529800	4.1699e-71	LW11	Loss
10	3645301	3663300	2.29873e-51	LW9	Loss
10	4323601	4331400	1.93846e-75	LR1	Gain
10	16763101	16770247	3.36788e-53	LR1	Loss
10	16898701	16910478	9.45483e-71	DU2	Loss
10	18396601	18401100	1.44023e-28	LR1	Gain
10	27302701	27312600	4.09605e-31	LW10,LW13,LW4,DU4	Loss
10	27871073	27883800	3.7899e-162	LW7,LW4,LW11,LW12,LW3,LR5	Loss
10	28087801	28102368	4.05085e-67	LW12,LR5,DU3	Loss
10	28127425	28140300	1.3269e-122	LW3,LW12,LW11,DU3,LR4	Loss
10	28422601	28438800	2.83852e-71	DU3	Loss
10	52314001	52320137	6.33035e-22	LW14	Loss
10	58556401	58563900	4.37167e-30	LW12,LW3,LR4,DU2	Gain
10	58593301	58600800	2.25402e-39	LW11,DU4,DU2	Gain
10	65367301	65382000	7.87652e-31	LR4	Loss
10	66376801	66387600	1.24181e-57	DU2	Loss
10	66399901	66400776	1.24181e-57	DU2	Loss
10	73446901	73497600	3.00316e-91	LR3	Gain
10	73675009	73724257	1.7642e-200	LW8	Loss
10	73755037	73768500	1.1022e-79	LW8	Loss
10	74980977	74993700	4.03017e-89	LR4,LR1,LW12,LW8,LW7,LW6,DU2	Loss
10	75014101	75023809	7.23591e-68	LR1,DU2	Loss
10	75081601	75116295	4.72305e-31	LR3,HA2	Gain
10	75224401	75231936	8.7062e-145	DU2	Loss
10	75235713	75240600	1.4095e-171	LW7,DU2	Loss
10	76124401	76132500	3.34902e-25	HA2	Gain
10	77145901	77152500	1.22556e-34	DU2,DU4	Gain
11	719101	727500	1.34317e-79	DU4,DU2	Loss
11	880983	882000	6.59764e-53	LR3	Gain
11	945301	948307	1.403e-255	LW8,DU4	Loss
11	991117	996300	3.3265e-115	LW8	Loss
11	1730701	1744200	1.4817e-191	LR1,DU4	Loss
11	1999873	2016600	5.9549e-120	DU3,LW12,LW4,LW6	Loss
11	2413201	2429700	1.14076e-50	DU3,LW9	Loss
11	2968501	2980208	5.87662e-44	LR1,LR4	Loss
11	3006641	3020100	9.27026e-78	LR4,LR1	Loss
11	3570399	3579300	1.08742e-30	DU4	Loss
11	4272601	4282200	2.88876e-36	DU4	Loss
11	4937801	4973070	7.59183e-29	LW1	Loss
11	5827213	5838600	1.63877e-35	LR1	Loss
11	6172501	6184800	3.62345e-29	HA2	Gain
11	6297349	6304500	4.7231e-150	LR1	Loss
11	7324501	7330500	7.2177e-44	LR4	Loss
11	7893301	7899600	1.6762e-34	DU4	Loss
11	7979701	7985463	8.38259e-43	DU4	Loss
11	8006191	8006700	9.58428e-31	DU4	Loss
11	15847201	15848533	4.11072e-54	LR1	Loss
11	17015401	17027497	1.47452e-96	LW8	Loss
11	19457701	19458411	1.12169e-50	DU4	Loss
11	20884801	20893800	1.21612e-34	DU4	Loss
11	23349001	23359200	1.91429e-55	DU2	Loss
11	23369701	23376003	1.0704e-100	DU4	Loss
11	24459901	24469405	6.34229e-61	LW4,DU4	Loss
11	25220323	25230900	2.05218e-49	LR1	Loss
11	29575801	29580900	8.38498e-29	LR1	Gain
11	32032801	32036823	2.18089e-23	DU2	Gain
11	38756849	38778900	8.9729e-94	LW7	Loss
11	40225501	40232400	4.45105e-73	LW11,DU4	Gain
11	41449299	41486120	0	LW2,LW11,LW12,LW4,LW10,LW9,LW3,LW13,HA2,LR1,DU4	Loss
11	42027301	42032700	3.23024e-20	DU4	Gain
11	42047701	42051931	3.23024e-20	DU4	Gain
11	48329701	48336000	2.82225e-19	LW8	Gain
11	61212901	61226400	4.69351e-42	LW7	Loss
11	61430701	61433167	2.32672e-29	LR1	Gain
11	65217601	65218999	1.49168e-39	LR1	Gain
11	74455801	74467069	1.57127e-39	LR1	Loss
11	76680301	76686900	7.28353e-80	LW3,LW4,DU2	Loss
11	83844301	83857417	2.3104e-101	LW2,LR1	Loss
11	83894533	83895900	1.14403e-91	LR1	Loss
11	83988601	84000221	2.14286e-72	DU4	Loss
11	84069301	84078300	2.40566e-41	LR1	Loss
11	84160801	84191461	1.5516e-197	LW4,LW13,LR1,DU3,DU4	Loss
11	84228577	84234600	1.41387e-53	LR1	Loss
11	84492541	84498300	4.32282e-30	HA2	Gain
11	84583501	84618639	7.91908e-33	LR3	Gain
11	84631315	84657000	9.94478e-85	LR3	Gain
11	84970801	84982497	5.4966e-233	LW7,LW12,LR1,LR4,DU2,DU3,DU4	Loss
11	85004921	85016400	4.4698e-195	LW12,DU4,DU2,LR1	Loss
11	85070101	85083259	1.351e-144	DU4	Loss
11	85150625	85163700	4.6056e-142	DU4	Loss
11	85414801	85418280	1.9671e-118	HA2	Gain
11	85430791	85462800	1.18865e-85	HA2	Gain
11	85514701	85527637	0	LW8,LR1	Loss
11	85718101	85725827	9.6778e-90	LR1,LR4,DU4	Loss
11	85759961	85768500	1.43683e-25	LW12	Loss
11	85909801	85918833	6.52511e-82	LR1,DU2	Loss
11	85922827	85955700	1.03968e-93	LW6,LR4	Loss
11	86080853	86089200	2.06581e-95	LW12	Loss
11	86308201	86326913	1.4893e-197	LR5,LW7,LW3	Loss
11	86387101	86449500	1.1529e-139	LR3	Gain
11	86520001	86525400	7.0367e-95	LW2	Loss
11	86672151	86752200	8.29393e-54	LR3	Gain
11	87612901	87670500	6.6235e-122	LR3	Gain
11	87672601	87688832	3.2967e-129	DU3	Loss
12	500101	510369	1.3687e-69	LW7,DU2,DU4	Loss
12	542998	564900	1.28258e-48	DU2,LR3	Gain or Loss
12	573301	584766	1.28258e-48	DU2	Loss
12	616617	627600	7.34748e-95	LW12,DU2,DU4	Loss
12	749401	787200	5.4509e-135	DU4	Loss
12	1042501	1061113	1.094e-112	LR2	Loss
12	1115489	1159855	6.15292e-37	LR3	Gain
12	1496701	1546473	4.07221e-75	LR3,DU1,HA2	Gain
12	1552811	1581000	2.35737e-77	LR3	Gain
12	2954881	2968200	7.83503e-21	LW8	Loss
12	7061653	7080000	1.49758e-32	LW4	Loss
12	9397801	9405000	2.37925e-34	LR3,HA2	Loss
12	9799501	9807900	4.58057e-38	LR1,LW8,DU2,DU4	Gain
12	10623901	10635165	3.56958e-42	LR3	Loss
12	10666855	10674900	6.88235e-27	LR3	Loss
12	12921601	12927900	1.95937e-36	LW12,LR1	Gain
12	15018256	15050400	5.66508e-29	HA2	Gain
12	15979201	15984600	7.73157e-30	DU3	Loss
12	16960501	16965000	6.88471e-89	LW11,LW7,LR1	Gain
12	22030111	22042200	4.98551e-52	HA2,LR3	Loss
12	22468641	22476000	1.33011e-38	LW7,LW12,DU4	Loss
12	23285813	23293800	9.06345e-35	LR3	Loss
12	23325004	23325600	7.31197e-49	DU2	Gain
12	23721301	23725500	9.27561e-49	LW3	Gain
12	24305701	24313945	2.84387e-28	DU4	Loss
12	24449401	24456900	1.5842e-34	LW11	Gain
12	24468901	24475500	6.7008e-108	LW12,LR4,DU2	Gain
12	25657697	25683600	6.23434e-30	LR5	Loss
12	26104801	26115610	3.97445e-30	LW9	Loss
12	27090001	27096300	3.8141e-136	LW4,DU2	Loss
12	27165901	27173100	1.56427e-66	LW11,LW8,LW14,LW12,LR5,DU2,DU3,DU4	Gain
12	27754103	27768000	5.63409e-40	LR3	Loss
12	31618501	31637790	6.82149e-59	HA2	Loss
12	32532955	32534700	3.36475e-32	LR3	Loss
12	33630001	33636000	4.97294e-76	LR1	Gain
12	34435297	34470016	4.83827e-58	DU3,DU2	Loss
12	36480457	36483300	1.17958e-27	LW8	Gain
12	37922101	37929300	3.19989e-81	LR5,LW12	Gain
12	38647501	38652000	4.10882e-70	LR1	Gain
12	38695501	38701500	6.88329e-71	LR1,LR4,DU2	Gain
12	40646101	40653900	5.22319e-55	LR1	Gain
12	44336101	44346600	3.9231e-56	LW12,LW11,LW8,LR1,DU2,DU4	Gain
12	45394501	45400200	3.46842e-61	DU3,LW4,LR5	Gain
12	47693101	47702700	5.50695e-74	LW11,LW8,LW12,LR1	Gain
12	47733601	47736585	6.87451e-24	DU4	Loss
12	47922943	47943600	8.24282e-28	LR1,DU4	Loss
12	48897901	48905532	2.31734e-51	DU2	Loss
12	48941335	48955500	2.16587e-40	DU2,LR1	Loss
12	50501101	50501537	1.138e-150	LW7	Gain
12	50937601	50952637	1.0575e-103	LW5,LW6	Loss
12	55073101	55082119	1.90463e-28	LW4	Loss
12	61724341	61735500	4.42363e-36	HA2	Loss
12	62093386	62105400	4.0165e-56	HA2	Loss
12	62968201	62987220	7.75785e-26	LW11	Loss
13	15555513	15600396	5.6738e-102	LW10,LW9	Loss
13	18625501	18631200	1.05483e-77	LW7	Loss
13	18813019	18849213	6.8533e-144	LW1,LW7,LW2,LW11,LW9,HA2,LR3,LR1	Loss
13	21359287	21376800	1.11546e-22	LW14	Loss
13	21522970	21535200	3.27262e-61	DU2,DU3,DU4,LR1	Loss
13	24803065	24824100	1.628e-251	LW12,LW8,LR1,LR4	Loss
13	24843601	24849600	2.03844e-85	LR3,HA2	Gain
13	25186501	25208821	3.6986e-210	LW8,LW12,DU4	Loss
13	25509901	25515900	4.19518e-78	LW11,LR5	Loss
13	25534201	25548600	1.2085e-300	LR1,LR5,LW8,LW11,LW3	Loss
13	25715203	25726200	2.90048e-44	LR1	Loss
13	28693117	28693800	5.7334e-138	LW8	Loss
13	28810501	28815300	3.73157e-27	DU4	Gain
13	30243301	30244429	1.29535e-38	LW8	Loss
13	30420601	30429137	4.52271e-45	LW7	Loss
13	30943501	30960600	5.3815e-99	LW8	Loss
13	32181901	32190900	7.09186e-71	LW8	Loss
13	32626801	32632957	3.95972e-37	LW8	Loss
13	32843701	32854302	7.00441e-56	DU2	Loss
13	32885353	32892600	8.99085e-65	LW8,LW3	Loss
13	32973601	33038700	2.47187e-90	HA2,LR3	Gain
13	33132301	33140400	1.03096e-66	LR3	Gain
13	33508501	33521400	9.4768e-180	LR1	Loss
13	34199925	34244460	0	LW6,LW2	Loss
13	34285501	34293300	7.6881e-44	LR3	Gain
13	34433701	34444200	1.4155e-40	DU3	Loss
13	34618585	34623900	5.25837e-49	LW12,LW3	Loss
13	34957501	34974600	1.58793e-72	LR3,HA2	Gain
13	35274601	35282871	5.61725e-64	LW8,DU2	Loss
13	35414701	35420100	1.7939e-260	LW12,LR4,DU2	Loss
13	35560501	35566500	1.96772e-72	HA2	Gain
13	36146701	36157408	7.93576e-37	DU3	Loss
13	36191125	36203100	1.2765e-228	LW8,LW12,LR1,DU2,DU4	Loss
13	36316741	36359100	1.23768e-41	LR3	Gain
13	37318501	37328592	1.63982e-90	LW3,LW11,LW12,LR4	Loss
13	37421701	37429128	8.75055e-27	LW11	Loss
13	37641901	37649400	3.5349e-188	DU4	Loss
13	37878901	37889251	4.8182e-264	LW7,LW11,LW12,LR1,LR4,DU2,DU3	Loss
13	38994601	39007200	4.27039e-81	LW12,LR1,LR4,DU3,DU4	Loss
13	39274379	39281400	4.34138e-31	DU4	Loss
13	45377401	45384600	3.13827e-83	LW8,LW9,DU4	Loss
13	49617646	49650600	4.0819e-270	LW2,LW12,LW9,LW14,LR3,DU4	Loss
13	53426817	53437500	1.57007e-70	LW7	Loss
13	59393089	59417100	8.2988e-174	LW8,DU4	Loss
13	62580001	62587500	1.704e-107	LW7	Loss
13	63185701	63194265	5.89505e-38	HA2	Loss
13	63547041	63554100	5.50845e-76	LW7	Loss
13	72013201	72017905	8.0829e-120	LW7	Loss
13	73449901	73458751	2.3281e-113	LR1	Loss
13	73464937	73474500	3.88387e-34	LR1	Loss
13	73617001	73628984	3.8429e-162	LW12,LR1,LR4,DU4	Loss
13	73638145	73646100	1.64492e-84	LR1,DU4	Loss
13	73886701	73897264	2.72241e-45	LW11,LR4	Loss
13	73940689	73952100	5.11022e-40	LW11	Loss
13	74296765	74308500	4.1129e-100	LW8,LR4,LR5	Loss
13	76099297	76113300	1.8597e-132	DU3,DU2,LR4,LR1	Loss
13	77183101	77205000	1.17454e-95	LR1,DU3,LW12	Loss
13	77776161	77781600	9.26757e-40	LR4	Loss
13	78846301	78849120	2.34624e-63	DU3	Loss
13	79009201	79022100	5.139e-107	LR3,HA2	Gain
13	79211701	79216704	4.23758e-73	LR4	Loss
13	79252345	79271100	1.71519e-30	LW8	Loss
13	79458601	79468506	1.0948e-143	LW8,DU2,DU4	Loss
13	79502245	79513500	2.80512e-45	DU4,LR1	Loss
13	79582501	79645800	1.91197e-74	LR3	Gain
13	79956801	79974600	5.2497e-192	LR4,LW3,LW2,DU3,DU2	Loss
13	80106901	80119200	9.84021e-80	LW11,DU3	Loss
13	80140201	80148000	2.1787e-255	LW8,LW11	Loss
13	80237701	80250979	2.36758e-45	DU4,LR1	Loss
13	80394301	80400008	6.0096e-124	LW12,LW3	Loss
13	80499030	80507700	4.93311e-69	LW2,LW4	Loss
13	80514001	80524200	5.07101e-40	HA2	Gain
13	80585701	80592000	0	DU2	Loss
13	80612701	80622300	8.2002e-186	LW7,LW11,LW13,LW4	Loss
13	80626801	80638145	0	LW11,LW7,DU4	Loss
13	80931601	80938200	4.3718e-206	LW9,LW12,LW13,LW2,LW4,LW6,LR5,DU3	Loss
13	81979501	81988800	2.9717e-140	LW8,DU2	Loss
13	82414529	82425000	1.68924e-95	DU4,LW8,LW12	Loss
13	82800001	82811456	1.34657e-83	LW12,DU3,LR4	Loss
13	83007901	83013300	1.00598e-74	LW12	Loss
13	86754214	86755200	3.81927e-42	DU2	Loss
13	86898601	86910409	1.3232e-134	LW8,LW11,LR1,DU3	Loss
13	87857101	87866576	6.8249e-211	LW8,LR4	Loss
13	88395601	88400161	1.97474e-88	LW8,LR1	Loss
13	88717501	88725799	1.87658e-62	LR1	Loss
13	88756729	88773000	4.69973e-83	LR1,LR5,LR4,LW3	Loss
13	93355801	93360600	4.70958e-47	LW3,LR5,DU2	Gain
13	96047101	96051900	9.08553e-21	DU4	Gain
13	99064295	99075300	3.45224e-29	DU4	Loss
13	100608001	100612800	3.85018e-37	DU4	Gain
13	104134501	104142655	9.48858e-40	DU4	Loss
13	113714101	113717072	5.91576e-30	LR4	Gain
13	117935701	117940500	1.97669e-32	DU4	Gain
13	118437157	118467000	1.37461e-58	LR1	Loss
13	122495101	122500769	7.56197e-38	LW7	Loss
13	131512417	131521800	2.04154e-80	LR4	Loss
13	131689201	131704048	2.3727e-151	LR4,LR1,LW8	Loss
13	131729313	131742600	1.3068e-180	LW12,LR4,LR1	Loss
13	131962201	131971450	5.69098e-40	LW13	Loss
13	131976417	132004200	2.1456e-142	LW13	Loss
13	132015001	132020700	1.0569e-185	LW9,LW2,LR4	Loss
13	132028501	132051300	8.6678e-197	LW9,LW11,LW13,LW6,LW12,LW2,DU3,DU4,LR5	Loss
13	133569901	133578000	4.80273e-23	LW14	Loss
13	137488645	137519700	1.1254e-101	LW11	Loss
13	141699301	141705900	5.6508e-127	DU4	Loss
13	141744001	141754816	9.701e-160	DU4,DU3,LW8,LW12,LR1,LR4	Loss
13	141782593	141796800	5.0557e-155	DU3,DU4,LW8,LR4,LR1	Loss
13	142766701	142772448	6.83336e-56	LR4	Loss
13	143387101	143391123	5.53346e-54	DU4	Loss
13	143667001	143671360	1.43999e-39	DU3	Loss
13	145115101	145121911	2.0676e-144	DU4	Loss
13	145809301	145817173	2.23028e-77	LW8	Loss
13	146123401	146136300	3.412e-138	DU2,DU4	Loss
13	146311201	146313771	2.53084e-35	DU4	Loss
13	146458801	146464049	1.7802e-123	LW11,LR4,DU4	Loss
13	146598985	146609400	0	LW8,LW7,LW4,LW11,DU3	Loss
13	147283462	147292800	1.69829e-91	DU2	Loss
13	147485401	147505098	7.03385e-61	LW8,LW13	Loss
13	154811101	154822001	3.2875e-107	LW7	Loss
13	161843401	161848897	1.70641e-68	LW7	Loss
13	164918701	164923553	1.15157e-69	LW7	Loss
13	173573701	173579100	9.64788e-35	LR1	Gain
13	180517501	180539569	3.823e-124	LW7	Loss
13	181064101	181068900	2.04903e-23	LR1	Gain
13	181320901	181326600	6.76582e-32	DU4	Gain
13	182634301	182637057	1.22753e-82	LW7	Loss
13	182765101	182769900	3.65544e-22	DU4	Gain
13	184364701	184386001	7.9574e-124	LW7	Loss
13	186221101	186223345	1.09712e-19	LR1	Gain
13	189101401	189112500	2.31004e-30	LR3	Loss
13	191443809	191452500	4.91259e-27	DU4	Gain
13	195456601	195462000	5.76407e-42	DU4	Gain
13	205358297	205365900	6.19819e-24	LW12	Loss
13	210211444	210223200	3.4447e-100	DU2,LR1	Loss
13	211473901	211477069	1.77093e-63	LW8	Loss
13	212373907	212385000	5.02555e-59	DU4,LR1	Loss
13	213829801	213840413	4.8175e-127	DU4	Loss
13	213918143	213924000	1.86276e-57	DU4	Loss
13	213987581	213991800	1.85383e-41	LW14	Loss
13	214005601	214035081	3.83532e-63	LW14,HA1,DU4	Loss
13	215959201	215972288	1.0181e-53	DU3	Loss
13	216184501	216201960	6.08449e-82	LW11,LW9,LW4,LW5,LW2,LR4,DU4	Loss
13	216233585	216241200	1.3097e-164	LR4,LW11	Loss
13	216619209	216627600	4.66793e-54	LW3	Loss
13	217084201	217096200	7.7217e-218	LW12,LW3,DU3	Loss
13	217139335	217146300	6.7585e-134	LW2,LW6	Loss
13	217256101	217262700	3.25453e-50	LW9	Loss
13	217350849	217359000	7.1723e-106	LW12,LW2,LW7,LW6,LR4	Loss
13	217494597	217504200	5.77293e-68	LW6,LW12	Loss
13	217780201	217791288	1.4428e-293	LW3,LW12,LW4,DU2,LR4	Loss
13	217826113	217838700	1.642e-240	LR4,LR5,DU3,LW2,LW4,LW11,LW3,LW9,LW13	Loss
13	217842886	217887000	4.9555e-140	HA2	Gain
13	217968001	218037096	1.1574e-177	LR3,HA2,LW11,LW3,LW4	Gain or Loss
13	218064289	218080200	4.3522e-142	LR5,LW2,LW4,DU3	Loss
13	218092801	218099100	2.29406e-73	LR5	Loss
13	218153701	218160300	4.4482e-166	LR4	Loss
13	218334901	218344500	1.8251e-118	HA2	Gain
13	218373901	218388800	2.3994e-152	LW6,LW3,LW7,LR2,DU3	Loss
14	1277101	1279955	2.58761e-41	DU4	Loss
14	23366401	23374545	2.09712e-36	LR3	Loss
14	23762465	23766300	8.14324e-26	LW2	Loss
14	24614101	24627780	5.936e-114	LW9,LW11,LW12,LR5	Loss
14	25509001	25517400	1.6063e-123	DU4	Loss
14	30461101	30516300	8.88276e-97	HA2	Gain
14	31306201	31313100	7.60952e-26	LW8	Gain
14	34708501	34713300	7.97971e-31	LR1	Gain
14	38266801	38272500	1.72705e-91	LW12,LR5	Gain
14	38674801	38682900	8.0543e-65	DU2	Loss
14	41302201	41306761	2.25134e-67	LW8	Loss
14	42738601	42747588	4.45709e-54	DU2	Loss
14	42777424	42789600	4.69274e-47	DU2	Loss
14	48001801	48009547	3.21979e-29	LR1	Loss
14	48257701	48264000	2.60353e-57	LR1	Loss
14	49427101	49432500	2.32091e-82	LR1	Loss
14	50780845	50790600	7.1846e-122	LW8	Loss
14	50808001	50821500	7.1846e-122	LW8,LR4,DU4,DU2	Loss
14	52415701	52421113	2.44686e-92	DU4	Loss
14	52581001	52594800	2.41643e-58	LR3	Gain
14	53085301	53097300	1.49729e-36	LR5,LW7	Loss
14	53116501	53172000	6.65636e-89	HA2	Gain
14	54080101	54087000	1.11807e-39	HA2	Gain
14	54255601	54261300	2.45622e-50	LR4	Loss
14	54441301	54450900	3.64373e-63	LR3,HA2	Gain
14	54504847	54508200	2.60777e-97	LR1	Loss
14	54551101	54560521	2.60777e-97	LR1	Loss
14	54689701	54696011	2.47147e-34	DU4	Loss
14	54732285	54738600	1.00439e-88	DU4	Loss
14	54763801	54769500	1.65448e-55	LR1,LW12	Loss
14	54783601	54794557	3.7561e-100	LW12,LW8,LR4	Loss
14	54813025	54822000	8.91661e-26	LW8	Loss
14	54889501	54941400	4.2645e-105	LR3,HA2	Gain
14	54960601	54973204	2.6699e-243	LW12,LR4,DU2,DU4	Loss
14	55034101	55101900	2.03425e-50	HA2	Gain
14	58095901	58101300	4.90603e-45	LW12	Gain
14	64288801	64300392	1.52246e-58	LR1,DU2	Loss
14	64850701	64857913	1.63604e-47	DU2,DU4	Loss
14	65433301	65448300	6.1237e-30	LR4,LR5	Loss
14	65661901	65670600	5.87298e-63	LW7	Loss
14	66246689	66252900	6.7306e-111	DU4	Loss
14	66305097	66321000	1.18288e-94	LW12,LW11,LW6	Loss
14	67484401	67494900	5.74973e-42	HA2	Loss
14	72355801	72360300	1.96014e-61	LR1,LR4	Gain
14	79642159	79648800	2.7188e-163	DU4	Loss
14	80909701	80919067	2.86599e-43	LR1	Loss
14	81187003	81197400	1.02198e-68	DU2	Loss
14	87796801	87798568	1.51976e-28	LW12	Loss
14	90009451	90023100	1.56869e-29	HA2	Loss
14	93843001	93849300	2.36499e-27	DU4	Loss
14	93876601	93891000	1.70722e-28	LR1,DU4	Loss
14	95478351	95487600	1.0303e-114	DU4,LW4	Loss
14	95853901	95853996	2.68255e-34	LW11	Loss
14	97013701	97017900	3.5697e-40	LW11	Loss
14	97067809	97072200	4.96956e-62	LW8	Loss
14	98046001	98052000	3.2461e-140	LR4,DU2,DU4	Loss
14	100005001	100016400	1.01092e-35	DU2	Loss
14	101087056	101088300	2.69508e-41	HA2	Loss
14	102719701	102727500	3.16987e-78	LW12,LW11,LW8,LW3,LW2	Gain
14	104009401	104011405	8.96867e-94	LR1,DU2	Gain
14	104268001	104273100	1.32628e-38	LW12,LR1	Gain
14	104848501	104855100	3.04097e-48	LW2,LR4	Gain
14	105540616	105543300	5.46783e-51	HA2	Loss
14	105783301	105787559	1.08409e-35	LR3	Loss
14	106579777	106579800	2.71647e-46	LW7	Loss
14	109495801	109500600	1.54167e-36	LR1	Gain
14	109540201	109545993	9.46702e-45	LR3	Loss
14	113156401	113159205	6.90245e-49	HA2	Loss
14	115517701	115524000	4.45398e-28	DU1	Loss
14	117444301	117445900	9.31856e-22	LW13	Loss
14	119012701	119013949	6.51303e-37	LW8	Loss
14	119748601	119754600	1.50074e-52	LR1	Gain
14	120797951	120822780	1.2817e-200	LW13	Loss
14	121711201	121714817	1.57541e-28	DU4	Loss
14	121922101	121931100	3.3202e-100	LW8,DU2,DU4	Loss
14	122222701	122228400	7.16978e-84	LW12,LW8,DU4,LR4	Gain
14	122258701	122267400	5.91157e-73	LR4,LR1,LW12,LW2	Gain
14	123249057	123260100	1.1979e-36	DU3	Loss
14	123274201	123286500	8.86726e-74	LR4,DU2,DU3	Loss
14	123483901	123492300	5.73892e-40	LR4	Loss
14	135067801	135076200	3.43017e-27	LW6	Loss
14	135190201	135200286	8.59598e-66	DU2	Loss
14	138538801	138555019	2.96346e-57	LR3	Loss
14	139587901	139594200	9.16646e-33	LW12,LW8	Gain
14	140965501	140970000	3.15808e-31	LR1	Gain
14	146471181	146492100	1.33193e-27	LR3	Loss
14	149445301	149452500	5.2741e-53	LR1	Loss
14	151349401	151363369	2.0378e-59	LW12,LW4	Loss
14	151486501	151493301	5.17931e-40	HA1	Loss
14	151646101	151661595	4.43896e-44	DU4	Loss
14	151677141	151691700	1.75749e-46	DU4	Loss
14	151824001	151835371	2.1448e-87	LW3,LW6,LR1,DU4	Loss
14	152022601	152027226	1.61624e-74	DU2	Loss
14	152059713	152070300	1.23195e-85	DU3,DU2	Loss
14	152083501	152094432	3.03186e-45	DU3	Loss
14	152129429	152135400	2.87224e-30	LW6	Loss
14	152367001	152369152	1.72779e-49	LW3	Loss
14	152463301	152466384	6.92771e-38	LR4	Loss
14	152475553	152518200	1.5538e-174	LW7,LR4	Loss
14	152778001	152786791	7.9051e-119	LW7,LW4,LW2,LW3,DU4,LR4	Loss
14	152817438	152893500	1.0011e-112	LW2,LR2,LR3,HA2	Gain or Loss
14	152954257	152956200	2.12964e-37	LR2	Loss
14	153221401	153223753	1.26445e-89	LW6	Loss
14	153612001	153627000	1.1504e-107	DU3,DU2,LW7,LW2,LW4,LW3,LW12,LR4,LR5	Loss
14	153640501	153649216	2.67398e-84	LR4	Loss
14	153721905	153739500	5.3824e-71	LR4	Loss
15	3249301	3251136	1.31861e-31	LR4	Loss
15	8806961	8817000	3.02036e-27	LW7	Loss
15	10594501	10597191	3.15486e-19	DU4	Gain
15	19948137	19957200	3.12015e-59	LW3	Loss
15	19982701	19995000	4.7229e-105	DU4,LR1	Loss
15	22298849	22300200	9.75025e-30	LW12	Loss
15	28394577	28405500	1.5939e-155	LR4,LW8	Loss
15	28657501	28664400	5.34206e-39	LW8,DU4	Loss
15	28884601	28892100	2.25513e-33	DU3	Loss
15	34787557	34789500	3.5501e-98	LW8	Loss
15	35301601	35314423	2.5698e-293	LR1,LR5,LR4,LW11,LW12,LW4	Loss
15	35342165	35355300	1.5439e-96	LW12,LW3,LW9,LW4,LW11,LW7,LW13,LR5,LR4,DU3	Loss
15	35777101	35778780	1.03112e-48	LW11	Loss
15	36833701	36840000	4.38852e-98	LW12	Loss
15	36870901	36877200	5.8189e-232	DU2	Loss
15	36912301	36927748	1.0523e-120	LW12,LW2,LW3,LR4	Loss
15	37283023	37295400	2.2102e-198	LR1	Loss
15	37436701	37437673	9.58557e-82	LR1	Loss
15	37448993	37483712	0	DU3,LW9,LW7,LW12,LW13,LW14,LW6,LR1,HA1	Loss
15	37627201	37633500	2.37138e-49	LW9,LW3	Loss
15	37902073	37924800	5.0129e-80	LW3,LW2	Loss
15	37934701	37941300	2.6464e-185	LW8,LW2	Loss
15	38272801	38284272	4.73783e-34	DU2	Loss
15	41476201	41482961	2.15416e-74	LW7	Loss
15	55670049	55684800	1.4088e-215	DU3,DU2,DU4,LW12,LW8,LR1,LR4	Loss
15	55998001	56005092	3.96119e-35	LW12	Loss
15	56233201	56237896	2.79537e-37	LW12	Loss
15	60585901	60596865	2.09596e-44	LW7	Loss
15	61241293	61273152	9.8016e-208	LW11	Loss
15	61923569	61928100	3.3129e-50	LR4	Loss
15	62544901	62554800	1.43642e-24	DU4	Loss
15	63012601	63019200	4.7821e-51	DU4,LR4	Gain
15	63674701	63693300	1.00916e-75	LW2	Loss
15	64972201	64978500	1.2889e-51	DU3	Loss
15	65717701	65720808	4.45861e-54	LW11	Loss
15	66459601	66469872	0	LW3,LW7,LW8,LW9,LW12,LW2,LW4,LR5,LR1,LR4,DU2,DU3,DU4	Loss
15	67839601	67841601	9.69453e-89	LW7	Loss
15	79244015	79277100	4.04607e-59	LR3	Loss
15	81389199	81412189	1.00654e-76	LW6	Loss
15	87222901	87228607	3.19103e-25	DU4	Gain
15	89422501	89429100	9.82137e-34	DU4	Gain
15	116859349	116877600	4.8008e-132	LW8	Loss
15	122415301	122423100	1.5885e-39	LW8	Loss
15	122469301	122479155	5.48157e-26	HA2	Loss
15	126853141	126877811	4.73541e-59	LW14	Loss
15	131573101	131586520	6.3989e-125	LW3,LW11,DU4,LR1	Loss
15	133017559	133026600	6.8795e-168	LR1,DU3	Loss
15	133415073	133424700	2.4601e-128	DU3	Loss
15	133676701	133691521	2.5575e-135	LW7,LW11,LW12,LW3,LR1	Loss
15	134500641	134514900	1.5457e-105	LW7	Loss
15	134534701	134559300	2.4554e-205	LW12	Loss
15	136182901	136217312	3.4176e-157	LW11,LW13,LW14,LW12,LW6,HA2,HA1,LR2,LR4,LR3,LR1,DU1,DU4	Loss
15	144080701	144090693	1.39696e-37	DU4	Loss
15	146851881	146880600	4.29202e-71	HA1	Loss
15	147360001	147361084	4.04161e-27	LW13	Loss
15	147645613	147654300	2.53597e-33	LW11	Loss
15	147923101	147940800	6.038e-194	LR1,LR4,LW14,LW5,LW3	Loss
15	149321401	149328900	1.39741e-35	LW11	Loss
15	149989801	150014123	4.5335e-44	HA2,LR3	Gain
15	150064827	150096517	2.56388e-23	LR3	Gain
15	150153559	150185249	1.34273e-26	LR3	Gain
15	151781401	151782425	1.14159e-42	LR3	Gain
15	152139301	152151905	4.6902e-146	LW7,LW3,LR5	Loss
15	152615073	152639100	6.88544e-26	DU1	Gain
15	152643301	152650333	9.1028e-188	LW8	Loss
15	152821801	152831317	1.39875e-95	DU4,DU2,LR1	Loss
15	152994901	153031800	5.5938e-211	LW11,LR5,LR4,LR1,DU3	Loss
15	153455686	153467100	8.46057e-39	LW2,LW11	Loss
15	153514501	153552000	8.3234e-212	DU4,DU3,DU4,LW11	Loss
15	153759301	153816705	6.2635e-122	HA2	Gain
15	154497001	154506600	2.5224e-180	LW12,LW4,LR4,DU3	Loss
15	154560301	154570200	7.159e-109	LW12	Loss
15	154621501	154633808	4.5641e-70	LW12,LR4	Loss
15	154663713	154672500	1.1629e-108	DU3,LR4,LW12	Loss
15	154844701	154852412	1.1629e-108	LW12,LR4	Loss
15	154891521	154904400	1.2818e-168	LR4,LW2,LW4,LW7,LW11,LW3,LW6	Loss
15	155884201	155890200	1.27792e-71	LW13,LR1,DU3	Loss
15	156624601	156641497	8.15449e-43	DU4	Loss
15	156693317	156703500	9.3181e-95	DU4	Loss
15	156754501	156764100	2.1401e-119	LW3,LW12,LW2,DU2	Loss
15	156783301	156788700	2.1401e-119	LR4,DU2	Loss
15	157501681	157512000	1.1117e-162	LR4,LW7	Loss
16	11240857	11271637	1.5085e-21	LW8	Gain
16	11376301	11381700	1.05897e-36	DU2	Gain
16	19116399	19122000	1.48984e-38	DU4	Loss
16	20831905	20836200	3.01084e-27	LW8	Loss
16	21193273	21204000	1.14188e-38	LW11	Loss
16	21774765	21781200	1.13647e-46	DU4	Loss
16	24844201	24872100	9.60079e-43	DU4,LW13	Loss
16	37534501	37543800	7.64149e-39	LW12	Loss
16	48036901	48042323	1.7205e-69	DU4	Loss
16	53279701	53284800	2.0374e-35	LR4	Gain
16	55314001	55320300	1.38596e-28	DU3	Loss
16	58204075	58215600	3.05039e-60	LR1	Loss
16	58348801	58354503	2.9351e-139	DU4	Loss
16	60270199	60281100	3.10308e-94	LR1	Loss
16	61892401	61896909	3.10627e-27	LR3	Loss
16	63257101	63262500	1.88603e-32	DU4	Gain
16	63914257	63926100	3.90184e-55	LW7	Loss
16	64392001	64396800	1.76446e-25	DU4	Gain
16	74127483	74130300	5.82776e-21	LW13	Loss
16	74912553	74924100	1.96783e-38	LW12	Loss
16	74974201	74980200	1.11848e-52	LR1	Loss
16	76903201	76908884	2.59766e-44	LW2	Loss
16	77451301	77473396	1.48069e-68	LW12	Loss
16	80826969	80836800	3.4414e-54	LR5	Loss
16	81376831	81382800	3.82112e-32	LR1	Loss
16	81485701	81493800	4.4833e-55	DU2,LW12	Loss
16	82025105	82035300	1.94179e-28	LR4	Loss
16	82102501	82114885	9.5984e-203	LW12,LW8,LW11,LW4,LR1,LR4,LR5,DU2,DU3,DU4	Loss
16	82150081	82158900	1.46467e-76	LR1,LW8	Loss
16	82391335	82398300	4.85605e-48	LR1	Loss
16	82904401	82910700	9.99155e-49	LW8	Loss
16	83652601	83653885	1.09549e-61	LW8	Loss
16	83660041	83671500	2.5739e-103	LW8	Loss
16	83927701	83934600	1.4038e-155	DU2,DU4,LR1	Loss
16	84101401	84110700	1.2646e-204	LW8,LR1,DU2,DU4	Loss
16	84200338	84211200	8.923e-152	DU2	Loss
16	84258123	84263700	1.3184e-40	LW13	Loss
16	84272701	84282000	1.3184e-40	LW13	Loss
16	85084833	85091100	5.90708e-26	DU3,LR5,LW12	Loss
16	85112401	85119552	1.71254e-82	LW8,LW12,LR5,DU2,DU3,DU4	Loss
16	85244101	85293180	1.01165e-40	HA2	Gain
16	85500601	85537125	8.33178e-57	HA2	Gain
16	85543381	85593600	5.506e-93	HA2	Gain
16	85616701	85633315	6.2778e-256	LW4,DU4	Loss
16	85722209	85729200	1.663e-71	LW12,LW4,DU3	Loss
16	85750501	85839300	4.9573e-104	HA2	Gain
16	85886101	85899915	3.46375e-66	HA2	Gain
17	7191601	7192617	3.574e-37	DU4	Gain
17	7448701	7458000	8.40299e-58	LR3	Loss
17	7531021	7531200	2.32022e-32	HA2	Loss
17	13102201	13107745	1.22865e-43	LW7	Loss
17	13730265	13773000	7.7857e-308	LR5,LR4,LR1,LR3,LR2,LW11,LW2,LW12,LW14	Loss
17	18395956	18398700	2.77476e-37	HA2	Loss
17	19549801	19553130	6.61679e-58	HA2	Loss
17	21619201	21631595	1.20332e-41	LR3	Loss
17	23012146	23023800	1.39135e-23	HA2	Loss
17	27054601	27064500	1.72653e-79	LW7	Loss
17	27553649	27563700	3.41392e-67	LW7	Loss
17	34454701	34461289	5.48669e-62	LW8	Loss
17	36255901	36261459	2.39226e-59	LR1,DU2	Loss
17	37223101	37235400	3.6601e-59	LW12	Loss
17	38414401	38422200	3.95012e-42	LR3,HA2	Gain
17	39639301	39672300	2.93662e-50	LW10	Loss
17	40064305	40076400	1.31155e-33	LR4	Loss
17	44403601	44416200	5.31651e-46	LW11,LW8,LW4,LW3,LW12,LW10,LW2,LR1,LR4,LR5,DU4,DU3	Gain
17	46020901	46021343	1.64631e-45	DU4	Loss
17	51560701	51562224	1.47943e-25	LR4	Loss
17	65138401	65145825	6.69238e-27	HA2	Gain
17	65158336	65195865	4.56338e-28	HA2	Gain
17	66163501	66178200	1.4747e-41	DU4	Loss
17	66228001	66238561	1.5533e-225	LW8	Loss
17	66281653	66288900	1.16593e-77	LW8	Loss
17	67371265	67375800	2.33992e-39	LW8	Loss
17	69153921	69162300	2.29794e-46	LW6,LR5	Loss
18	925121	940800	5.7063e-62	LR4,LW11,LW3	Loss
18	975301	982800	4.09528e-34	LW11	Loss
18	1017301	1020855	3.04181e-68	DU4	Loss
18	1131901	1151631	3.3238e-250	DU2	Loss
18	1163566	1183500	1.8774e-278	DU2,DU4,DU3	Loss
18	1195801	1208400	1.8774e-278	LW2,LW6,DU2	Loss
18	1234501	1242000	1.8774e-278	LW3,DU2,DU4	Loss
18	1347001	1359072	4.97577e-60	LW12	Loss
18	1388777	1397400	8.30459e-64	DU4,DU2,LW12	Loss
18	1856701	1862100	2.39022e-50	LR1	Loss
18	2037637	2049300	7.9484e-104	LW8	Loss
18	2616263	2639253	1.0343e-193	LW6	Loss
18	3277201	3321405	4.56222e-47	HA2	Gain
18	3330601	3343648	7.143e-116	LR4	Loss
18	3409729	3428400	4.41535e-83	LR4	Loss
18	4164301	4176305	1.464e-132	LW7,LW8,DU2	Loss
18	4767585	4784100	2.95247e-82	LW7,LR5	Loss
18	5907601	5924700	1.91802e-39	DU3	Loss
18	6878101	6893100	9.86549e-26	DU4	Loss
18	8268601	8274300	6.36682e-94	LW12	Loss
18	9628501	9634753	3.67527e-30	LW7	Gain
18	10423501	10432500	4.6265e-103	LW8	Loss
18	13231201	13238400	8.77021e-43	HA2	Loss
18	14961301	14965237	3.361e-127	LW8	Loss
18	17580001	17587709	4.4807e-49	DU4	Loss
18	20039701	20046000	6.50905e-41	LR4	Loss
18	20830801	20884200	9.22777e-89	HA2	Gain
18	21076201	21088928	3.31763e-44	DU3,LR4	Loss
18	22749901	22772505	1.88034e-59	DU1	Loss
18	31151271	31178400	3.45544e-45	LR3	Loss
18	32571601	32577300	5.58945e-35	DU4	Gain
18	32694001	32701800	6.57135e-30	DU4	Gain
18	34463101	34471500	3.49659e-64	DU4,DU2,LW8	Gain
18	37444501	37453800	1.7346e-36	DU4	Gain
18	46256701	46265095	9.24578e-74	LR1,DU4	Loss
18	46295649	46308900	6.2634e-105	LR4,DU4	Loss
18	46375201	46386600	8.64208e-49	LW11	Loss
18	46472701	46482541	1.1636e-118	DU4	Loss
18	46866001	46872300	3.84034e-27	LR1	Gain
18	50050201	50063863	1.56458e-47	LR3	Gain
18	50982001	50987700	5.33029e-40	DU4	Gain
18	53421901	53432700	8.8256e-94	LR3	Gain
18	53901301	53916148	1.92044e-28	LW12	Loss
18	54408301	54412057	3.4225e-56	LR1	Loss
18	54675601	54687808	1.2431e-59	LR1,LR4,LW8,LW12	Loss
18	54837901	54845077	2.94291e-44	LR1	Loss
18	55537201	55544100	9.96542e-73	DU3	Loss
18	55641601	55649100	4.4298e-120	LW7,LW12,LW2	Loss
18	55740301	55753500	3.0324e-178	LR1	Loss
18	58683001	58695300	3.44223e-30	DU4	Loss
18	61077745	61079700	3.9051e-135	LR4	Loss
a P-values were obtained using the cnv-seq software

## Sheet: C
Table S3C Comparison of identified CNVRs between Chinese and Western domestic pigs
Chinese						Western
Chr	Start	End	P-value a	Individula(s)	Type	Chr	Start	End	P-value a	Individula(s)	Type
1	920701	973800	3.9679e-125	JH3,WJ1	Loss	1	923941	974100	5.8591e-173	LW11,LW4,LW5,LW3,LW2,LW13,LW10,LR4,LR3,DU2,DU3	Loss
1	1648201	1663488	0	JH3,JH2,NJ1,MS1,MS2,MS4	Loss	1	1648801	1658241	3.2746e-199	LW11,DU4	Loss
1	1984141	1995300	2.95114e-96	WJ3	Loss	1	1985707	1995000	1.33999e-71	LR1	Loss
1	2095369	2125500	1.3711e-216	PZ1,PZ3,NJ3,NJ2,NJ1,YN1,YN3,YN2,JH3,JH1,WJ1,WJ2,TC1,TC3	Loss	1	2113567	2130000	1.2699e-123	LW4,LW12,LR1,DU2	Loss
1	2475301	2491500	1.5211e-159	WJ3,TC3,TC1	Loss	1	2475601	2487025	6.6541e-195	LW8,LR1,LR4,DU4	Loss
1	2508093	2527500	1.5777e-176	PZ1,JH1,JH2,JH3,WJ3,WJ1,NJ3,NJ1,NJ2,TC3,TC1,YN3	Loss	1	2517649	2526900	3.9812e-129	LR4,LR1,LW8,DU2,DU4	Loss
1	2552701	2587462	1.5777e-176	YN3,TC3,TC1,NJ3,NJ1,NJ2,WJ3,PZ1,PZ3,JH1,JH2,JH3	Loss	1	2552701	2563904	3.9812e-129	LR4,LR1,DU2,DU3,DU4,LW8	Loss
1	3820201	3826800	4.16944e-61	WJ1,NJ1,JH3	Loss	1	3820201	3826800	2.31504e-60	LW8	Loss
1	6189941	6195000	3.8332e-104	NJ2	Loss	1	6192491	6195000	1.93451e-75	DU4	Loss
1	6500701	6533683	4.96915e-66	JH1,JH2,YN1,NJ2	Gain	1	6500701	6531300	1.24236e-26	LW11	Gain
1	13905001	13920631	2.5409e-110	YN1,WJ1,WJ2,TC3,NJ1,NJ2,NJ3,MS4,JH3	Loss	1	13905001	13908489	3.66381e-29	DU4	Loss
1	29376301	29384336	1.05744e-49	MS4	Loss	1	29376001	29388788	2.2047e-50	LW8,LW13,LW14,LW6	Loss
1	44651301	44668800	1.15749e-94	YN3,YN1,WJ2,TC3,TC1,MS4,NJ2	Loss	1	44656735	44668500	1.30245e-41	LR1	Loss
1	85218301	85226100	4.72422e-60	WJ3,TC1	Loss	1	85218301	85225800	7.53915e-33	LR5	Loss
1	87229153	87245700	3.2312e-125	JH2,JH3,NJ2,NJ1,NJ3,YN1,YN3,WJ2,WJ1,WJ3,TC1,TC3,TC2	Loss	1	87243508	87245700	1.62439e-53	DU2,DU4	Loss
1	106161901	106177500	2.0473e-189	YN3,TC3,JH3,JH1	Loss	1	106162201	106170831	3.09551e-89	LR1,DU2	Loss
1	108195901	108214200	2.4711e-166	TC4,TC3,WJ1	Loss	1	108196201	108205343	3.6445e-94	DU2,DU4	Loss
1	118107001	118116000	9.2717e-212	YN3,PZ1,NJ1	Loss	1	118107301	118115700	4.6496e-160	LW11,LW12,LR1,LR4,DU2,DU3,DU4	Loss
1	118848001	118880386	5.1489e-72	PZ3,PZ1,NJ2,NJ3,WJ3,TC2,MS4	Loss	1	118849501	118859535	1.77594e-26	DU4	Loss
1	118887301	118900500	3.1662e-107	NJ3	Loss	1	118888735	118900500	1.29144e-81	LR1,DU4	Loss
1	142188907	142205400	2.28291e-51	JH1,TC1,MS4	Loss	1	142199263	142205400	1.32507e-34	DU4	Loss
1	144159001	144173700	1.80722e-97	PZ3	Loss	1	144159001	144173344	1.31903e-35	LR4	Loss
1	144325801	144339900	6.24951e-31	WJ3	Loss	1	144329797	144339900	2.657e-62	DU2	Loss
1	144397201	144406500	2.77095e-80	WJ1,TC3,JH3	Loss	1	144397201	144406500	9.79155e-48	LR1	Loss
1	144549301	144576900	0	PZ3,WJ3,MS2,MS4,JH2,JH3,JH2	Loss	1	144549301	144556608	8.14924e-40	LR4	Loss
1	144549301	144576900	0	PZ3,WJ3,MS2,MS4,JH2,JH3,JH2	Loss	1	144564849	144579900	5.84079e-84	LW7,LR4	Loss
1	144643801	144661020	8.9792e-268	YN3,WJ3,TC1,NJ2,JH2,JH3	Loss	1	144643801	144653425	4.4021e-240	LR1,DU4	Loss
1	145675801	145683600	9.3814e-115	TC2,MS4	Loss	1	145675501	145683197	3.75297e-35	LR5,LW7,LW2	Loss
1	146350801	146369616	2.08562e-82	JH2,JH1,NJ3,YN1	Loss	1	146351701	146358576	4.79672e-83	DU2	Loss
1	148230001	148236300	3.54198e-78	JH2	Loss	1	148230301	148233228	2.5465e-114	LW12,LW4,DU2	Loss
1	154826401	154832100	1.1857e-116	PZ3,WJ2,WJ3,NJ1,NJ3,MS4,JH2,TC2	Loss	1	154826401	154832100	1.23853e-83	LW12,LR4,DU4	Loss
1	155226901	155237100	1.3767e-26	PZ1	Loss	1	155226901	155231505	1.62097e-32	LW8,DU2	Loss
1	155586301	155595900	1.2809e-107	YN3,WJ1,WJ3,NJ1,NJ2,MS4,JH1,JH2	Loss	1	155586301	155594733	5.5335e-69	DU4	Loss
1	159414001	159424500	2.11093e-39	MS1,JH1	Loss	1	159414001	159424200	2.5329e-101	LW12,LW3,DU4	Loss
1	159519301	159531900	3.73845e-48	JH1	Loss	1	159519301	159531900	2.07084e-69	DU2,LR4	Loss
1	160173301	160183500	3.95698e-70	YN2,PZ3,JH1	Loss	1	160173301	160183500	1.101e-116	LW4,LW3,LR4,DU3,DU4	Loss
1	160199401	160211100	2.94e-105	WJ1	Loss	1	160199401	160211100	2.7557e-176	LW3,LR1	Loss
1	161494501	161505300	2.1127e-175	WJ3,WJ2,YN1	Loss	1	161496505	161505300	6.3601e-268	LW8,DU2,DU4	Loss
1	162030601	162041700	1.3432e-91	PZ1,TC3,JH2	Loss	1	162030601	162041700	8.4134e-127	LR1,LR4,DU4	Loss
1	162076801	162105288	1.3432e-91	PZ1,YN2,WJ3,TC3,NJ3,JH2,JH3	Loss	1	162077101	162088212	8.4134e-127	DU2,DU4,LW8,LW12,LR1,LR4	Loss
1	163233925	163251900	3.65642e-60	NJ3,NJ1,WJ2	Loss	1	163242355	163251900	2.82337e-41	LR1	Loss
1	163977601	163988907	1.54866e-69	YN1	Loss	1	163977601	163984391	3.83713e-26	DU4	Loss
1	164026241	164034900	1.38594e-81	TC1,NJ2	Loss	1	164021791	164035200	1.15213e-69	LR1,LW8,DU2	Loss
1	164806609	164823300	4.55308e-82	JH2,NJ1,TC2,TC3,MS4	Loss	1	164813599	164823300	1.52423e-44	LR1,DU2	Loss
1	165727284	165745200	6.52025e-70	WJ1,WJ2,WJ3,TC3,JH2	Loss	1	165733426	165744600	1.1635e-50	DU2,DU4,LW8	Loss
1	165760501	165779400	3.8999e-110	NJ2,NJ3,JH2,WJ3,WJ2,WJ1,TC3	Loss	1	165760501	165779400	5.1011e-37	LW8,LW11	Loss
1	180831301	180852482	5.6539e-192	PZ1,WJ2,WJ3,NJ1,NJ2,NJ3,JH1	Loss	1	180831301	180841525	9.04847e-89	LR1,DU4	Loss
1	183015001	183031200	1.80952e-94	YN2,YN3,PZ3,WJ3,TC2,JH1,JH2,JH3	Loss	1	183015001	183025791	1.0012e-133	LW8,DU2,DU4	Loss
1	187372501	187385241	2.92619e-62	PZ3,TC1	Loss	1	187372501	187381121	1.26939e-29	DU4	Loss
1	187402321	187409100	3.086e-64	JH2,JH1,TC1,WJ3,NJ1	Loss	1	187401849	187408500	1.89759e-47	DU4	Loss
1	187435501	187462200	4.04626e-77	NJ2,MS4,WJ3,TC3,JH1,JH3,NJ2	Loss	1	187435501	187443305	1.89759e-47	DU4	Loss
1	212886215	212907000	3.3631e-205	PZ1,PZ3,MS4,TC2	Loss	1	212896545	212907000	9.3423e-162	LR4,LR1,DU4,LW11	Loss
1	263386501	263405400	7.85426e-87	NJ2,NJ3,JH3,PZ3,WJ3,WJ1,YN3,YN1,TC4	Loss	1	263393695	263405400	5.10652e-75	LR1,LW8,DU4,DU2	Loss
1	263824979	263836800	2.07732e-71	YN1,NJ2	Loss	1	263831167	263837100	5.17909e-59	DU4	Loss
1	266721601	266733822	1.2683e-109	TC3,WJ1	Loss	1	266721601	266727169	2.84565e-65	LW8	Loss
1	268285801	268288821	9.37909e-63	YN1	Loss	1	268285201	268292869	3.62588e-48	DU4	Loss
1	268307153	268315500	1.94736e-79	YN1,JH1	Loss	1	268308415	268315500	1.7795e-111	DU4	Loss
1	279381001	279390600	9.33268e-63	PZ3,WJ1,WJ3,TC2,TC3,NJ1,JH1,JH3	Loss	1	279381001	279384505	1.01226e-31	LR1	Loss
1	281129101	281144700	3.0137e-127	TC1,JH1,JH3,WJ2	Loss	1	281143611	281144700	1.16055e-27	LW9	Loss
1	294016201	294057300	1.826e-153	TC3,NJ3,NJ1	Loss	1	294016201	294029892	5.4723e-175	LW11,LW14,LW7,LW8,LW10,LW4,LW6,LR1,DU2,DU4	Loss
1	294016201	294057300	1.826e-153	TC3,NJ3,NJ1	Loss	1	294035860	294056700	5.0848e-230	DU2,DU4	Loss
1	294416101	294434700	2.40154e-65	JH3,WJ3	Loss	1	294425601	294435000	2.1752e-101	DU3,DU2,DU4,LW12	Loss
1	295473781	295486800	3.6402e-54	WJ3	Loss	1	295477561	295486800	1.6191e-114	LR3,LW3	Loss
1	297865621	297893700	4.944e-172	WJ3	Loss	1	297856201	297878797	8.78927e-37	LR5,DU3	Loss
1	297865621	297893700	4.944e-172	WJ3	Loss	1	297890657	297902700	2.09119e-63	DU3	Loss
1	300521761	300535200	2.3251e-142	TC1	Loss	1	300521989	300535200	4.0807e-139	DU2,DU4,LR1,LW8	Loss
1	302457301	302464645	4.59296e-94	TC4	Loss	1	302457001	302462977	3.43895e-83	LR1,DU4	Loss
1	305297701	305320516	0	NJ1,PZ1,TC2,MS4	Loss	1	305298001	305313008	9.4796e-244	LW12,LR1,DU2,DU3,DU4	Loss
1	308783101	308799500	6.83775e-93	MS2	Loss	1	308790001	308798448	4.4491e-131	LW4,LR4	Loss
1	308820601	308852100	2.4753e-291	JH3,PZ3,TC3,TC1,MS2,NJ2	Loss	1	308830237	308851800	1.3999e-164	LW12,LW7,LR4,DU4	Loss
1	309880501	309902461	3.3919e-102	JH3,JH1,JH2,WJ3,WJ1,YN1,TC1,TC2,TC3,TC4,MS4	Loss	1	309884401	309893584	4.90352e-70	LW12,DU3,DU4	Loss
1	311328001	311340900	1.7496e-116	YN1,WJ3,NJ1,MS4,JH1	Loss	1	311328001	311340900	1.26938e-76	LW8,LR4,DU2,DU3	Loss
1	311358301	311376883	2.8818e-169	YN1,YN3,TC1,TC2,JH1,JH3,PZ3,WJ1,WJ2,WJ3,NJ1,NJ2,NJ3,MS4	Loss	1	311358601	311369994	1.26938e-76	LR1,LR4,DU2,DU3,DU4	Loss
1	311392201	311409600	3.6032e-135	WJ3,WJ2,WJ1,PZ3,NJ3,NJ1,NJ2,JH3,YN1,YN3,MS4,TC2,TC1	Loss	1	311397055	311409300	1.52303e-80	LR1,DU2,DU4	Loss
1	313726801	313794000	6.9231e-105	MS3	Gain	1	313725413	313727400	2.4267e-107	LW12	Loss
1	313927801	313942464	8.35995e-91	MS2,MS1,TC2	Loss	1	313927801	313942068	3.89444e-82	LW3,LW4,LW11,LW12,LW6,LR4,DU3	Loss
1	313980481	313981500	1.57373e-77	MS1	Loss	1	313971607	313981800	0	DU2,DU4,LR4	Loss
1	313992001	314008500	6.0187e-131	MS1,MS2,TC2	Loss	1	313992001	314007900	0	LR4,DU2,LW12	Loss
2	408601	420000	2.9762e-124	PZ3,JH2	Loss	2	411724	420300	2.953e-107	DU2	Loss
2	2731201	2747700	8.7803e-113	TC2	Loss	2	2731201	2747100	8.93612e-62	LW11	Loss
2	3980401	3987300	1.4917e-128	JH2	Loss	2	3981869	3987300	1.21039e-34	LW6,LR4	Loss
2	7295701	7357200	4.2523e-239	MS4,WJ3	Loss	2	7305089	7344000	1.29738e-34	DU3	Loss
2	17010901	17048676	1.3789e-124	WJ2,WJ3,NJ1,NJ2,PZ1,PZ3,MS4,TC2,TC3,TC1,TC4,JH1,JH2	Loss	2	17021101	17032444	2.12564e-95	LW11,LW12,LW3,LW8,LW2,LR1,LR4,DU2,DU3,DU4	Loss
2	19738501	19747500	3.99762e-49	WJ3	Loss	2	19738501	19743421	1.46111e-24	DU4	Loss
2	26813101	26820900	7.56345e-39	WJ3	Loss	2	26813101	26820900	1.07248e-51	LR1	Loss
2	44534401	44548200	6.65395e-27	MS2	Loss	2	44534401	44548200	7.5015e-126	LW11	Loss
2	45383439	45396900	7.90254e-91	MS4	Loss	2	45383745	45396900	5.97573e-78	LR4,DU2,DU3,DU4,LW8	Loss
2	50463447	50485200	5.21821e-81	PZ1,PZ3,MS4	Loss	2	50477863	50485200	1.79279e-39	DU4	Loss
2	54009301	54026023	1.67737e-76	YN2,YN3,JH1,PZ3,TC2,MS2	Loss	2	54009301	54019251	1.9511e-142	LW8,LW11,LW12,DU2,DU3	Loss
2	69298201	69309600	4.3194e-150	TC4,WJ3,JH1,NJ1	Loss	2	69298501	69304521	4.19294e-27	LR5	Loss
2	70320897	70330200	1.21367e-88	WJ1,TC2	Loss	2	70319989	70331400	9.941e-131	LW8,DU2,DU4	Loss
2	71728525	71739000	1.09351e-90	TC4,TC2,JH1,PZ1	Loss	2	71727301	71735274	4.039e-158	DU2	Loss
2	73184101	73193700	2.9554e-102	YN3,JH2	Loss	2	73184101	73193700	5.29939e-73	DU4	Loss
2	73364401	73378699	4.1167e-49	TC4	Loss	2	73364401	73378333	2.04378e-68	LR1,DU4	Loss
2	77291101	77301600	4.08596e-63	TC4,MS2	Loss	2	77293777	77301600	6.80648e-50	LR4	Loss
2	77415901	77430150	2.3985e-155	PZ3,TC4,YN2	Loss	2	77411701	77429352	1.05435e-53	LR4,LW12	Loss
2	78097483	78110400	1.3289e-87	JH1,TC2,TC4,MS2	Loss	2	78099169	78110400	5.2253e-53	DU3,LR4,LW4,LW11	Loss
2	79515001	79560488	1.5839e-223	YN1,PZ1,PZ3,WJ1,WJ2,TC1,TC2,TC3,NJ2,MS4	Loss	2	79515001	79528176	5.8045e-187	LR1,DU2	Loss
2	98732401	98746452	6.64674e-67	NJ2,WJ2	Gain	2	98732701	98743761	3.20738e-36	LW7,LR1	Gain
2	102307201	102312600	3.76277e-38	WJ1,WJ2,TC2,TC3	Gain	2	102307201	102312600	5.10444e-24	DU4	Gain
2	103030501	103037700	1.18355e-81	YN1,YN3	Gain	2	103030501	103037700	1.36978e-29	DU4	Gain
2	103030501	103037700	1.18355e-81	YN1,YN3	Gain	2	103037401	103049543	3.93947e-34	LR3	Loss
2	104727001	104778600	6.5225e-121	PZ1,PZ3,YN1,YN2,YN3,WJ3,TC1,TC3,JH1,NJ3	Gain	2	104771401	104778600	2.30812e-28	DU4,LR1	Gain
2	117654001	117662700	5.05435e-92	WJ1,PZ1,TC2,TC3,NJ2	Gain	2	117654301	117662400	2.71831e-16	DU4	Gain
2	117839101	117846600	2.9666e-134	WJ1,TC3,TC4,NJ1	Gain	2	117839101	117846600	6.7104e-100	LW12,LW11,LW4,LW3,LR1	Gain
2	130352401	130358400	1.8056e-103	PZ3	Gain	2	130352701	130358100	3.10882e-23	LR1	Gain
2	132477901	132483300	7.75685e-82	TC2,NJ1,NJ2,NJ3,MS4	Gain	2	132477901	132483300	2.46927e-44	LW12,LR1,LR4,DU2	Gain
2	139634701	139644600	3.76094e-63	YN3,JH1	Loss	2	139634701	139642765	2.1584e-126	LR1,DU2	Loss
2	139719901	139727100	6.01083e-86	YN1,PZ3,JH3	Loss	2	139719901	139727100	5.75836e-78	DU4,DU2,LW8,LW11,LR1	Loss
2	139895101	139913750	3.6554e-161	YN1,YN2,YN3,PZ3,WJ2,TC1,TC3,NJ1,MS4	Loss	2	139895101	139908912	5.088e-106	LW11,LW12,LR1	Loss
2	139937323	139957200	9.7532e-168	YN1,YN3,YN2,NJ1,WJ2,MS4,TC3,TC1	Loss	2	139939693	139951800	1.03314e-79	LR1,LW12,LW11,LW8	Loss
2	140005801	140011500	9.7532e-168	MS4	Loss	2	140006101	140011500	1.03314e-79	LR1	Loss
2	140234701	140250900	8.40429e-87	YN1,YN2,YN3,WJ1,WJ3,TC2,NJ1,MS4,JH3	Loss	2	140234701	140240467	3.91235e-33	DU4	Loss
2	140234701	140250900	8.40429e-87	YN1,YN2,YN3,WJ1,WJ3,TC2,NJ1,MS4,JH3	Loss	2	140242389	140250900	4.8536e-45	LW12	Loss
2	142073701	142086135	3.91327e-62	YN3,PZ3,WJ1	Loss	2	142074001	142081473	2.51635e-48	LW7	Loss
2	142777895	142794000	2.30272e-42	MS4	Loss	2	142779647	142794000	4.98221e-34	DU4	Loss
2	144833701	144842100	8.41701e-92	WJ2,TC3,NJ1,MS4	Loss	2	144833701	144839005	2.68656e-69	LR1	Loss
2	144974038	145009172	8.82892e-70	TC3	Loss	2	144972829	145004119	1.11085e-67	LW5	Loss
2	146115301	146135100	1.2433e-109	WJ3,NJ2	Loss	2	146122037	146133000	2.91765e-55	DU4	Loss
2	146624701	146651401	5.8595e-120	NJ2,NJ3,WJ2,WJ1,YN2,YN1,TC3,TC1,TC2,MS2,MS4,JH2,JH3,PZ3	Loss	2	146622001	146645317	3.7986e-93	LW8,LW12,LW2,LW3,LR4,LR1,DU2,DU4	Loss
2	146701101	146726700	3.9517e-109	TC1,TC3,YN1,NJ2,JH2,WJ2,MS4	Loss	2	146703637	146719500	1.73053e-71	LW8,DU4	Loss
2	147124201	147137100	7.09766e-80	YN1	Loss	2	147124201	147137100	4.0109e-110	LW8,LW12	Loss
2	147292993	147311400	1.55224e-63	MS1	Loss	2	147291901	147311700	2.14194e-58	LW3	Loss
2	149379901	149391757	2.433e-249	TC3,JH1,PZ3,MS4	Loss	2	149380201	149385168	1.89046e-58	LW11	Loss
2	150420001	150426000	9.5652e-117	WJ2,MS4,JH2	Loss	2	150420001	150421861	1.16677e-36	LW8	Loss
2	150931801	150950700	4.28455e-41	WJ3,JH2,TC2,NJ3	Loss	2	150934201	150941232	7.09409e-44	LR1,DU2	Loss
2	158038441	158058600	5.9301e-201	TC1	Loss	2	158051089	158058600	1.47976e-54	LW11	Loss
2	160423209	160427100	3.73924e-51	NJ2	Loss	2	160424357	160427100	1.07041e-24	DU4	Loss
2	162216601	162233400	0	YN3,TC1,TC3,JH1,JH2,JH3	Loss	2	162216601	162226400	8.68576e-93	LR4,LW8	Loss
2	162254653	162276300	9.8273e-152	JH1,JH2,JH3,YN1,YN3,TC3,TC1,MS2	Loss	2	162266005	162280500	1.5186e-165	LW8,LW12,LW7,LR4	Loss
3	1061101	1107300	3.4451e-125	MS3	Gain	3	1105501	1117984	7.48718e-92	DU3,LW3,LW6	Loss
3	4542001	4552628	1.58668e-57	TC2	Loss	3	4523887	4549797	2.28262e-51	DU4	Loss
3	4764673	4796352	2.49994e-68	MS1	Loss	3	4766257	4798116	1.6906e-161	LW11	Loss
3	5457901	5464200	9.84888e-31	JH1	Loss	3	5463601	5495047	9.01661e-58	LR3	Gain
3	5463301	5491657	4.87239e-29	MS3	Gain	3	5463601	5495047	9.01661e-58	LR3	Gain
3	7843201	7864080	5.73343e-93	NJ2,NJ1,WJ1,WJ3,TC3,TC1,YN3,MS4,JH2	Loss	3	7844401	7856912	3.98863e-94	LR4,LR1,DU4,DU2,LW8	Loss
3	7884241	7901400	1.0112e-224	JH2,JH3,PZ3,WJ1,WJ3,YN3,TC1,TC3,MS4,NJ2,NJ1	Loss	3	7891993	7901100	1.2511e-146	LW8,LR1,DU2	Loss
3	9908447	9950700	1.0892e-102	YN1,MS4	Loss	3	9925217	9942600	2.58866e-24	LR4	Loss
3	10419301	10437900	1.39359e-64	YN3,PZ3	Loss	3	10428265	10437900	6.17912e-58	LW8,DU2,DU4	Loss
3	18612601	18651600	1.5279e-285	JH3,PZ3,TC1	Loss	3	18618029	18649488	3.54602e-35	LW12	Loss
3	40889185	40923465	1.31374e-33	MS3	Gain	3	40866901	40926000	2.1815e-121	LR3	Gain
3	41017201	41055000	4.38338e-80	MS3	Gain	3	41030401	41038500	2.64989e-74	LR3	Gain
3	41235913	41249400	4.48612e-65	PZ3	Loss	3	41236517	41249400	1.7041e-133	LR5,LR4	Loss
3	41516101	41545800	1.12985e-36	JH3	Loss	3	41545501	41551500	3.09791e-43	LR3	Gain
3	41572501	41589900	9.67541e-88	PZ3,WJ3,TC2,MS2,JH3	Loss	3	41572501	41582545	2.0718e-58	LW7	Loss
3	41611825	41625300	1.9879e-118	PZ3,MS2,MS1	Loss	3	41611987	41623200	8.04416e-31	LW4	Loss
3	41989801	42008700	3.27297e-55	JH3,PZ3,MS1	Loss	3	41990401	42004224	1.51891e-43	LW7,LW11,LR4	Loss
3	42444901	42462850	8.0194e-307	YN1,YN2,YN3,PZ3,TC1,TC2,MS2,MS4,JH2,JH3	Loss	3	42446401	42456400	1.223e-217	DU2,LR1,LR4	Loss
3	44365801	44378700	3.55871e-98	TC2,JH1,YN2	Loss	3	44371185	44378700	2.0992e-89	LW12	Loss
3	45101701	45115452	1.89441e-30	NJ1	Loss	3	45096901	45112816	4.81633e-45	LR4,DU4	Loss
3	49380001	49410300	2.90472e-48	YN3	Loss	3	49380001	49389643	3.27904e-49	DU4	Loss
3	74720701	74727900	3.2665e-107	YN3,PZ3,TC2,TC3,NJ1,NJ3,JH1,JH3,JH2,WJ2,WJ3,MS4	Gain	3	74720701	74727900	1.53124e-73	LW12,LW11,LW9,LW8,LW3,LW2,LW14,LW4,LR1,LR4,LR5,DU3,DU4,DU2	Gain
3	75694501	75699300	2.06031e-45	PZ3,MS4	Gain	3	75694501	75699300	5.681e-41	LR4	Gain
3	82965544	83053200	4.2504e-110	WJ1,NJ2,YN2,PZ3,TC2,TC4,NJ2,MS4,TC3	Gain	3	82989731	83025000	1.38523e-47	DU4,LW11	Gain
3	82965544	83053200	4.2504e-110	WJ1,NJ2,YN2,PZ3,TC2,TC4,NJ2,MS4,TC3	Gain	3	83045401	83053200	1.76647e-77	LR4	Gain
3	88456501	88463400	4.8159e-130	TC3,TC4,TC2,WJ2,WJ3,NJ1,NJ2,NJ3,MS4	Gain	3	88456501	88463400	4.98795e-48	DU4,LW11	Gain
3	96616423	96663300	1.07667e-49	WJ2,PZ1	Gain	3	96654001	96661500	3.22669e-31	DU4	Gain
3	99501001	99512100	1.34958e-25	TC2,PZ3	Loss	3	99501301	99512100	2.54633e-26	LR5	Loss
3	99663001	99669060	1.18484e-76	WJ3	Loss	3	99662101	99671797	4.2342e-209	LW8	Loss
3	100382401	100389900	6.75034e-84	WJ1,WJ2,TC1	Loss	3	100382401	100389600	6.21063e-43	LR1	Loss
3	100400101	100414800	6.75034e-84	TC1,TC3,MS4	Loss	3	100400101	100411153	6.21063e-43	LR1	Loss
3	101116201	101125200	1.28e-135	TC4,TC1,TC2,TC3,YN1,YN3,WJ1,WJ3,NJ1,NJ2,MS4,JH2,JH3	Gain	3	101116501	101125200	5.99052e-37	LR1,DU4	Gain
3	101827801	101835900	2.36765e-28	YN3	Gain	3	101827801	101835900	3.39937e-27	LR1	Gain
3	107749201	107755800	2.18759e-37	WJ2,MS4,JH2	Gain	3	107749201	107752086	6.7122e-28	DU2	Gain
3	108141001	108147900	2.5153e-94	YN1,WJ1,WJ2,WJ3,NJ3,MS4,JH3	Gain	3	108141001	108147900	1.39376e-87	LR1,LR4,DU2,DU4	Gain
3	114007201	114013800	1.13143e-75	YN1,PZ3,WJ3,WJ1,MS4,JH1,TC1	Gain	3	114007201	114013800	1.13896e-74	DU4,LR4	Gain
3	122385601	122391900	1.35179e-63	WJ1,NJ2	Loss	3	122385601	122391900	6.69084e-69	DU2	Loss
3	122541901	122552501	4.06546e-31	TC1	Loss	3	122541901	122549119	5.05199e-31	DU4	Loss
3	125726701	125739900	2.24084e-55	JH2,JH3	Loss	3	125726701	125736049	1.93254e-89	DU4	Loss
3	137503501	137512998	8.93706e-36	WJ2,MS4	Loss	3	137503201	137533383	2.52783e-88	LW13,LW12,LW2,LW8,DU2,DU4,DU1	Loss
3	137582551	137600700	6.19213e-73	WJ2,WJ1,WJ3,NJ2,NJ1,TC3,TC2,TC1,MS4	Loss	3	137587165	137600400	3.59319e-54	LW12,LW8,DU4,DU2	Loss
3	137802901	137823192	8.95665e-66	NJ1	Loss	3	137802901	137809840	8.22226e-68	LR1,LR4,DU2	Loss
3	139777681	139811100	4.03006e-63	WJ3	Loss	3	139788937	139811100	1.92011e-65	LW11	Loss
3	140996756	141003600	2.19849e-59	TC3,JH1	Loss	3	140992273	141003900	1.2686e-135	LW7,LW3,LW11,LR4,LR1,DU4	Loss
3	141003601	141027921	2.84444e-23	MS3	Gain	3	140992273	141003900	1.2686e-135	LW7,LW3,LW11,LR4,LR1,DU4	Loss
3	141697801	141718500	1.32423e-97	YN1,TC1,WJ1,TC1	Loss	3	141698101	141718500	1.5616e-189	LR1,LR4,LR4,DU2	Loss
4	21619	62400	0	TC4,TC2,MS4,NJ2,NJ1,YN3	Loss	4	33041	62700	4.93469e-86	LR4,LR5,LW2,LW4,LW9,LW7,LW11,DU1	Loss
4	268801	281035	5.15059e-52	TC4,MS1	Loss	4	260401	278371	7.6549e-107	LR1	Loss
4	520201	526039	1.15496e-33	TC4	Loss	4	519301	529041	4.41965e-62	LW6,LW7	Loss
4	562161	578400	2.4715e-143	TC3	Loss	4	564605	578400	2.0696e-105	LW2,LW7,LW6	Loss
4	641401	666600	8.2014e-274	MS2,TC1,JH3,PZ3,TC1	Loss	4	639901	672000	4.3978e-126	LW7,LR4,LW11,LW3,LW2,LW7,LW6,DU3	Loss
4	699001	705884	8.45857e-46	TC2	Loss	4	699001	704704	3.6862e-117	LW12	Loss
4	725313	737100	1.80701e-71	TC2,TC4	Loss	4	726409	742200	1.49217e-85	LW11,LW4,LW12,LW3,DU3	Loss
4	1020097	1028700	1.1287e-39	MS1	Loss	4	1017001	1029000	3.1156e-240	DU2	Loss
4	1884633	1899000	6.66828e-86	MS2	Loss	4	1887749	1899000	5.3539e-97	LR5,LR4	Loss
4	2304301	2319450	2.6343e-230	MS4,MS2,YN1,YN2,YN3,PZ3,WJ3,TC2,JH3	Loss	4	2304601	2311173	4.77045e-71	DU4	Loss
4	2339191	2361600	3.128e-187	YN2,YN3,YN1,PZ3,JH3,WJ3,MS4	Loss	4	2344897	2361600	7.8582e-101	LW11,LW7,DU4,LR4	Loss
4	5694601	5714640	2.6978e-53	WJ3,NJ1,PZ1	Loss	4	5694601	5709312	1.53425e-35	LR4	Loss
4	8328601	8346013	7.27511e-91	TC2,YN2,JH1	Loss	4	8328601	8332688	3.08391e-97	LW3,LW12	Loss
4	26150101	26155200	3.1597e-104	PZ3,WJ3,JH1	Gain	4	26150101	26154900	4.77766e-77	LR1,DU4	Gain
4	34726501	34738500	1.4564e-50	YN3,NJ1,JH1,JH2	Gain	4	34726501	34738200	4.81058e-32	LW8,LR1	Gain
4	40737901	40743600	9.0863e-117	WJ1,NJ2	Gain	4	40737901	40743300	8.9784e-47	DU4	Gain
4	41441101	41448900	5.22316e-25	NJ3	Loss	4	41441101	41448900	1.3041e-48	DU4	Loss
4	65622901	65628600	2.79724e-59	YN1,YN3,WJ2,JH2,NJ1	Gain	4	65627275	65628600	3.22626e-28	LR1	Gain
4	87061201	87070500	1.28887e-61	JH3	Loss	4	87060901	87067008	7.5893e-120	LR4	Loss
4	90543601	90553500	1.04681e-79	WJ3,TC2	Loss	4	90550669	90553500	1.25543e-38	LR1	Loss
4	103833901	103840800	3.39203e-48	WJ1	Loss	4	103833901	103837734	2.17936e-49	DU2	Loss
4	106774501	106789440	1.03496e-86	NJ2,NJ1,TC1,MS4	Loss	4	106775101	106785475	1.6537e-59	DU4	Loss
4	119497201	119537208	1.61131e-77	YN1,YN3,PZ3,WJ3,WJ2,JH2	Loss	4	119497201	119507285	8.9785e-51	DU4	Loss
4	120057301	120076800	5.63136e-65	JH3,TC2	Loss	4	120066941	120076800	1.0818e-104	DU4,DU2	Loss
4	131960401	131967000	1.8212e-101	YN1,YN3,PZ3,WJ1,WJ2,WJ3,TC1,TC3,TC2,MS4,NJ1,JH1,JH3	Gain	4	131961001	131967000	1.05444e-40	DU4	Gain
4	136820701	136831654	3.3134e-127	MS4,TC3,JH2	Loss	4	136820701	136829413	7.6364e-70	LR1,LW8	Loss
4	136857547	136871100	7.05844e-34	YN1	Loss	4	136859065	136871400	1.07854e-76	LR1,LW8,LW2	Loss
4	143071837	143086800	3.65865e-88	JH1,MS4,WJ3,WJ2,TC1	Loss	4	143077753	143086800	2.31846e-40	LW8	Loss
5	643501	647100	8.91753e-34	JH3	Loss	5	634369	649800	1.399e-152	LR4	Loss
5	3791701	3810000	0	JH3,PZ3,MS2,MS1,MS4,TC2,TC4,WJ3,YN3	Loss	5	3777537	3807300	7.93639e-36	DU3	Loss
5	16057575	16068900	7.227e-105	MS2,TC2	Loss	5	16054529	16074900	9.1297e-110	DU3,LR4	Loss
5	16249201	16286724	5.3355e-206	PZ1,PZ3,YN1,YN3,YN2,JH2,JH3,WJ3,TC1,TC3,NJ1,MS4	Loss	5	16250701	16270309	3.3263e-139	LR1,LR4,DU2,LW8	Loss
5	16367401	16377000	1.2014e-230	TC1	Loss	5	16367401	16376700	5.64721e-75	LR1	Loss
5	16392601	16400400	2.4301e-109	WJ3,YN2,NJ1,JH3	Loss	5	16392601	16395849	1.1182e-108	DU4	Loss
5	17993011	18012600	1.0818e-120	YN2,JH3,TC4,TC2,WJ3	Loss	5	18000193	18012600	4.03335e-56	LR4,LW12,DU2	Loss
5	24087601	24106800	5.97732e-32	PZ1	Loss	5	24087301	24109500	2.00993e-52	LW11,DU3,LR1	Loss
5	39465001	39471000	6.75219e-89	YN2,PZ3,WJ2,WJ3,TC2,TC4,NJ1,NJ2,MS4	Gain	5	39465001	39471000	6.7301e-24	DU4,LR1	Gain
5	40344601	40350900	1.0549e-101	NJ3,YN2,YN3,WJ1,WJ2,WJ3,TC3,TC4,MS4,JH2,JH3	Gain	5	40344901	40350900	2.57501e-20	DU4	Gain
5	53397601	53483611	3.58318e-84	YN1,YN3,YN2,WJ2,WJ3,TC3,TC4,JH2,NJ1	Gain	5	53441101	53450400	5.98162e-28	LR1	Gain
5	66393301	66403800	5.04686e-44	JH1	Loss	5	66393301	66403800	2.2357e-117	DU4,LR4,LW3	Loss
5	67077901	67096260	1.4861e-201	YN2,YN1,YN3,WJ3,TC4,TC2,JH1,MS2,MS1	Loss	5	67077901	67091024	1.2306e-112	LW3,LW4,LR4	Loss
5	67111975	67128300	1.43077e-67	JH1	Loss	5	67117457	67128900	2.20913e-37	LR4,LW6	Loss
5	68335201	68352228	3.84567e-94	WJ2,MS4	Loss	5	68335201	68346544	7.63186e-63	LR4,LR1,DU4	Loss
5	68825401	68837100	1.98348e-55	PZ3,JH1	Loss	5	68826456	68837100	1.9683e-58	LW2,LR4	Loss
5	70115459	70137600	1.7022e-199	PZ1,JH3,JH2,NJ1,NJ3,WJ3,WJ1,YN3,YN2,MS4,TC2,TC3,TC4	Loss	5	70128007	70137300	1.20784e-92	DU4,LW8,LR1	Loss
5	70947301	70961700	2.7251e-179	NJ2,NJ3	Loss	5	70947301	70961700	2.54024e-57	DU3,LR5	Loss
5	71805601	71811900	3.45403e-23	JH1	Loss	5	71805601	71811900	1.04237e-95	LW12,LW2,LR4	Loss
5	72331301	72350700	4.0017e-100	YN3,WJ3,JH2,TC2,TC1	Loss	5	72339157	72348000	1.56293e-55	LW8	Loss
5	75173101	75179400	3.03795e-88	YN1,WJ2,WJ3,MS4,JH3	Gain	5	75173101	75179400	3.00592e-60	DU4	Gain
5	81399901	81423600	2.1954e-54	YN1,JH3,PZ1	Loss	5	81399901	81402300	5.27424e-32	LW11	Loss
5	81439501	81465368	2.30183e-84	YN2,PZ1,NJ1	Loss	5	81439501	81451063	8.1153e-62	LR1	Loss
5	81512991	81528300	2.31784e-85	PZ1,YN1,NJ1	Loss	5	81515617	81528300	4.1995e-163	DU3,LW11,LW2,LW12,LW13,LW9,LW14,LR1,LR5,LR2	Loss
5	110850301	110869200	9.77619e-40	JH3	Loss	5	110865041	110886300	1.43228e-58	LW12	Loss
6	158701	173700	5.80264e-56	YN1,TC2,TC3	Loss	6	166657	173700	9.98872e-37	DU3	Loss
6	1227301	1235198	6.71805e-35	MS2	Loss	6	1226401	1239524	7.24868e-85	LW7,LW11,LW6,LW12,LR5	Loss
6	3584701	3595560	8.98648e-63	JH2	Loss	6	3570601	3606439	6.96762e-75	LR1,DU4,DU2	Loss
6	3612889	3625500	1.10478e-22	JH2	Loss	6	3612625	3627000	1.57669e-36	LR1,DU4	Loss
6	13531801	13537800	3.01267e-26	JH2	Loss	6	13532101	13537800	1.80437e-52	DU4	Loss
6	16306801	16313100	5.2643e-129	YN1,PZ3,WJ2,TC3,NJ1,JH1	Gain	6	16306801	16312500	1.40739e-97	LW13,LW11,LW10,LW9,LW4,LW3,LW2,DU2	Gain
6	25020901	25041840	3.39453e-43	WJ3,TC3,NJ1	Loss	6	25021201	25034743	2.38117e-45	LR1,DU2	Loss
6	25056901	25074900	4.13052e-75	JH3,PZ3	Loss	6	25067233	25076700	6.0242e-137	LW8,DU2	Loss
6	25171801	25188000	4.76071e-38	PZ3	Loss	6	25171801	25179339	6.1171e-102	DU4	Loss
6	26050501	26073306	1.6612e-151	TC1,TC3,WJ1,WJ2,NJ1,MS4,YN2,YN3,JH3,PZ3	Loss	6	26051701	26067805	2.30417e-62	LR1	Loss
6	26080983	26111400	3.4438e-158	PZ1,JH1,JH3,WJ2,WJ1,NJ3,NJ1,YN2,TC1,TC3,MS4	Loss	6	26107597	26111100	1.15667e-70	LW8	Loss
6	26624401	26635200	7.14024e-52	YN1,WJ3,JH3	Loss	6	26625001	26635200	6.59695e-41	LW8	Loss
6	35048701	35087850	2.2833e-42	YN2	Loss	6	35048701	35062249	4.51927e-44	LR1	Loss
6	38925001	38947500	3.9034e-128	YN3,YN1,JH2,MS4,TC1	Loss	6	38930545	38947500	1.8366e-103	LW8,LR1	Loss
6	39537001	39543000	5.96339e-58	JH3,JH2	Loss	6	39537001	39543000	3.9137e-76	DU2	Loss
6	45019201	45032709	3.26343e-69	NJ2,MS1	Loss	6	45009301	45030924	6.1493e-34	DU4,LW11	Loss
6	46170001	46179900	3.28076e-42	JH2	Loss	6	46176803	46179600	9.3711e-25	DU4	Loss
6	55562233	55575900	1.74688e-37	JH2	Loss	6	55566673	55575900	1.06619e-49	LR4	Loss
6	58335001	58348081	4.87717e-91	TC3,PZ3	Loss	6	58335001	58342032	9.85007e-59	LR4,LW7	Loss
6	58370401	58388700	8.34601e-69	JH3,PZ3,TC3,MS2	Loss	6	58374897	58387800	3.66221e-32	LW7,LR4	Loss
6	58645501	58674900	9.0002e-133	JH1	Loss	6	58645201	58696515	3.4092e-279	DU3,DU4,LR1,LR4,LW12	Loss
6	58686901	58703740	1.00601e-40	MS2	Loss	6	58645201	58696515	3.4092e-279	DU3,DU4,LR1,LR4,LW12	Loss
6	58686901	58703740	1.00601e-40	MS2	Loss	6	58698865	58731904	6.9734e-106	LR4,LR1	Loss
6	58734193	58744500	2.6496e-70	NJ1	Loss	6	58736071	58743300	2.26108e-47	LR1,DU4	Loss
6	58793845	58847400	1.2723e-134	JH1,WJ3,YN1,TC1	Loss	6	58831025	58847400	3.475e-69	LR4	Loss
6	59581501	59595987	5.0472e-101	TC3,TC1,YN2	Loss	6	59581501	59587819	4.80238e-30	DU4	Loss
6	61757701	61773041	4.3324e-87	TC1	Loss	6	61757701	61761025	1.72973e-25	LR1	Loss
6	62734501	62751300	2.81698e-65	JH1,YN3,WJ1	Loss	6	62735797	62754300	1.40752e-57	LW8	Loss
6	62907901	62931696	4.89589e-41	NJ1	Loss	6	62907901	62927982	7.94415e-53	LW8,LR1,DU4,DU2	Loss
6	75260101	75265500	9.46822e-33	YN2,TC3	Gain	6	75260101	75265500	5.28172e-43	LW3,LR5	Gain
6	92050501	92055600	5.27798e-65	MS4	Gain	6	92050501	92055300	1.49661e-72	LR4	Gain
6	92463301	92476989	2.97437e-38	NJ2,TC1	Loss	6	92464201	92472791	4.90008e-28	DU4	Loss
6	99054601	99065100	1.2341e-103	YN2,YN3,NJ2,NJ1,NJ3,PZ3,WJ1,WJ3,TC1,TC2,MS1,MS4,JH1,JH2,JH3	Gain	6	99054901	99065100	3.69913e-47	LW12,LR1,LR4,DU2,DU4	Gain
6	100761839	100784400	4.80193e-72	YN1,TC1	Loss	6	100766381	100784100	6.95078e-56	LW12,LW8,DU4,DU2,LR1,LR4	Loss
6	103898701	103903500	1.31519e-68	MS4,JH2	Gain	6	103898701	103903500	2.3138e-48	LR1,LW3	Gain
6	125494501	125502600	1.352e-177	WJ1,WJ3,MS4,JH2,YN2,YN3,PZ3,TC3,TC4,TC2,NJ3	Gain	6	125494801	125502600	4.37442e-66	LR1,LR4,DU4	Gain
6	139114361	139165776	4.63543e-42	TC1,TC3,WJ3,NJ1,JH2,NJ1	Gain	6	139146301	139158000	7.6067e-31	LW8,DU4	Gain
6	155024101	155043300	9.70353e-34	JH3	Loss	6	155030489	155061600	3.0055e-127	LR5,LR4,DU3,DU4,LW3,LW7,LW6,LW5,LW4	Loss
6	155282689	155294400	3.02641e-63	MS1,TC4	Loss	6	155279405	155294700	1.66323e-73	LW10,LW9,LW4,DU3	Loss
6	157153201	157163905	2.0066e-26	PZ3	Loss	6	157150501	157161576	9.96037e-98	LW12	Loss
7	741901	762109	1.2463e-164	YN2,TC3,MS4,JH1,NJ2	Loss	7	741901	746209	7.83767e-30	DU4	Loss
7	772849	791400	9.8865e-104	NJ2,MS4,TC3	Loss	7	777301	791400	5.45684e-61	DU4	Loss
7	1503961	1524300	3.413e-116	WJ3,TC3,TC1	Loss	7	1507963	1524600	1.81136e-61	DU4,LW8	Loss
7	9976801	9990750	3.24756e-28	YN3	Loss	7	9976801	9984688	1.0994e-113	LW8,LR4,DU2,DU4	Loss
7	19006501	19011900	7.91439e-60	YN1,YN3,PZ3,WJ1,NJ1,MS4	Gain	7	19006501	19011900	5.57474e-22	LR1	Gain
7	19013101	19017900	2.71409e-38	MS4	Gain	7	19013101	19015765	5.57474e-22	LR1	Gain
7	27433657	27452400	1.6957e-171	WJ1,WJ2,YN1,NJ1,JH2,MS4	Loss	7	27438691	27451800	1.8784e-52	DU4,DU2,LR1	Loss
7	29802601	29827246	3.2054e-134	YN1,YN3,PZ1,PZ3,WJ1,WJ3,TC1,TC3,NJ2,NJ3,JH3,JH2	Loss	7	29802601	29805165	3.0015e-108	LR1,DU2	Loss
7	34518001	34533600	5.36575e-69	TC2,JH1	Loss	7	34525063	34533600	3.56111e-91	DU2,LR4	Loss
7	34562401	34574610	1.07024e-80	YN2,TC2,MS2,JH1	Loss	7	34562401	34573056	2.38094e-35	LR4	Loss
7	36166201	36172249	1.70705e-39	JH1	Loss	7	36165901	36166416	2.57998e-32	LW12	Loss
7	43557301	43569900	3.41858e-50	TC2,TC4,JH3	Loss	7	43556101	43565808	7.80303e-51	DU2,DU4,LW12	Loss
7	43595791	43614300	3.1434e-150	YN2,YN3,YN1,WJ1,WJ3,WJ2,NJ3,NJ2,PZ3,MS4,JH3,TC2	Loss	7	43599585	43611900	1.53209e-43	LR4,DU4	Loss
7	45992701	45997200	1.34386e-58	MS4	Gain	7	45992701	45997200	7.80561e-44	LR1	Gain
7	58768101	58791600	1.8319e-129	YN3,WJ3,PZ3	Loss	7	58771553	58785900	5.55962e-82	LR4	Loss
7	59289301	59297700	2.27452e-48	PZ3	Loss	7	59289301	59297400	3.82004e-23	LR5	Loss
7	62957101	62965200	6.69296e-85	WJ1,TC2,JH1	Loss	7	62957101	62965200	1.31588e-29	LW12	Loss
7	63625501	63633600	1.7791e-189	YN3,MS4,JH3,WJ3	Loss	7	63625501	63633600	3.4688e-111	DU2	Loss
7	64212001	64226232	3.2362e-178	JH2,YN1,TC1,TC3,MS4	Loss	7	64212001	64220527	1.75619e-30	DU4	Loss
7	64267825	64274700	2.0055e-209	TC2,TC3,TC1,JH1,MS4	Loss	7	64266355	64276800	5.45683e-87	LR1,DU4	Loss
7	64356601	64373300	1.7358e-125	YN3,PZ1,TC3,JH1	Loss	7	64356601	64366029	1.8331e-164	DU2	Loss
7	67419601	67425300	2.6811e-150	WJ3,JH1,JH3,YN2	Gain	7	67419601	67425000	1.34756e-57	LR1,DU2	Gain
7	75090301	75096000	1.2524e-120	YN3,MS4,NJ1	Gain	7	75090301	75096000	2.63787e-20	DU4	Gain
7	75349801	75354600	1.48962e-52	JH1	Gain	7	75349801	75354600	1.93691e-24	DU4	Gain
7	75822301	75828900	2.9929e-168	PZ3,WJ2,WJ3,WJ1,TC2,TC4,TC1,MS4,JH1,JH2,YN2,NJ1,NJ3	Gain	7	75822301	75828900	1.0939e-118	LR1,DU2,DU4	Gain
7	81353101	81378265	2.49321e-93	WJ2,WJ3,NJ2,YN1,YN3,TC3,JH1,JH2,MS4	Loss	7	81357601	81370912	2.09476e-49	LR1,LR4,DU4	Loss
7	98890801	98910900	3.43714e-82	TC1,TC2,TC3,YN1,YN3,PZ1,WJ3,JH3	Loss	7	98891101	98903025	3.45102e-64	DU2,LR1	Loss
7	102232801	102237900	6.5137e-76	WJ1,MS4	Gain	7	102232801	102237900	3.8539e-64	LW11,LW7,LW3,LW12,LR4,LR5,DU3	Gain
7	104037901	104047500	7.4306e-142	YN1,YN3,WJ1	Loss	7	104037901	104044197	2.1506e-157	LW11,LR1,DU4	Loss
7	106617301	106629710	8.84559e-78	TC1,MS4	Loss	7	106617601	106628083	2.61702e-50	LW8,LR1	Loss
7	109673101	109677900	2.8106e-126	TC3,MS4	Gain	7	109673101	109677900	1.30666e-39	DU4	Gain
7	113527201	113533500	4.93519e-77	JH2	Gain	7	113527501	113533500	9.01006e-23	LR1	Gain
7	119660401	119666400	2.27708e-32	WJ2	Gain	7	119660401	119666160	8.13585e-20	LW11	Gain
7	124962901	124970700	9.30505e-79	YN1,TC1,WJ1,WJ3,NJ2,NJ1,MS4,JH2	Gain	7	124962901	124970700	1.63764e-37	LW12,LW8	Gain
7	128806021	128829600	4.66965e-63	WJ3	Loss	7	128814157	128829900	6.5281e-119	DU4,DU2,LR1	Loss
7	132381901	132402734	7.52562e-71	TC3	Loss	7	132378001	132423300	2.7097e-153	LR1	Loss
8	80701	90600	2.209e-231	TC4,WJ3	Loss	8	81001	82836	1.4806e-125	LW11	Loss
8	476633	496500	9.186e-124	YN1,JH2,MS1,TC4,TC3	Loss	8	485473	494700	2.3827e-104	LW7	Loss
8	1299601	1311602	6.1358e-111	MS2,MS1	Loss	8	1299301	1315028	5.407e-121	LW6,LW7,LW8,LW11,LW12,LW2,LR4	Loss
8	1340209	1355400	1.6544e-267	PZ3,TC1,TC2	Loss	8	1348033	1357500	4.1822e-99	LR4,LW8	Loss
8	1604401	1610100	8.7013e-159	TC2,TC4	Loss	8	1604401	1610100	2.0966e-137	LW4,LR5	Loss
8	1773301	1776393	5.13586e-71	MS2	Loss	8	1731001	1780065	2.5485e-116	LR5,LW7,LW10,LW13,LW3,LW6,LW6	Loss
8	1812097	1824600	2.9766e-164	MS1,MS2	Loss	8	1815897	1824600	2.2432e-168	LR5,LW7,LW4,LW6	Loss
8	3715501	3731062	2.8255e-54	MS1,MS2	Loss	8	3714601	3725159	1.6092e-104	LW7,LW12,LW2	Loss
8	10080301	10086000	2.9718e-102	WJ1,TC2,NJ1,MS4	Loss	8	10080301	10086000	5.4632e-107	LW8,LR1,LR4,DU2,DU4	Loss
8	20972101	20999307	1.07048e-24	YN1	Loss	8	20978781	21010471	5.8399e-147	LR3	Loss
8	31010251	31023000	7.08005e-35	YN3,TC4	Loss	8	31011345	31023000	2.7471e-195	LR4,LR1,LW8,DU4	Loss
8	36883801	36889200	2.43103e-30	WJ2,TC3,JH3	Gain	8	36883801	36889200	3.14274e-29	DU4	Gain
8	58176534	58180500	1.47149e-74	TC3,JH2,JH1	Loss	8	58179331	58180500	1.11056e-48	LR1	Loss
8	81673501	81687393	1.16223e-45	YN1	Loss	8	81675901	81682263	3.53718e-57	DU2	Loss
8	81838981	81854400	7.8852e-148	WJ3,MS4	Loss	8	81844509	81854400	2.3939e-97	DU4,LR1	Loss
8	81879901	81892500	7.8852e-148	YN2,WJ1,WJ3,MS4,JH1	Loss	8	81879901	81892500	2.96877e-62	LW12,LR1,DU3	Loss
8	81921001	81934500	6.44769e-73	WJ1,TC2,MS1	Loss	8	81921001	81934500	1.6455e-134	LW8,DU3	Loss
8	85779301	85790041	1.65086e-53	TC1,NJ1,NJ2	Loss	8	85778701	85788011	4.64344e-55	DU4	Loss
8	92805001	92813700	2.00636e-45	JH2,JH3,YN1	Loss	8	92805001	92813400	4.0879e-39	LW8,DU4	Loss
8	140988601	140992950	8.32862e-27	YN2	Loss	8	140988301	140997039	8.36022e-36	DU4	Loss
8	145709701	145728828	5.6525e-99	JH2,JH3,WJ2,WJ1,TC2,NJ1	Loss	8	145713001	145723603	1.24292e-54	LR1	Loss
9	1335601	1355481	5.2235e-183	TC1	Loss	9	1334701	1356833	1.15173e-45	LW3,LW7,LR4	Loss
9	2325541	2353500	7.11361e-89	NJ3,WJ3,TC1,TC2,PZ3	Loss	9	2322301	2333630	4.4824e-42	LW9	Loss
9	2325541	2353500	7.11361e-89	NJ3,WJ3,TC1,TC2,PZ3	Loss	9	2337083	2345400	4.65768e-93	DU4,DU2	Loss
9	3747301	3755700	1.00279e-33	TC4	Loss	9	3747001	3756000	7.1098e-144	LW7,LW11,LW3	Loss
9	13950601	13961400	7.7119e-100	YN3,NJ3	Loss	9	13950601	13957440	2.0631e-109	LR4,DU3	Loss
9	34069501	34075800	1.58671e-81	YN3,JH1,JH2,WJ3,TC3,MS4	Gain	9	34069801	34075800	3.91957e-25	LR1	Gain
9	45854183	45863700	3.1585e-163	MS4	Loss	9	45855519	45863700	9.1286e-144	DU4,LW11	Loss
9	48587051	48603300	2.19347e-85	YN3,JH3,PZ3	Loss	9	48586501	48601800	7.52103e-85	DU4,LR4	Loss
9	50387401	50392069	1.2583e-125	TC2,JH1	Loss	9	50387401	50389769	5.15387e-28	DU4	Loss
9	51882601	51908545	5.9272e-145	PZ3	Loss	9	51880801	51906312	3.08059e-58	LW11,LR4	Loss
9	51934601	51951600	1.1563e-81	YN3,PZ3	Loss	9	51938881	51951600	6.0492e-134	LR4,LR1	Loss
9	53008501	53017800	3.5696e-101	JH3	Loss	9	53008501	53017800	8.16278e-32	LR1	Loss
9	57616801	57631200	4.5159e-134	YN2,PZ3,WJ1,MS4	Loss	9	57616801	57623841	9.678e-112	DU4	Loss
9	59571289	59581500	5.37785e-60	WJ2	Loss	9	59577367	59581500	3.63726e-52	LR1	Loss
9	59660113	59677200	5.02291e-49	NJ1	Loss	9	59663953	59677200	7.3579e-87	LW8	Loss
9	59751301	59776200	4.77566e-29	JH3	Loss	9	59751601	59771439	4.9573e-80	DU2	Loss
9	67292701	67302181	2.83558e-41	NJ2	Loss	9	67292701	67298635	7.73417e-28	DU4	Loss
9	67349701	67377600	4.29438e-69	JH3,NJ2,TC2	Loss	9	67360819	67363200	2.28729e-47	DU4	Loss
9	67511401	67525923	5.41927e-44	YN1	Loss	9	67511401	67522572	1.83115e-26	DU2	Loss
9	67839001	67849200	2.9474e-147	WJ3,WJ2,WJ1,MS4,JH1,JH3,NJ2	Loss	9	67839001	67849200	2.5132e-99	LR1,DU3,DU4	Loss
9	67903801	67919565	2.9474e-147	WJ2,WJ3,WJ1,TC1,NJ1,NJ2	Loss	9	67903801	67912320	1.64168e-88	DU3,DU4,DU2,LR1	Loss
9	70705101	70718700	3.0505e-158	YN3,TC4,TC1,TC2,JH3,JH2,WJ2,WJ1,NJ2,NJ1,MS4,PZ3	Loss	9	70713573	70718700	2.03455e-21	DU4	Loss
9	72600901	72609600	9.9174e-175	TC4,NJ2,JH3	Loss	9	72603181	72609600	2.8099e-103	LR5,LR1,LW12	Loss
9	80613301	80618700	2.92495e-64	WJ2,TC1,JH3	Gain	9	80613301	80618700	1.42742e-24	LW12,LR1,DU4	Gain
9	90107701	90113700	2.1332e-116	YN3,PZ3,WJ1,WJ3,NJ1,NJ3,MS4,JH2	Gain	9	90107701	90113700	2.97545e-21	LW12	Gain
9	106159801	106168800	1.44821e-56	NJ1,TC2	Gain	9	106160101	106168800	1.38858e-39	LR1	Gain
9	108333001	108339300	6.31484e-65	YN2	Gain	9	108333001	108339300	8.29137e-56	LR1,LR4,LW8	Gain
9	117960001	117967500	3.31136e-95	YN1,YN2,WJ2,WJ3,TC1,TC2,TC3,NJ3,MS4,JH2,JH3	Gain	9	117960001	117967500	6.72456e-33	DU4	Gain
9	125190901	125210100	3.2189e-156	NJ3,NJ1,WJ1	Loss	9	125198455	125210100	1.01125e-47	LR1,LW8	Loss
9	125301001	125307900	4.2431e-63	YN2,PZ3	Loss	9	125303617	125307600	2.8635e-135	LR1	Loss
9	129420901	129439800	3.31172e-76	YN3,WJ1,WJ3,NJ3,NJ1,PZ3,JH1,TC3	Loss	9	129420901	129439800	2.20869e-72	LW11,LW3,LW4,DU4,DU4,LR4	Loss
9	131911501	131918400	1.28488e-36	NJ1	Gain	9	131915505	131918400	1.22729e-29	LR4	Gain
9	136284901	136310038	3.0746e-190	PZ1,PZ3,JH2,JH3,WJ1,WJ2,WJ3,TC1,TC2,YN1,NJ2	Loss	9	136287901	136296965	1.08455e-21	DU4	Loss
9	143618371	143635800	1.27294e-86	YN2,JH2	Loss	9	143625637	143635500	1.15476e-73	LW8,DU2	Loss
9	147492317	147504300	1.24273e-65	NJ2	Loss	9	147498985	147504600	3.40505e-28	LR1,DU4	Loss
9	148691701	148707600	1.8755e-108	WJ2,TC1	Loss	9	148691701	148699069	5.94046e-56	LW11,LR1,DU4	Loss
9	150646201	150659700	6.0236e-125	JH1,YN1,PZ1,PZ3,TC2,TC3	Loss	9	150646201	150659400	4.78355e-54	DU3,LW12,LR4	Loss
9	150673501	150687000	6.0236e-125	YN1,PZ3,TC3,TC2,NJ3	Loss	9	150673501	150674524	4.78355e-54	LW12	Loss
9	151060501	151075638	2.37858e-67	WJ2	Loss	9	151060501	151062085	4.87481e-43	LW8	Loss
10	16762801	16777117	5.21454e-74	PZ3,YN1,TC2	Loss	10	16763101	16770247	3.36788e-53	LR1	Loss
10	27872065	27883500	5.8663e-102	MS1,MS2,JH1	Loss	10	27871073	27883800	3.7899e-162	LW7,LW4,LW11,LW12,LW3,LR5	Loss
10	28088101	28096200	2.75017e-64	JH3	Loss	10	28087801	28102368	4.05085e-67	LW12,LR5,DU3	Loss
10	28123645	28140300	3.739e-132	JH1,JH3,TC4,TC3,TC2,MS2,MS1	Loss	10	28127425	28140300	1.3269e-122	LW3,LW12,LW11,DU3,LR4	Loss
10	58556101	58563900	3.3206e-133	WJ2,WJ1,WJ3,PZ3,NJ3,MS1,MS4,JH2,JH3	Gain	10	58556401	58563900	4.37167e-30	LW12,LW3,LR4,DU2	Gain
10	58593301	58600800	6.8317e-119	YN1,YN3,PZ3,TC1,T260,T424,T426,NJ2,NJ3,JH2,JH3	Gain	10	58593301	58600800	2.25402e-39	LW11,DU4,DU2	Gain
10	73680085	73726380	1.47546e-90	NJ1,YN3,YN3	Loss	10	73675009	73724257	1.7642e-200	LW8	Loss
10	74977057	74993700	1.44204e-76	WJ2,WJ1,NJ3,NJ1,JH2,MS4,TC3,TC1	Loss	10	74980977	74993700	4.03017e-89	LR4,LR1,LW12,LW8,LW7,LW6,DU2	Loss
10	75014101	75029220	1.44204e-76	WJ1,WJ2,TC1,TC3,NJ2,NJ3,NJ1,MS4,JH2	Loss	10	75014101	75023809	7.23591e-68	LR1,DU2	Loss
10	77145901	77152500	6.08949e-49	WJ2,WJ1,TC1,NJ3,JH2	Gain	10	77145901	77152500	1.22556e-34	DU2,DU4	Gain
11	719101	727500	2.1572e-100	WJ2	Loss	11	719101	727500	1.34317e-79	DU4,DU2	Loss
11	1730701	1744500	9.33829e-53	YN2,MS2	Loss	11	1730701	1744200	1.4817e-191	LR1,DU4	Loss
11	1993741	2016600	8.3788e-143	YN2,YN1	Loss	11	1999873	2016600	5.9549e-120	DU3,LW12,LW4,LW6	Loss
11	2968501	2983375	1.74641e-52	TC3,JH1,JH2,JH3	Loss	11	2968501	2980208	5.87662e-44	LR1,LR4	Loss
11	3000481	3024000	3.2233e-132	YN2,JH1,JH3,WJ1,PZ3	Loss	11	3006641	3020100	9.27026e-78	LR4,LR1	Loss
11	4967901	4976700	1.8707e-136	TC1	Loss	11	4937801	4973070	7.59183e-29	LW1	Loss
11	6286501	6308700	2.1032e-118	JH3,YN3	Loss	11	6297349	6304500	4.7231e-150	LR1	Loss
11	7979701	8006700	1.15897e-71	NJ2	Loss	11	7979701	7985463	8.38259e-43	DU4	Loss
11	7979701	8006700	1.15897e-71	NJ2	Loss	11	8006191	8006700	9.58428e-31	DU4	Loss
11	17015401	17032800	1.8051e-164	WJ1,WJ3,TC2,NJ1,MS4,PZ3	Loss	11	17015401	17027497	1.47452e-96	LW8	Loss
11	23349001	23359200	3.1363e-180	YN3,YN1,PZ3,WJ1,MS4,JH3	Loss	11	23349001	23359200	1.91429e-55	DU2	Loss
11	23369701	23378166	8.40917e-94	WJ2,JH3	Loss	11	23369701	23376003	1.0704e-100	DU4	Loss
11	24459901	24471021	2.45114e-79	TC1	Loss	11	24459901	24469405	6.34229e-61	LW4,DU4	Loss
11	25214623	25230900	3.6722e-153	JH1,NJ2,NJ3,TC4,WJ3	Loss	11	25220323	25230900	2.05218e-49	LR1	Loss
11	32032801	32039100	8.20385e-46	YN3,WJ2,TC1,MS4,JH3	Gain	11	32032801	32036823	2.18089e-23	DU2	Gain
11	40225501	40232400	6.23973e-44	TC2	Gain	11	40225501	40232400	4.45105e-73	LW11,DU4	Gain
11	42027301	42032700	1.42463e-40	TC1,JH3	Gain	11	42027301	42032700	3.23024e-20	DU4	Gain
11	42047701	42054000	1.5551e-63	YN3,TC1,MS4,JH2	Gain	11	42047701	42051931	3.23024e-20	DU4	Gain
11	48329401	48336300	6.22712e-73	JH1,NJ1	Gain	11	48329701	48336000	2.82225e-19	LW8	Gain
11	61430701	61435800	3.18727e-58	YN3	Gain	11	61430701	61433167	2.32672e-29	LR1	Gain
11	74448601	74472804	2.2621e-173	TC1,WJ2,JH3	Loss	11	74455801	74467069	1.57127e-39	LR1	Loss
11	76680301	76687200	1.2802e-116	YN3,WJ1,WJ2,TC1,TC2,TC3	Loss	11	76680301	76686900	7.28353e-80	LW3,LW4,DU2	Loss
11	83988601	84021082	8.2748e-120	WJ2,WJ3,YN3,TC2,TC1,TC3,JH2,PZ1,PZ3,NJ3,NJ1,NJ2,MS4	Loss	11	83988601	84000221	2.14286e-72	DU4	Loss
11	84222745	84234900	3.04449e-48	JH2	Loss	11	84228577	84234600	1.41387e-53	LR1	Loss
11	85000441	85016400	1.7591e-163	YN2,YN1,WJ3,JH3,JH2,PZ3	Loss	11	85004921	85016400	4.4698e-195	LW12,DU4,DU2,LR1	Loss
11	85065601	85091520	0	WJ3,MS4,NJ2	Loss	11	85070101	85083259	1.351e-144	DU4	Loss
11	85148919	85162800	2.062e-259	MS4,NJ2	Loss	11	85150625	85163700	4.6056e-142	DU4	Loss
11	85518601	85536000	6.0514e-186	YN2,PZ3,TC3,JH3	Loss	11	85514701	85527637	0	LW8,LR1	Loss
11	85713901	85734780	8.7242e-237	JH2,JH3,JH1,YN1,YN2,NJ2,PZ3,WJ1,WJ3,TC1,TC2,TC3,MS4	Loss	11	85718101	85725827	9.6778e-90	LR1,LR4,DU4	Loss
11	85910401	85956000	2.86491e-62	TC3,JH1,NJ3,NJ1	Loss	11	85909801	85918833	6.52511e-82	LR1,DU2	Loss
11	85910401	85956000	2.86491e-62	TC3,JH1,NJ3,NJ1	Loss	11	85922827	85955700	1.03968e-93	LW6,LR4	Loss
11	86310601	86323786	3.3964e-74	MS2	Loss	11	86308201	86326913	1.4893e-197	LR5,LW7,LW3	Loss
11	87619681	87642000	7.27559e-40	MS3	Gain	11	87612901	87670500	6.6235e-122	LR3	Gain
12	499801	513938	9.91928e-33	WJ1,YN3,TC1,NJ2	Loss	12	500101	510369	1.3687e-69	LW7,DU2,DU4	Loss
12	534541	555000	3.60195e-62	WJ3,WJ1,YN3,NJ2,TC1	Loss	12	542998	555300	1.28258e-48	DU2	Loss
12	567601	588900	3.60195e-62	WJ3,WJ1,YN3,NJ1,TC1	Loss	12	573301	584766	1.28258e-48	DU2	Loss
12	611410	631200	1.67618e-75	WJ1,WJ3,YN1,YN3,NJ1	Loss	12	616617	627600	7.34748e-95	LW12,DU2,DU4	Loss
12	1117529	1153800	1.12603e-47	MS3	Gain	12	1115489	1159855	6.15292e-37	LR3	Gain
12	9799501	9807900	1.6023e-124	WJ1,WJ3,MS4	Gain	12	9799501	9807900	4.58057e-38	LR1,LW8,DU2,DU4	Gain
12	12921601	12927900	5.8007e-122	JH3	Gain	12	12921601	12927900	1.95937e-36	LW12,LR1	Gain
12	16960501	16965000	8.067e-146	NJ1	Gain	12	16960501	16965000	6.88471e-89	LW11,LW7,LR1	Gain
12	22459741	22476000	7.86841e-60	WJ3,NJ1,TC1,TC3,PZ3,MS2	Loss	12	22468641	22476000	1.33011e-38	LW7,LW12,DU4	Loss
12	23318701	23325600	3.1129e-109	TC1,MS4,JH3	Gain	12	23325004	23325600	7.31197e-49	DU2	Gain
12	24305701	24323800	3.82752e-43	YN3,TC1,TC3	Loss	12	24305701	24313945	2.84387e-28	DU4	Loss
12	24433927	24505200	3.40203e-97	JH1,PZ3,JH3	Gain	12	24449401	24456900	1.5842e-34	LW11	Gain
12	24433927	24505200	3.40203e-97	JH1,PZ3,JH3	Gain	12	24468901	24475500	6.7008e-108	LW12,LR4,DU2	Gain
12	27090001	27096300	3.66387e-30	JH3	Loss	12	27090001	27096300	3.8141e-136	LW4,DU2	Loss
12	27165901	27173100	2.69926e-83	YN1,YN3,WJ1,WJ2,WJ3,TC1,TC4,NJ1,NJ2,NJ3,MS4,JH1,JH2,JH3	Gain	12	27165901	27173100	1.56427e-66	LW11,LW8,LW14,LW12,LR5,DU2,DU3,DU4	Gain
12	33629701	33636000	9.0302e-103	WJ1,TC2,MS4	Gain	12	33630001	33636000	4.97294e-76	LR1	Gain
12	36475801	36483300	4.23592e-67	TC3,WJ3,WJ1,MS4	Gain	12	36480457	36483300	1.17958e-27	LW8	Gain
12	37922401	37928700	3.984e-158	TC2	Gain	12	37922101	37929300	3.19989e-81	LR5,LW12	Gain
12	38695501	38701500	2.73516e-43	JH1	Gain	12	38695501	38701500	6.88329e-71	LR1,LR4,DU2	Gain
12	44336101	44346600	9.1389e-99	YN1,YN2,YN3,PZ3,WJ1,WJ2,WJ3,TC1,TC3,TC4,NJ2,NJ3,MS4,JH1,JH2,JH3	Gain	12	44336101	44346600	3.9231e-56	LW12,LW11,LW8,LR1,DU2,DU4	Gain
12	47693101	47703000	2.2891e-167	YN1,PZ3,NJ2,NJ3,NJ1,JH3,JH2,WJ2,WJ3,TC1	Gain	12	47693101	47702700	5.50695e-74	LW11,LW8,LW12,LR1	Gain
12	47732401	47765300	1.21495e-75	WJ2,WJ1,YN2,YN3,NJ1,MS4,JH2	Loss	12	47733601	47736585	6.87451e-24	DU4	Loss
12	48897901	48909777	7.63673e-23	YN1,TC3	Loss	12	48897901	48905532	2.31734e-51	DU2	Loss
12	48939304	48963600	7.10506e-61	WJ1,NJ3,YN3,TC3	Loss	12	48941335	48955500	2.16587e-40	DU2,LR1	Loss
12	50501101	50505876	4.3275e-177	MS4	Gain	12	50501101	50501537	1.138e-150	LW7	Gain
13	21520201	21534300	1.15797e-54	NJ3,YN1,WJ3	Loss	13	21522970	21535200	3.27262e-61	DU2,DU3,DU4,LR1	Loss
13	24797221	24824400	0	WJ3,YN3,YN2,NJ3,TC1,MS4	Loss	13	24803065	24824100	1.628e-251	LW12,LW8,LR1,LR4	Loss
13	25186501	25212600	3.0141e-254	JH3,JH2,WJ2	Loss	13	25186501	25208821	3.6986e-210	LW8,LW12,DU4	Loss
13	30241501	30248261	3.39324e-82	WJ2,TC1,TC3,NJ1,JH3	Loss	13	30243301	30244429	1.29535e-38	LW8	Loss
13	32181901	32190900	1.3231e-263	NJ1,MS4	Loss	13	32181901	32190900	7.09186e-71	LW8	Loss
13	32626801	32636450	1.57664e-89	YN3	Loss	13	32626801	32632957	3.95972e-37	LW8	Loss
13	32883947	32892300	6.0557e-206	MS4,TC2	Loss	13	32885353	32892600	8.99085e-65	LW8,LW3	Loss
13	34617901	34623600	4.39653e-62	PZ3	Loss	13	34618585	34623900	5.25837e-49	LW12,LW3	Loss
13	35414701	35420100	2.5023e-100	MS2	Loss	13	35414701	35420100	1.7939e-260	LW12,LR4,DU2	Loss
13	36184501	36202800	0	JH3,JH1,WJ3,WJ1,WJ2,TC3,TC1,MS4,NJ3,NJ2	Loss	13	36191125	36203100	1.2765e-228	LW8,LW12,LR1,DU2,DU4	Loss
13	37421701	37433037	1.346e-194	TC2,NJ1,NJ2	Loss	13	37421701	37429128	8.75055e-27	LW11	Loss
13	37878901	37890900	2.6262e-181	TC2	Loss	13	37878901	37889251	4.8182e-264	LW7,LW11,LW12,LR1,LR4,DU2,DU3	Loss
13	59362501	59417100	1.7145e-149	NJ2,JH2,TC3,TC2,TC4,TC3,JH2,WJ2,NJ2	Loss	13	59393089	59417100	8.2988e-174	LW8,DU4	Loss
13	73449901	73460840	3.5146e-180	TC2,MS4,JH1	Loss	13	73449901	73458751	2.3281e-113	LR1	Loss
13	73467035	73473900	4.0555e-99	MS4	Loss	13	73464937	73474500	3.88387e-34	LR1	Loss
13	73886401	73906560	8.24325e-95	YN2,YN3,PZ3,TC2,JH1	Loss	13	73886701	73897264	2.72241e-45	LW11,LR4	Loss
13	76096133	76113300	2.939e-295	YN1,PZ3,WJ2,WJ3,JH3,TC4,TC2,MS4	Loss	13	76099297	76113300	1.8597e-132	DU3,DU2,LR4,LR1	Loss
13	77769901	77781600	9.5287e-200	NJ3,NJ2	Loss	13	77776161	77781600	9.26757e-40	LR4	Loss
13	79213201	79225344	2.25573e-91	MS2,MS1,TC4	Loss	13	79211701	79216704	4.23758e-73	LR4	Loss
13	79246231	79273500	1.4796e-93	YN2,JH3,JH1,TC4,PZ3,MS2,MS1	Loss	13	79252345	79271100	1.71519e-30	LW8	Loss
13	79458601	79472995	1.5103e-303	MS2,MS1,MS4,JH1,TC2	Loss	13	79458601	79468506	1.0948e-143	LW8,DU2,DU4	Loss
13	79499377	79515600	5.887e-171	TC2,TC3,MS4	Loss	13	79502245	79513500	2.80512e-45	DU4,LR1	Loss
13	80237401	80250592	1.07634e-52	TC2	Loss	13	80237701	80250979	2.36758e-45	DU4,LR1	Loss
13	80612701	80622300	2.1774e-175	TC2,JH3	Loss	13	80612701	80622300	8.2002e-186	LW7,LW11,LW13,LW4	Loss
13	80627101	80645400	0	TC2,MS1,MS4,JH3	Loss	13	80626801	80638145	0	LW11,LW7,DU4	Loss
13	80931601	80938200	8.2097e-110	JH3	Loss	13	80931601	80938200	4.3718e-206	LW9,LW12,LW13,LW2,LW4,LW6,LR5,DU3	Loss
13	82413901	82425000	9.1957e-198	YN1,PZ1,PZ3,WJ2,TC1	Loss	13	82414529	82425000	1.68924e-95	DU4,LW8,LW12	Loss
13	82800301	82813200	8.01909e-81	TC2,JH3,PZ3	Loss	13	82800001	82811456	1.34657e-83	LW12,DU3,LR4	Loss
13	87857101	87869700	1.6374e-113	YN1	Loss	13	87857101	87866576	6.8249e-211	LW8,LR4	Loss
13	88395601	88401600	1.3662e-104	YN3,WJ1,WJ3,TC2,NJ3,MS4	Loss	13	88395601	88400161	1.97474e-88	LW8,LR1	Loss
13	88717501	88733700	2.51491e-58	YN1,WJ1,NJ1,MS4,JH3	Loss	13	88717501	88725799	1.87658e-62	LR1	Loss
13	88750201	88773000	6.13953e-70	NJ3,MS4,JH3	Loss	13	88756729	88773000	4.69973e-83	LR1,LR5,LR4,LW3	Loss
13	93355801	93360600	1.96381e-66	NJ2,NJ1	Gain	13	93355801	93360600	4.70958e-47	LW3,LR5,DU2	Gain
13	100590073	100672609	1.6182e-45	WJ1,JH1,NJ1	Gain	13	100608001	100612800	3.85018e-37	DU4	Gain
13	113714101	113720400	1.25514e-93	YN3,YN1,PZ3,TC3,NJ1,NJ2,NJ3,MS4,JH3	Gain	13	113714101	113717072	5.91576e-30	LR4	Gain
13	131691001	131705275	7.11906e-58	JH1	Loss	13	131689201	131704048	2.3727e-151	LR4,LR1,LW8	Loss
13	131730851	131741100	5.7119e-124	YN3,YN2	Loss	13	131729313	131742600	1.3068e-180	LW12,LR4,LR1	Loss
13	132028501	132051300	2.4735e-120	YN2,PZ3,TC2,JH1	Loss	13	132028501	132051300	8.6678e-197	LW9,LW11,LW13,LW6,LW12,LW2,DU3,DU4,LR5	Loss
13	141744901	141761383	1.1078e-162	YN2,YN3,PZ3,WJ1,TC2,TC4,NJ3,JH1	Loss	13	141744001	141754816	9.701e-160	DU4,DU3,LW8,LW12,LR1,LR4	Loss
13	141779971	141797100	6.52e-112	JH1,NJ3,YN3,PZ3,TC2	Loss	13	141782593	141796800	5.0557e-155	DU3,DU4,LW8,LR4,LR1	Loss
13	142766701	142776600	2.12379e-76	YN3,YN2,WJ3,JH1,NJ3	Loss	13	142766701	142772448	6.83336e-56	LR4	Loss
13	143387401	143396100	4.5785e-126	YN3	Loss	13	143387101	143391123	5.53346e-54	DU4	Loss
13	145806001	145819381	1.88904e-67	TC1	Loss	13	145809301	145817173	2.23028e-77	LW8	Loss
13	146311201	146319461	5.41074e-49	TC1	Loss	13	146311201	146313771	2.53084e-35	DU4	Loss
13	146458801	146477400	3.2083e-145	YN1,WJ1,WJ3,NJ1,NJ3	Loss	13	146458801	146464049	1.7802e-123	LW11,LR4,DU4	Loss
13	146583221	146609400	2.7534e-264	TC3,JH3	Loss	13	146598985	146609400	0	LW8,LW7,LW4,LW11,DU3	Loss
13	147483901	147497722	9.59207e-76	MS4	Loss	13	147485401	147505098	7.03385e-61	LW8,LW13	Loss
13	173573401	173579100	1.8061e-113	PZ3,TC1,MS4,YN2	Gain	13	173573701	173579100	9.64788e-35	LR1	Gain
13	181320901	181326600	6.95564e-40	WJ1,TC2,JH1	Gain	13	181320901	181326600	6.76582e-32	DU4	Gain
13	186220801	186225600	3.41791e-62	YN2,TC1	Gain	13	186221101	186223345	1.09712e-19	LR1	Gain
13	191443801	191452800	4.80771e-43	WJ2,TC1,NJ1,MS4	Gain	13	191443809	191452500	4.91259e-27	DU4	Gain
13	211473601	211479600	2.04162e-79	NJ3,YN1,PZ3,WJ2	Loss	13	211473901	211477069	1.77093e-63	LW8	Loss
13	212364901	212385300	5.30706e-63	JH3,YN1,YN3,WJ2	Loss	13	212373907	212385000	5.02555e-59	DU4,LR1	Loss
13	214005601	214037586	3.6538e-130	WJ1,WJ2,MS4,JH2,NJ1	Loss	13	214005601	214035081	3.83532e-63	LW14,HA1,DU4	Loss
13	215959501	215971027	2.89356e-45	TC4	Loss	13	215959201	215972288	1.0181e-53	DU3	Loss
13	217131301	217145700	1.8578e-144	TC2	Loss	13	217139335	217146300	6.7585e-134	LW2,LW6	Loss
13	217356481	217358100	1.2219e-161	MS1	Loss	13	217350849	217359000	7.1723e-106	LW12,LW2,LW7,LW6,LR4	Loss
13	217779901	217793664	8.8294e-298	MS1,MS2,TC1,TC2,YN1,PZ3	Loss	13	217780201	217791288	1.4428e-293	LW3,LW12,LW4,DU2,LR4	Loss
13	217825345	217838700	2.9186e-165	MS1,MS2,TC2	Loss	13	217826113	217838700	1.642e-240	LR4,LR5,DU3,LW2,LW4,LW11,LW3,LW9,LW13	Loss
13	217879201	217888800	5.50213e-90	MS3	Gain	13	217842886	217887000	4.9555e-140	HA2	Gain
13	218011501	218042627	8.8143e-300	WJ1,YN1,PZ3,TC1,TC2,TC3,MS1,JH2,JH3	Loss	13	217968001	218026500	1.1574e-177	LR3,HA2	Gain
13	218011501	218042627	8.8143e-300	WJ1,YN1,PZ3,TC1,TC2,TC3,MS1,JH2,JH3	Loss	13	218026501	218037096	4.03148e-58	LW11,LW3,LW4	Loss
13	218066113	218076900	2.2545e-148	MS1,TC2	Loss	13	218064289	218080200	4.3522e-142	LR5,LW2,LW4,DU3	Loss
13	218102401	218169300	1.14399e-71	MS3	Gain	13	218153701	218160300	4.4482e-166	LR4	Loss
13	218373901	218390148	7.9557e-142	MS1,MS2,TC2	Loss	13	218373901	218388800	2.3994e-152	LW6,LW3,LW7,LR2,DU3	Loss
14	25508701	25517400	5.01417e-75	NJ3,PZ3	Loss	14	25509001	25517400	1.6063e-123	DU4	Loss
14	38266501	38272500	5.92782e-75	JH1,JH3	Gain	14	38266801	38272500	1.72705e-91	LW12,LR5	Gain
14	38674801	38682900	5.04627e-47	TC1,TC3	Loss	14	38674801	38682900	8.0543e-65	DU2	Loss
14	41302201	41310600	1.1154e-251	TC1,TC3	Loss	14	41302201	41306761	2.25134e-67	LW8	Loss
14	42738301	42754325	1.0177e-101	WJ1,WJ3,YN1,TC3,MS4,MS2	Loss	14	42738601	42747588	4.45709e-54	DU2	Loss
14	48257701	48264000	2.6424e-114	WJ2,WJ3,TC1,TC3,NJ1,JH1	Loss	14	48257701	48264000	2.60353e-57	LR1	Loss
14	50771701	50791200	6.021e-186	JH2,TC1,TC3,TC1,NJ1,WJ1,WJ3,MS4,PZ3	Loss	14	50780845	50790600	7.1846e-122	LW8	Loss
14	50806501	50821800	3.2485e-110	WJ1,YN1,YN2,PZ3,TC2,TC3	Loss	14	50808001	50821500	7.1846e-122	LW8,LR4,DU4,DU2	Loss
14	52404001	52428447	4.3998e-132	TC3,YN2	Loss	14	52415701	52421113	2.44686e-92	DU4	Loss
14	53085301	53097300	8.26095e-45	TC4	Loss	14	53085301	53097300	1.49729e-36	LR5,LW7	Loss
14	54501007	54508200	5.1887e-181	MS4,MS2,PZ3	Loss	14	54504847	54508200	2.60777e-97	LR1	Loss
14	54689701	54703369	4.2803e-104	PZ3,WJ1	Loss	14	54689701	54696011	2.47147e-34	DU4	Loss
14	54722401	54739800	7.2169e-185	WJ3,WJ1,WJ2,TC3,TC1,JH3,JH2,NJ2,YN2,MS4	Loss	14	54732285	54738600	1.00439e-88	DU4	Loss
14	54764101	54769800	7.2169e-185	WJ3,MS4	Loss	14	54763801	54769500	1.65448e-55	LR1,LW12	Loss
14	54783301	54794425	2.51743e-30	TC4	Loss	14	54783601	54794557	3.7561e-100	LW12,LW8,LR4	Loss
14	54960601	54988800	0	TC1,YN3,MS2,MS4,JH3,TC4,TC2,MS2	Loss	14	54960601	54973204	2.6699e-243	LW12,LR4,DU2,DU4	Loss
14	64288201	64305187	1.0879e-104	WJ2,WJ1,YN3,PZ3,NJ1,NJ2,JH1,JH2,JH3	Loss	14	64288801	64300392	1.52246e-58	LR1,DU2	Loss
14	64854901	64858500	1.1214e-121	JH3,WJ2,YN3	Loss	14	64850701	64857913	1.63604e-47	DU2,DU4	Loss
14	65433301	65448600	9.31735e-97	YN1,JH2	Loss	14	65433301	65448300	6.1237e-30	LR4,LR5	Loss
14	66302101	66320700	7.13008e-67	PZ3	Loss	14	66305097	66321000	1.18288e-94	LW12,LW11,LW6	Loss
14	80909401	80941526	8.67566e-68	PZ3,PZ1,WJ3,NJ3	Loss	14	80909701	80919067	2.86599e-43	LR1	Loss
14	81181681	81198000	3.3842e-76	JH2	Loss	14	81187003	81197400	1.02198e-68	DU2	Loss
14	93876601	93891000	5.2247e-150	WJ1,TC1,NJ2,TC1	Loss	14	93876601	93891000	1.70722e-28	LR1,DU4	Loss
14	95853901	95863200	1.27379e-31	WJ1	Loss	14	95853901	95853996	2.68255e-34	LW11	Loss
14	97060201	97072200	1.01793e-39	PZ3,TC4	Loss	14	97067809	97072200	4.96956e-62	LW8	Loss
14	102719701	102727500	8.7247e-125	TC4,MS1	Gain	14	102719701	102727500	3.16987e-78	LW12,LW11,LW8,LW3,LW2	Gain
14	104268001	104273100	9.43843e-49	WJ2	Gain	14	104268001	104273100	1.32628e-38	LW12,LR1	Gain
14	109495801	109500600	1.5713e-114	MS4	Gain	14	109495801	109500600	1.54167e-36	LR1	Gain
14	119012701	119020200	1.36111e-74	NJ1	Loss	14	119012701	119013949	6.51303e-37	LW8	Loss
14	119748601	119754600	1.1449e-103	YN1,WJ2,NJ3,MS2,MS4	Gain	14	119748601	119754600	1.50074e-52	LR1	Gain
14	121711201	121727616	6.53565e-56	NJ1	Loss	14	121711201	121714817	1.57541e-28	DU4	Loss
14	122222401	122228400	2.3733e-107	NJ3,NJ2,MS4,WJ1,WJ3,TC3,JH2	Gain	14	122222701	122228400	7.16978e-84	LW12,LW8,DU4,LR4	Gain
14	122258701	122267400	2.3733e-107	YN3,YN1,MS4,WJ2,WJ3,TC3,NJ2,JH2	Gain	14	122258701	122267400	5.91157e-73	LR4,LR1,LW12,LW2	Gain
14	123274201	123286500	1.54804e-63	JH2,TC2	Loss	14	123274201	123286500	8.86726e-74	LR4,DU2,DU3	Loss
14	140965501	140970000	4.0504e-69	NJ2	Gain	14	140965501	140970000	3.15808e-31	LR1	Gain
14	151823701	151842100	3.63e-51	TC3,YN3	Loss	14	151824001	151835371	2.1448e-87	LW3,LW6,LR1,DU4	Loss
14	152022601	152027277	4.44983e-30	YN1	Loss	14	152022601	152027226	1.61624e-74	DU2	Loss
14	152083501	152096701	4.1497e-107	TC1	Loss	14	152083501	152094432	3.03186e-45	DU3	Loss
14	152124193	152135400	2.57423e-27	JH1	Loss	14	152129429	152135400	2.87224e-30	LW6	Loss
14	152778001	152793361	7.9505e-158	PZ3,JH1,WJ1,TC1,NJ1,MS2	Loss	14	152778001	152786791	7.9051e-119	LW7,LW4,LW2,LW3,DU4,LR4	Loss
14	152811949	152830500	2.2196e-160	JH1,TC1,MS2	Loss	14	152817438	152829000	1.77763e-59	LW2,LR2	Loss
14	152811949	152830500	2.2196e-160	JH1,TC1,MS2	Loss	14	152828701	152893500	1.0011e-112	LR3,HA2	Gain
14	152828701	152881500	1.86126e-93	MS3	Gain	14	152817438	152829000	1.77763e-59	LW2,LR2	Loss
14	153610801	153627000	3.1407e-230	JH3,YN3,YN2,PZ3,TC3,MS4	Loss	14	153612001	153627000	1.1504e-107	DU3,DU2,LW7,LW2,LW4,LW3,LW12,LR4,LR5	Loss
15	10594501	10601400	2.44242e-63	YN1,NJ2,TC2,JH3	Gain	15	10594501	10597191	3.15486e-19	DU4	Gain
15	19947901	19957200	1.1244e-146	NJ2	Loss	15	19948137	19957200	3.12015e-59	LW3	Loss
15	19982701	19995000	5.03964e-61	PZ1,WJ1	Loss	15	19982701	19995000	4.7229e-105	DU4,LR1	Loss
15	28389301	28408800	5.0301e-146	YN3,TC2	Loss	15	28394577	28405500	1.5939e-155	LR4,LW8	Loss
15	28657501	28664400	2.46262e-64	JH2	Loss	15	28657501	28664400	5.34206e-39	LW8,DU4	Loss
15	35301601	35317201	0	TC4,MS4,JH1	Loss	15	35301601	35314423	2.5698e-293	LR1,LR5,LR4,LW11,LW12,LW4	Loss
15	35343218	35355000	4.95923e-38	MS2	Loss	15	35342165	35355300	1.5439e-96	LW12,LW3,LW9,LW4,LW11,LW7,LW13,LR5,LR4,DU3	Loss
15	35777101	35788500	1.58116e-63	MS2	Loss	15	35777101	35778780	1.03112e-48	LW11	Loss
15	36919677	36928200	4.1256e-171	TC2,TC4	Loss	15	36912301	36927748	1.0523e-120	LW12,LW2,LW3,LR4	Loss
15	37272153	37296600	2.6775e-252	PZ1,PZ3,WJ1,WJ2,WJ3,JH1,JH3,YN3,TC1,TC3,NJ2,NJ1,NJ3,MS4	Loss	15	37283023	37295400	2.2102e-198	LR1	Loss
15	37436701	37462640	2.4034e-226	PZ1,WJ2,TC3,NJ1,NJ2,NJ3,MS4,JH1	Loss	15	37436701	37437673	9.58557e-82	LR1	Loss
15	37436701	37462640	2.4034e-226	PZ1,WJ2,TC3,NJ1,NJ2,NJ3,MS4,JH1	Loss	15	37448993	37483712	0	DU3,LW9,LW7,LW12,LW13,LW14,LW6,LR1,HA1	Loss
15	37627201	37633500	6.15488e-40	YN2,PZ3	Loss	15	37627201	37633500	2.37138e-49	LW9,LW3	Loss
15	37900933	37924800	1.4435e-113	JH1,PZ3	Loss	15	37902073	37924800	5.0129e-80	LW3,LW2	Loss
15	55671061	55684200	4.1672e-177	JH1,TC4,TC3,MS1	Loss	15	55670049	55684800	1.4088e-215	DU3,DU2,DU4,LW12,LW8,LR1,LR4	Loss
15	55998001	56006148	3.65072e-66	MS4	Loss	15	55998001	56005092	3.96119e-35	LW12	Loss
15	61921801	61928100	2.0493e-123	PZ3,TC2,NJ2	Loss	15	61923569	61928100	3.3129e-50	LR4	Loss
15	63012301	63019200	6.61367e-72	YN1,YN3,PZ3,NJ2,MS4,JH1,JH3	Gain	15	63012601	63019200	4.7821e-51	DU4,LR4	Gain
15	64972201	64978500	3.3542e-128	YN3,WJ3,TC2,NJ2,JH3	Loss	15	64972201	64978500	1.2889e-51	DU3	Loss
15	65717701	65727169	2.1259e-100	JH1,JH2	Loss	15	65717701	65720808	4.45861e-54	LW11	Loss
15	66459601	66478500	0	WJ1,YN2,TC3,NJ3,MS2,MS4,JH3	Loss	15	66459601	66469872	0	LW3,LW7,LW8,LW9,LW12,LW2,LW4,LR5,LR1,LR4,DU2,DU3,DU4	Loss
15	89422201	89429100	1.00704e-30	YN1,TC2,TC3	Gain	15	89422501	89429100	9.82137e-34	DU4	Gain
15	131572801	131595460	2.2612e-157	YN1,PZ1,PZ3,TC2,TC3,MS4,JH2,JH3	Loss	15	131573101	131586520	6.3989e-125	LW3,LW11,DU4,LR1	Loss
15	133015729	133026300	1.0535e-104	JH1,TC2	Loss	15	133017559	133026600	6.8795e-168	LR1,DU3	Loss
15	133671901	133695277	8.4393e-137	YN1,YN3,WJ1,TC4,JH1	Loss	15	133676701	133691521	2.5575e-135	LW7,LW11,LW12,LW3,LR1	Loss
15	134496509	134506800	2.99442e-93	MS2	Loss	15	134500641	134514900	1.5457e-105	LW7	Loss
15	146855809	146879100	2.49912e-57	MS1	Loss	15	146851881	146880600	4.29202e-71	HA1	Loss
15	147360001	147370200	6.5492e-109	MS2,JH1	Loss	15	147360001	147361084	4.04161e-27	LW13	Loss
15	152820601	152836200	3.72e-159	TC4,TC2,TC3,JH3,PZ3	Loss	15	152821801	152831317	1.39875e-95	DU4,DU2,LR1	Loss
15	153450001	153466500	3.0074e-139	JH3,JH1,MS2,TC4	Loss	15	153455686	153467100	8.46057e-39	LW2,LW11	Loss
15	154621501	154633928	9.9007e-103	TC2,MS1,MS2	Loss	15	154621501	154633808	4.5641e-70	LW12,LR4	Loss
15	154660798	154672500	3.66257e-85	MS2,MS1,TC4	Loss	15	154663713	154672500	1.1629e-108	DU3,LR4,LW12	Loss
15	154672201	154712497	2.48891e-31	MS3	Gain	15	154663713	154672500	1.1629e-108	DU3,LR4,LW12	Loss
15	154845001	154858176	2.09818e-50	TC4,MS1,MS2	Loss	15	154844701	154852412	1.1629e-108	LW12,LR4	Loss
15	154896193	154902300	1.0564e-142	MS1	Loss	15	154891521	154904400	1.2818e-168	LR4,LW2,LW4,LW7,LW11,LW3,LW6	Loss
15	155884201	155890200	2.31941e-91	WJ2,MS4	Loss	15	155884201	155890200	1.27792e-71	LW13,LR1,DU3	Loss
15	156754501	156764100	2.1652e-140	JH3,JH1,YN2,TC4,MS2	Loss	15	156754501	156764100	2.1401e-119	LW3,LW12,LW2,DU2	Loss
16	24844201	24874500	3.8205e-166	JH2,JH3,WJ1,TC1,NJ1,MS4,PZ3	Loss	16	24844201	24872100	9.60079e-43	DU4,LW13	Loss
16	53279701	53284800	6.93679e-45	TC1,TC3,NJ2,MS4	Gain	16	53279701	53284800	2.0374e-35	LR4	Gain
16	58200985	58215000	2.12273e-75	PZ3	Loss	16	58204075	58215600	3.05039e-60	LR1	Loss
16	58335301	58362822	5.3013e-177	TC1,TC3,YN1,WJ2	Loss	16	58348801	58354503	2.9351e-139	DU4	Loss
16	63257101	63262500	7.30936e-76	NJ2,MS4	Gain	16	63257101	63262500	1.88603e-32	DU4	Gain
16	82100401	82115293	6.6123e-100	TC2,YN2,YN3,PZ3,NJ3	Loss	16	82102501	82114885	9.5984e-203	LW12,LW8,LW11,LW4,LR1,LR4,LR5,DU2,DU3,DU4	Loss
16	82382017	82398600	2.2208e-181	JH1,YN1,MS4,TC1,PZ3	Loss	16	82391335	82398300	4.85605e-48	LR1	Loss
16	83649601	83670600	5.20217e-93	YN1,YN3	Loss	16	83652601	83653885	1.09549e-61	LW8	Loss
16	83649601	83670600	5.20217e-93	YN1,YN3	Loss	16	83660041	83671500	2.5739e-103	LW8	Loss
16	83927701	83934600	4.34055e-89	WJ1,WJ2,WJ3,TC2,TC4	Loss	16	83927701	83934600	1.4038e-155	DU2,DU4,LR1	Loss
16	85110901	85138800	4.99679e-72	TC2,YN1,PZ3,JH3	Loss	16	85112401	85119552	1.71254e-82	LW8,LW12,LR5,DU2,DU3,DU4	Loss
16	85549169	85602000	1.31274e-50	MS3	Gain	16	85543381	85593600	5.506e-93	HA2	Gain
16	85616701	85635120	3.1374e-156	TC2,PZ3,WJ3	Loss	16	85616701	85633315	6.2778e-256	LW4,DU4	Loss
16	85720201	85729200	6.03625e-74	TC4,MS1,MS2	Loss	16	85722209	85729200	1.663e-71	LW12,LW4,DU3	Loss
17	13102201	13108800	1.15602e-83	YN2,YN3,MS4,JH3	Loss	17	13102201	13107745	1.22865e-43	LW7	Loss
17	36255901	36263400	3.4713e-243	MS4	Loss	17	36255901	36261459	2.39226e-59	LR1,DU2	Loss
17	40060928	40077600	1.18369e-38	TC3	Loss	17	40064305	40076400	1.31155e-33	LR4	Loss
17	44403601	44416200	9.82491e-35	TC1,NJ1,NJ2,WJ2	Gain	17	44403601	44416200	5.31651e-46	LW11,LW8,LW4,LW3,LW12,LW10,LW2,LR1,LR4,LR5,DU4,DU3	Gain
17	46019701	46028400	4.59013e-42	NJ3,PZ3	Loss	17	46020901	46021343	1.64631e-45	DU4	Loss
17	66163201	66178500	1.22512e-30	TC3,YN2	Loss	17	66163501	66178200	1.4747e-41	DU4	Loss
17	66270937	66297000	2.61004e-90	JH2,JH1,WJ1,WJ2,NJ1,NJ2,MS4	Loss	17	66281653	66288900	1.16593e-77	LW8	Loss
17	69151465	69162300	3.74795e-57	PZ3,TC3	Loss	17	69153921	69162300	2.29794e-46	LW6,LR5	Loss
18	1154791	1183500	2.7373e-156	YN2,PZ3,TC3	Loss	18	1163566	1183500	1.8774e-278	DU2,DU4,DU3	Loss
18	1194601	1208700	2.7373e-156	TC3,YN2,PZ3	Loss	18	1195801	1208400	1.8774e-278	LW2,LW6,DU2	Loss
18	1233901	1241400	1.41789e-46	PZ3	Loss	18	1234501	1242000	1.8774e-278	LW3,DU2,DU4	Loss
18	1388007	1397400	1.56132e-34	MS2	Loss	18	1388777	1397400	8.30459e-64	DU4,DU2,LW12	Loss
18	2034397	2054100	8.057e-113	WJ2	Loss	18	2037637	2049300	7.9484e-104	LW8	Loss
18	2618841	2649300	3.363e-162	TC1,WJ1,YN3	Loss	18	2616263	2639253	1.0343e-193	LW6	Loss
18	6875701	6893400	2.26772e-58	NJ2	Loss	18	6878101	6893100	9.86549e-26	DU4	Loss
18	17577901	17604266	1.9149e-115	MS4,YN3,PZ1,PZ3,WJ3,JH1	Loss	18	17580001	17587709	4.4807e-49	DU4	Loss
18	32571601	32577300	2.19706e-81	WJ2,WJ3,WJ1,MS4,JH1,JH2,JH3,YN3	Gain	18	32571601	32577300	5.58945e-35	DU4	Gain
18	32694001	32701800	1.77165e-70	YN2,PZ3,WJ2,NJ2,NJ3,MS4,JH2,JH3,TC2	Gain	18	32694001	32701800	6.57135e-30	DU4	Gain
18	34463101	34471500	2.4565e-122	YN1,WJ3,WJ3,NJ2	Gain	18	34463101	34471500	3.49659e-64	DU4,DU2,LW8	Gain
18	37444501	37453800	4.4421e-58	NJ2,TC1,TC3	Gain	18	37444501	37453800	1.7346e-36	DU4	Gain
18	46293415	46308900	1.69694e-26	JH1	Loss	18	46295649	46308900	6.2634e-105	LR4,DU4	Loss
18	46474201	46494946	1.1832e-28	PZ1	Loss	18	46472701	46482541	1.1636e-118	DU4	Loss
18	46866001	46872300	4.69502e-36	MS4,JH2	Gain	18	46866001	46872300	3.84034e-27	LR1	Gain
18	54838972	54848100	4.79789e-47	MS2	Loss	18	54837901	54845077	2.94291e-44	LR1	Loss
18	58687897	58695600	1.80016e-64	NJ1,MS4	Loss	18	58683001	58695300	3.44223e-30	DU4	Loss
a P-values were obtained using the cnv-seq software

## Sheet: D
Table S3D CNVRs and associated genes unique to Chinese domestic pigs
Chr	CNV Start	CNV End	P-value a	Individuals	Type	Breed Number	Individual Number	Gene ID b	Associated Gene Name
1	814801	850500	7.3712e-296	YN1,TC1,TC2,PZ3,MS4,MS4,PZ3,TC1	Loss	4	8
1	2074201	2091196	2.0192e-196	WJ2,WJ1,TC3,TC1,NJ2,NJ1,NJ3,JH3	Loss	4	8
1	4264801	4313100	4.78576e-65	PZ1,WJ3,WJ1,JH2,YN1,YN3	Loss	4	6
1	8293801	8304000	2.8584e-166	WJ2,MS4,JH1,YN2	Loss	4	4
1	11947801	11964984	2.1633e-163	JH2,WJ3,TC3,MS4	Loss	4	4
1	13614301	13620300	4.3743e-114	YN1,PZ3,WJ2,WJ1,TC1,TC3,NJ1,NJ2,NJ3,JH3,MS4	Loss	7	11	*24361	TFB1M
1	13958245	13974000	2.63772e-89	NJ1,NJ2,YN3,YN1,TC3,JH3,WJ3,MS4	Loss	6	8
1	64884601	64900500	8.04296e-63	JH3,JH2,NJ3,NJ2,WJ1,TC2,TC1,TC3,MS4	Loss	5	9
1	70148701	70154400	1.85783e-35	PZ1,TC1,TC2,NJ1,JH1	Gain	4	5
1	85894801	85914108	2.4825e-49	PZ3,WJ2,TC1,NJ2,MS4,JH2	Loss	6	6
1	98013901	98021100	4.6454e-106	WJ1,TC1,TC2,NJ2,MS4,JH1,YN3	Gain	6	7	*04473	---
1	107400001	107415360	3.3105e-136	TC1,NJ2,NJ3,WJ2,WJ3,JH3	Loss	4	6
1	119757901	119774137	7.62038e-84	PZ3,WJ1,WJ2,TC1,TC3,NJ2,MS4	Loss	5	7
1	143553601	143572200	3.4172e-213	WJ3,YN3,YN1,TC1,TC3,TC4,PZ1	Loss	4	7	*04720	---
1	161384329	161415000	3.4409e-134	JH2,WJ1,TC1,MS4	Loss	4	4	*29557	NFATC1
1	163172401	163182299	8.0007e-197	TC3,TC1,YN1,NJ2,MS4	Loss	4	5
1	165555001	165566400	1.06594e-91	YN3,WJ1,TC2,JH2	Loss	4	4	*04869	CNDP1
1	279356401	279368700	2.0524e-97	YN3,PZ3,TC1,TC2,NJ2	Loss	4	5
1	283599601	283605900	2.8868e-100	YN1,WJ2,TC2,TC3,NJ3,JH1	Loss	5	6
1	309928609	309939900	8.8246e-103	JH2,JH3,MS4,TC1,TC3,WJ1,WJ3,YN1	Loss	5	8	*23376	PARD6G
1	309964201	309994500	7.79049e-68	TC3,NJ1,NJ3,MS4,JH2	Loss	4	5
2	32488801	32494200	6.76447e-74	YN1,YN3,WJ3,TC3,NJ3	Gain	4	5
2	42246001	42272462	4.1292e-121	WJ1,WJ3,PZ1,TC1,TC2,NJ1,NJ3,JH1,JH2,JH3	Loss	5	10
2	54296101	54304200	8.63697e-82	YN1,WJ3,TC1,NJ2,JH2,JH3	Loss	5	6	*13984	SNAP47
2	61779901	61788007	3.2971e-200	WJ1,NJ2,YN1,TC1	Loss	4	4	*13838	AKAP8L
2	73836601	73849921	9.17388e-88	PZ3,TC1,TC3,NJ1,NJ2,NJ3,MS4	Loss	4	7	*13522	SAFB
2	77454002	77473200	0	WJ1,MS4,TC4,TC3,PZ3	Loss	4	5	*28233 *24672	--- KLF16
2	81889201	81905400	6.4007e-112	WJ2,YN3,MS4,PZ3	Loss	4	4	*14033 *14038	RMND5B FAM193B
2	88662901	88669500	2.2619e-109	WJ3,YN1,PZ3,TC1	Gain	4	4	*14101	---
2	97796401	97826456	1.2337e-109	TC2,YN1,WJ3,MS4	Gain	4	4
2	103307101	103314600	9.6366e-100	TC3,TC2,TC4,JH2,YN2,NJ1,MS4,WJ1,WJ2,PZ3	Gain	7	10
2	105150601	105156900	4.73745e-63	YN1,YN3,WJ3,TC1,NJ1,MS4	Gain	5	6	*14164	---
2	110487601	110492700	1.09003e-63	TC2,MS4,JH2,PZ1	Gain	4	4
2	160644001	160651800	2.59736e-69	YN1,PZ3,NJ2,MS4	Gain	4	4	*25563	---
3	8070783	8084700	0	MS4,NJ1,YN2,TC1,TC2,JH2	Loss	5	6	*07674 *27281	ZAN ---
3	37557885	37589100	5.45476e-57	PZ1,NJ3,WJ2,MS4	Loss	4	4
3	43569901	43588200	1.5007e-142	JH3,JH2,PZ3,TC3,TC4,TC2,TC1,YN3,MS4	Loss	5	9	*30204	---
3	44489005	44500800	2.1144e-204	NJ3,WJ1,YN1,TC1	Loss	4	4
3	58307701	58321401	1.09914e-61	TC1,NJ1,NJ2,NJ3,JH3,PZ3	Loss	4	6	*08190	INPP4A
3	62038201	62053821	8.45124e-45	YN2,YN1,PZ3,TC2,JH3	Loss	4	5	*08231 *08232 *08233	--- --- ---
3	87561901	87568500	4.199e-67	TC1,TC4,NJ1,NJ2,PZ3,WJ2,WJ3,MS4,JH1,JH2	Gain	6	10
4	74271601	74277900	1.34057e-52	WJ3,WJ2,PZ1,NJ2,NJ3,JH2,JH3	Gain	4	7	*24133	VCPIP1
4	96502801	96514500	5.6814e-111	JH2,JH3,YN1,YN2,WJ1,WJ2,WJ3,TC2,MS4	Loss	5	9
4	98193817	98203500	0	NJ1,NJ2,NJ3,TC3,TC2,YN2,WJ1,WJ3,MS4	Loss	5	9
4	106832461	106851000	7.9814e-111	NJ3,NJ2,YN3,YN1,WJ1,WJ2,TC3,TC1,MS4	Loss	5	9	*27592	SNORA11
4	108678571	108711900	1.3243e-117	YN2,YN1,WJ1,WJ2,TC2,NJ1,MS4	Loss	5	7
4	114815401	114826200	1.1421e-62	WJ3,JH2,JH1,NJ2,NJ3,MS4	Loss	4	6	*06743	SLC22A15
4	127267801	127354800	4.39137e-86	PZ1,PZ3,PZ1,TC3,TC2,WJ1,JH1	Gain	4	7	*06857	COL11A1
5	3719101	3736800	1.0857e-149	JH3,PZ3,WJ3,MS4,YN3	Loss	5	5	*00040 *00041	SEPT3 WBP2NL
5	18300301	18315696	3.85321e-90	WJ1,WJ2,JH2,YN3,MS4	Loss	4	5	*00246	---
5	20561311	20577600	8.9954e-101	WJ2,JH3,NJ2,YN1,TC3,MS4	Loss	6	6
5	49021501	49028400	1.24573e-47	YN3,WJ3,NJ1,NJ2,NJ3,JH2,JH3,TC4,TC2,PZ3	Gain	6	10
5	70848901	70858800	8.1136e-196	WJ2,WJ3,NJ3,NJ2,JH2,JH3,MS4,TC1	Loss	5	8
5	99857401	99864000	8.52336e-57	PZ3,WJ2,TC3,MS4	Gain	4	4
5	101611501	101619600	2.61104e-70	PZ3,WJ2,WJ3,TC1,NJ1,MS4,JH1,JH2,JH3	Gain	6	9
5	107155501	107161500	3.72755e-43	PZ3,TC2,TC3,NJ3,MS4,JH3	Gain	5	6
6	9374019	9386700	1.83167e-64	TC3,WJ1,JH3,JH2,YN3,MS4,NJ2	Loss	6	7
6	26581401	26600400	7.14024e-52	YN1,WJ3,PZ3,NJ3	Loss	4	4
6	58758901	58775257	2.90594e-48	JH1,YN1,WJ3,TC1	Loss	4	4
6	78358201	78378300	2.2002e-177	JH3,JH1,PZ3,MS4,YN2	Loss	4	5
6	90760501	90777000	4.90514e-64	PZ3,YN2,JH2,TC2	Loss	4	4	*24162	IMPA2
6	109870621	109876200	1.42605e-66	WJ3,TC2,YN3,MS1	Gain	4	4
6	121082401	121092300	1.0744e-82	YN2,TC2,MS4,JH1	Gain	4	4
6	121731601	121741500	4.057e-122	WJ1,WJ3,WJ1,TC2,TC3,MS4,JH3,YN2,YN1	Gain	5	9
6	152178001	152200500	1.82927e-97	PZ1,YN3,WJ1,TC3	Loss	4	4	*03891 *03892 *03893	--- --- ---
7	71843401	71856000	1.0053e-62	YN2,TC2,TC4,JH1,PZ3	Gain	4	5
7	72233401	72238200	1.1525e-123	YN3,WJ3,MS4,JH3	Gain	4	4	*01966	---
7	74879101	74889600	3.20544e-89	PZ3,JH1,TC2,TC3,YN2	Gain	4	5
7	78658201	78663600	8.32839e-83	TC1,TC2,NJ1,JH2,WJ3	Gain	4	5
7	134129401	134151174	3.3965e-132	MS4,NJ1,NJ3,JH2,JH3,YN1,YN2,PZ1,WJ1,WJ2,TC4,TC3	Loss	7	12
8	30911401	30940200	9.47809e-98	YN1,NJ2,JH1,WJ1,WJ3,MS4	Loss	5	6
8	135977701	135983700	1.13687e-45	YN1,TC1,TC2,TC3,JH2,JH3,NJ2,MS4	Gain	5	8
8	145754911	145763700	9.73126e-96	WJ2,WJ3,PZ3,YN1,NJ3,NJ2	Loss	4	6
9	666301	675300	0	YN2,PZ1,WJ1,MS4,MS2,TC3	Loss	5	6
9	5227201	5247000	1.11527e-67	YN1,YN3,WJ2,TC2,MS1,JH3	Loss	5	6	*14695 *27874 *25490	--- --- ---
9	5296501	5316300	6.03132e-62	JH3,YN1,TC3,WJ3	Loss	4	4
9	33517201	33523200	6.775e-103	PZ3,TC4,MS4,JH2	Gain	4	4
9	39909601	39916200	8.1645e-69	TC1,TC2,NJ1,MS4,JH1	Gain	4	5	*14999	KBTBD3
9	63834301	63855600	2.51427e-96	YN1,WJ2,NJ3,JH3	Loss	4	4
9	63954301	63960900	3.34686e-68	PZ3,WJ2,NJ3,NJ1,MS4	Loss	4	5
9	70651801	70680912	1.0644e-220	WJ1,WJ2,TC1,TC2,TC4,MS4,JH1,JH2,JH3	Loss	4	9	*15273 *15275	--- ---
9	110276101	110283600	1.4158e-119	PZ3,WJ1,WJ2,TC1,TC2,TC3,TC4,NJ3,MS4,JH1	Gain	6	10	*15406	GNAT3
9	142094997	142112400	1.94341e-69	WJ1,NJ2,YN1,JH2	Loss	4	4	*15582	---
10	28527901	28545600	9.2296e-148	YN3,TC2,TC4,MS2,JH1	Loss	4	5	*10915 *10914	--- NAV1
10	64606501	64612200	3.04725e-74	WJ3,WJ2,TC1,NJ2,NJ3,MS4,JH2	Gain	5	7
10	75998401	76005000	1.008e-100	TC1,NJ3,NJ1,WJ2,WJ3,YN1	Loss	4	6
11	1365301	1391100	1.4886e-190	YN1,YN2,NJ1,NJ3,JH1,JH3,MS4	Loss	4	7
11	7726939	7760100	7.0787e-111	YN1,WJ3,NJ1,NJ2,JH3	Loss	4	5	*29562	---
11	73834201	73866300	7.62035e-55	JH3,JH2,NJ3,NJ2,WJ1,TC3,TC1,TC2,PZ3,MS4	Loss	6	10
11	83636281	83651400	6.6928e-203	WJ2,TC1,TC3,NJ2,NJ3,YN1	Loss	4	6
13	4419984	4433400	3.17166e-75	TC3,WJ1,NJ2,YN1,JH2	Loss	5	5
13	30639301	30661896	1.3455e-167	JH2,YN1,WJ1,TC3	Loss	4	4
13	76062001	76081500	4.8864e-221	MS4,MS1,MS2,YN3,PZ3,WJ2,TC2,TC4,JH2,JH3	Loss	6	10	*27637	RPL32
13	87690001	87697500	3.7967e-130	PZ3,WJ3,TC4,MS4	Loss	4	4
13	131412901	131419200	6.3881e-125	WJ2,WJ3,TC1,NJ1,NJ2,NJ3,JH2	Loss	4	7	*24689	HTR3C
13	134025301	134044470	7.65609e-74	YN2,YN3,WJ2,WJ1,TC1,TC3,JH2,PZ3	Loss	5	8
13	141518101	141525600	1.1889e-127	WJ3,NJ1,MS4,JH2	Loss	4	4
13	149950801	149961000	6.4382e-108	TC3,TC1,TC4,NJ1,MS4,JH1,JH3	Loss	4	7	*11894	POPDC2
13	158547001	158554500	2.6928e-137	YN2,YN3,PZ1,PZ3,WJ1,WJ2,WJ3,TC1,TC3,NJ1,MS1,MS4,JH1,JH2,JH3	Gain	7	15	*11933	PVRL3
13	177741601	177748200	5.678e-104	YN3,PZ3,NJ1,MS4	Gain	4	4	*26130	EPHA3
13	187803001	187809900	1.63114e-46	TC1,NJ1,NJ2,JH3,WJ2	Gain	4	5	*12002	---
14	67494901	67500300	7.8095e-130	YN1,YN2,YN3,PZ3,NJ1,NJ3,MS4,JH1	Gain	5	8	*10205 *10209	PHYHIPL FAM13C
14	105734701	105741300	1.6891e-139	JH3,PZ1,WJ2,TC1,NJ1	Gain	5	5
14	122693593	122708700	2.2388e-67	NJ3,NJ2,YN1,WJ1,JH3,TC1,TC3	Loss	5	7	*10569	MGEA5
14	123455701	123461700	6.5897e-109	YN3,WJ1,NJ1,JH2	Loss	4	4	*10586	SUFU
14	126295501	126301500	6.62487e-51	YN3,TC2,NJ1,NJ2,MS4,PZ3,JH2	Gain	6	7
15	37062001	37069500	2.6125e-173	YN1,YN2,PZ3,WJ2,NJ3,MS4	Loss	5	6
15	37235701	37250127	2.4856e-126	YN3,YN2,PZ3,JH1,TC3	Loss	4	5
15	42936301	42952800	1.22133e-78	YN1,MS4,TC3,WJ1	Loss	4	4
15	70429201	70435500	2.54994e-81	YN2,PZ3,WJ1,WJ2,TC1,TC3,NJ1,NJ2,NJ3,JH2,JH3	Gain	6	11
15	75675901	75683700	4.89572e-62	WJ1,WJ3,TC3,TC1,NJ3,NJ1,NJ2,JH2,JH3	Gain	4	9	*15892	PSMD14
15	93790201	93803423	1.80935e-50	YN1,TC1,TC3,NJ3,JH3	Loss	4	5
15	115865701	115884050	3.1254e-131	WJ2,WJ3,YN1,YN3,PZ1,TC1,TC3,NJ2,NJ3,JH1	Loss	6	10
15	120594217	120612000	1.93007e-91	JH2,WJ2,TC2,YN1,YN3	Loss	4	5
15	131606581	131627700	3.2559e-180	YN2,PZ3,JH2,TC3,TC2,MS4,WJ2	Loss	6	7
15	148723801	148739641	3.5261e-172	YN1,PZ3,WJ1,WJ2,WJ3,TC1,TC2,TC3,NJ1,NJ2,NJ3,MS4,JH2	Loss	7	13	*16315	---
15	148757401	148774800	7.51252e-50	JH3,JH1,NJ3,NJ1,TC4,TC3,WJ2	Loss	4	7	*16315	---
15	148936915	148957800	5.3273e-107	WJ2,TC3,YN1,MS4	Loss	4	4
16	11927101	11935200	9.1528e-114	PZ3,WJ1,TC2,NJ1,NJ2,NJ3,MS4,JH1,JH3	Gain	6	9
16	53290201	53297400	3.48813e-45	YN1,WJ2,TC1,TC3,NJ2,NJ3,JH1,JH2	Gain	5	8
16	59186701	59198400	2.99376e-66	YN3,WJ3,NJ3,TC2	Loss	4	4
16	80595901	80615400	4.6493e-175	JH3,NJ2,PZ3,TC1	Loss	4	4	*17101	ADCY2
16	80643901	80675700	7.3812e-174	NJ1,NJ2,NJ3,YN1,YN3,PZ3,WJ3,TC3,TC2,JH2,JH3,MS1	Loss	7	12
16	82337101	82370186	1.5036e-101	YN1,YN3,PZ1,WJ2,TC1,TC3,NJ1,NJ2,JH2,JH3	Loss	6	10
16	84913801	84950100	3.1988e-244	YN3,YN2,PZ3,WJ3,WJ1,WJ2,WJ3,TC1,NJ1,NJ2,MS4,NJ2,NJ1,MS4,PZ3,TC1	Loss	6	16
17	68467201	68482050	7.282e-172	YN3,YN1,MS4,WJ1,JH3	Loss	4	5
18	2568301	2582353	8.28918e-98	WJ1,YN3,PZ3,TC1	Loss	4	4
18	29095801	29100600	4.8482e-110	YN3,WJ2,MS4,JH3	Gain	4	4
18	32416501	32423400	8.21024e-75	YN3,YN2,PZ1,WJ1,TC3,MS4,NJ1,JH1	Gain	7	8
a P-values were obtained using the cnv-seq software
b For each gene: *= ENSSSCG000000

## Sheet: E
Table S3E CNVRs and associated genes unique to Western domestic pigs
Chr	CNV Start	CNV End	P-value a	Individuals	Type	Breed Number	Individual Number	Ensembl Gene ID b	Associated Gene Name
1	876001	888832	8.66807e-89	LR4,DU3	Loss	2	2
1	2610493	2620500	0	LR1,DU2	Loss	2	2
1	25325485	25356900	6.00945e-58	LR1,LW13	Loss	2	2	*04139	GPR126
1	31114801	31150784	2.9907e-280	LW2,LW4,LW5,LW1,LW3,LW13,LW9,LW10,LW8,LW14,LW6,DU2,DU4,DU3,DU1,LR1,LR2,LR4,HA2	Loss	4	19
1	59941201	59963819	3.27667e-40	LR3,LW6	Loss	2	2
1	82217401	82234200	1.38773e-35	LR4,DU2,DU3	Loss	2	3
1	118914001	118920300	1.29144e-81	DU4,LW8	Loss	2	2	*04560	---
1	159349801	159351920	1.35175e-40	LW11,LR4	Loss	2	2	*04840	OTUD7A
1	163746465	163781716	2.0813e-302	DU3,DU1,LW7,LW2,LW4,LW10,HA1	Loss	3	7
1	169259361	169304700	1.3264e-168	LW9,LW5,LW13,LW3,LW7,LR1,DU4	Loss	3	7
1	212854501	212861015	2.6748e-55	LW8,DU4	Loss	2	2
1	298714801	298723800	1.29432e-94	LW11,LW12,LR1,LR4	Loss	2	4	*05586	LHX2
2	1868701	1916544	1.5854e-126	DU3,LW12,LW10,LW9	Loss	2	4	*12869	---
2	15010801	15018900	1.09e-108	LW3,LW7,LR1	Loss	2	3
2	18986773	18999900	1.25672e-75	LW5,LW13,LW9,LW14,HA1	Loss	2	5
2	45296701	45312451	2.86532e-42	DU4,LR1	Loss	2	2	*13382	PLEKHA7
2	70373101	70386300	6.76856e-73	LW11,LW12,LR1,LR4	Loss	2	4	*13623	RAB3D
2	78155701	78161700	2.6619e-120	LR3,HA2	Gain	2	2	*13435	MBD3
2	79460193	79478100	6.30843e-55	DU3,LW2,LW11,LR5	Loss	3	4
2	84036601	84042600	1.33262e-89	LR1,DU4	Loss	2	2
2	117856501	117863400	6.7104e-100	LW12,LW11,LW4,LR1	Gain	2	4	*14190	---
2	141179701	141203520	1.48805e-93	LW7,LW11,LR1	Loss	2	3
2	143563501	143571000	1.44357e-79	LW11,DU3	Loss	2	2
2	143956065	143967600	2.31834e-70	DU3,LR5	Loss	2	2
2	145166101	145194192	7.3645e-103	LW9,LW12,DU4	Loss	2	3
3	1129025	1195200	5.6735e-100	LW3,LW6,LR3	Gain or Loss	2	3	*07559 *07560 *07556	MAFK TMEM184A PSMG3
3	22244701	22255744	4.4699e-107	LW3,LR4	Loss	2	2
3	22304361	22308900	7.55005e-73	LW3,LR4	Loss	2	2
3	41198401	41210389	1.5973e-99	LW7,LW2,LR4,LR5	Loss	2	4
3	74453101	74460000	2.30622e-37	LR4,LW13	Loss	2	2
3	82528201	82538897	2.86014e-55	LW11,DU4	Loss	2	2
3	102060815	102095700	7.15792e-75	LR3,HA2	Loss	2	2
3	120950593	120988337	8.31128e-68	DU3,LW7	Loss	2	2
3	135947101	135962095	7.1666e-151	DU4,LR1	Loss	2	2
3	141741301	141751500	5.6772e-64	LW7,LW4,LW6,LR5,DU3	Loss	3	5	*29570	---
4	353101	359400	1.35534e-71	LR5,LW2	Loss	2	2	*05894	---
4	1221601	1257249	8.21973e-79	LR4,LW7,LW6	Loss	2	3	*27691	ZC3H3
4	1294593	1298100	1.0361e-133	LW7,LR4	Loss	2	2
4	1812901	1825500	4.6764e-126	LW9,LR4	Loss	2	2
4	1846801	1856848	4.6764e-126	LR4,DU3	Loss	2	2
4	8393529	8406600	1.01557e-58	LW12,LW3,LW11,LW4,DU3	Loss	2	5	*05948 *30943	TG CU469018.1
4	29485801	29491800	2.49562e-91	DU4,LW8	Gain	2	2
4	35032501	35066400	0	LW5,LW7,LW13,LW14,LW6,LR2,LR3,DU4	Loss	3	8
4	97384801	97441568	3.281e-103	DU4,LR4	Loss	2	2	*06372 *25885 *26861 *18895	ARHGAP30 --- --- 5S_rRNA
4	141199501	141205200	1.11685e-42	LW11,DU2	Loss	2	2
4	141222001	141232567	2.4532e-110	LW12,LR1	Loss	2	2
5	66412501	66429000	2.2357e-117	LW3,DU4	Loss	2	2	*00692	PIANP
5	72575701	72590100	8.86365e-48	LW11,LW4,LW13,LR5	Loss	2	4	*00774	USP18
5	89535161	89568617	8.9453e-225	LW12,HA1,LR2,LR3	Loss	3	4	*00884	APAF1
5	99889501	99915000	1.51309e-67	LW10,LR3	Loss	2	2
6	874201	882900	6.6488e-200	LW14,LR2	Loss	2	2
6	1269373	1278300	2.85133e-44	LW4,LW12,HA1	Loss	2	3
6	36140101	36177499	1.0832e-173	LW5,LR5	Loss	2	2
6	57823801	57884955	1.0444e-111	LR3,HA2	Gain	2	2	*24797 *26816 *22204 *24326	C1orf159 --- --- ---
6	58613401	58641600	4.06759e-68	LR3,HA2	Gain	2	2	*27299 *29744	PANK4 PLCH2
6	59898001	59952900	2.359e-82	HA2,LR3	Gain	2	2	*24678 *19934	--- ssc-mir-551a
6	62266933	62297100	2.53105e-48	LW10,LW11,DU3	Loss	2	3	*22884 *29135 *03376	--- TNFRSF25 PLEKHG5
6	117644041	117667500	9.02593e-74	HA2,LW7	Loss	2	2
6	123842746	123853500	1.6401e-85	HA2,LR3	Loss	2	2
6	124480756	124492200	2.37759e-49	HA2,LR3	Loss	2	2
6	141350491	141365400	1.58798e-49	HA2,LR3	Loss	2	2	*03830	MYSM1
6	154972201	155004403	4.80365e-52	DU4,DU3,LW7,LW5,LW13,LW6,LR4	Loss	3	7	*29430	---
7	16389703	16397400	3.49679e-48	LW5,LR3	Loss	2	2
7	20018701	20042683	2.55404e-58	LW7,LW6,LR3	Loss	2	3
7	27496801	27506100	4.82637e-41	LR3,HA2	Gain	2	2	*01396 *01409	SLA-8 PRRC2A
7	39840901	39858560	1.07368e-65	LW13,DU3	Loss	2	2
7	72649801	72654900	6.7473e-36	LW5,LR4,DU2	Gain	3	3	*26310	NUBPL
7	131201401	131267430	5.4382e-128	LR3,HA2	Gain	2	2	*02557 *02559 *02558 *02555	UGPP CDCA4 CEP170B JAG2
7	132051661	132066300	5.61301e-94	LW4,DU3	Loss	2	2	*28457	---
8	182401	184977	0	LW3,DU2	Loss	2	2
8	201001	215264	1.079e-167	LW7,LW12,LR4,LR5,DU3	Loss	3	5
8	241685	254700	2.5109e-148	LR5,LW7,LW4,LW11,DU3	Loss	3	5
8	1530601	1554300	0	DU4,LW6	Loss	2	2	*08697	HUNTINGTIN
8	8653501	8661600	4.68952e-36	LW12,LW13,LW9,LW6,LR4	Gain	2	5	*22358	RAB28
8	31071301	31086600	9.19505e-51	LW11,LW12,LW3,LW14,LR5	Loss	2	5
8	71097041	71123052	2.2749e-160	DU4,LW13	Loss	2	2	*26944	---
8	82964331	83003857	0	DU1,LR2,LW5	Loss	3	3	*09021	---
8	145022593	145036200	2.53619e-32	LR2,LW6	Loss	2	2
8	145124897	145133700	1.76724e-47	LR4,LW12,LW2	Loss	2	3	*26729	---
9	1233233	1245300	4.23477e-91	LW12,LR4	Loss	2	2
9	2378101	2409343	1.6431e-205	LW10,LW14,LW4,LW5,LW6,LR1,LR2	Loss	2	7
9	5793901	5802900	2.045e-166	LW8,LR4	Loss	2	2
9	13912580	13928700	8.47929e-79	LW2,LR5	Loss	2	2
9	49828801	49855800	3.1962e-109	LR1,LR4,DU2,DU3,DU4,DU2	Loss	2	6
9	51426601	51432000	1.79113e-43	LW3,LW4,DU3	Loss	2	3	*15114	NLRX1
9	60190501	60207030	2.824e-45	DU2,LW8	Loss	2	2
9	118730391	118742100	3.46292e-70	LW9,DU4	Loss	2	2	*15445	NRCAM
9	146403301	146414840	1.12777e-50	LW6,LW10,LW12,LW13,LW3,HA1,DU3,LR4	Loss	4	8
9	150732601	150738300	5.21444e-58	LR3,HA2	Gain	2	2
9	151440173	151490304	0	LR3,LR5,DU3,DU2,DU4,LW12,LW3,LW11,LW9,LW10,LW7,LW2,LW14	Loss	3	13
10	27302701	27312600	4.09605e-31	LW10,LW13,LW4,DU4	Loss	2	4	*24975	NR5A2
10	75081601	75116295	4.72305e-31	LR3,HA2	Gain	2	2
10	75235713	75240600	1.4095e-171	LW7,DU2	Loss	2	2	*11160	ADARB2
11	945301	948307	1.403e-255	LW8,DU4	Loss	2	2
11	2413201	2429700	1.14076e-50	DU3,LW9	Loss	2	2
11	41449299	41486120	0	LW2,LW11,LW12,LW4,LW10,LW9,LW3,LW13,HA2,LR1,DU4	Loss	4	11
11	83844301	83857417	2.3104e-101	LW2,LR1	Loss	2	2
12	1496701	1546473	4.07221e-75	LR3,DU1,HA2	Gain	3	3	*17142 *17141 *24675	BAIAP2 AATK ssc-mir-338
12	9397801	9405000	2.37925e-34	LR3,HA2	Loss	2	2
12	22030111	22042200	4.98551e-52	HA2,LR3	Loss	2	2
12	45394501	45400200	3.46842e-61	DU3,LW4,LR5	Gain	3	3	*17748 *17751	NF1 OMG
12	47922943	47943600	8.24282e-28	LR1,DU4	Loss	2	2	*17793	---
13	18813019	18849213	6.8533e-144	LW1,LW7,LW2,LW11,LW9,HA2,LR3,LR1	Loss	3	8	*29833	U6
13	24843601	24849600	2.03844e-85	LR3,HA2	Gain	2	2	*27550 *11246	PLCD1 VILL
13	25509901	25515900	4.19518e-78	LW11,LR5	Loss	2	2
13	25534201	25548600	1.2085e-300	LR1,LR5,LW8,LW11,LW3	Loss	2	5	*11259	SCN5A
13	32973601	33038700	2.47187e-90	HA2,LR3	Gain	2	2	*11325 *11326 *11327	MYL3 PTH1R PRSS50
13	34957501	34974600	1.58793e-72	LR3,HA2	Gain	2	2	*11375 *11377	USP19 LAMB2
13	35274601	35282871	5.61725e-64	LW8,DU2	Loss	2	2
13	37318501	37328592	1.63982e-90	LW3,LW11,LW12,LR4	Loss	2	4	*27573 *25477	RPL29 U6
13	38994601	39007200	4.27039e-81	LW12,LR1,LR4,DU3,DU4	Loss	3	5	*11456 *19474	CHDH 5S_rRNA
13	45377401	45384600	3.13827e-83	LW8,LW9,DU4	Loss	2	3
13	49617646	49650600	4.0819e-270	LW2,LW12,LW9,LW14,LR3,DU4	Loss	3	6
13	73617001	73628984	3.8429e-162	LW12,LR1,LR4,DU4	Loss	3	4	*23084	---
13	79009201	79022100	5.139e-107	LR3,HA2	Gain	2	2	*23354 *24552	ACAD9 ---
13	79956801	79974600	5.2497e-192	LR4,LW3,LW2,DU3,DU2	Loss	3	5
13	132015001	132020700	1.0569e-185	LW9,LW2,LR4	Loss	2	3
13	210211444	210223200	3.4447e-100	DU2,LR1	Loss	2	2
13	216184501	216201960	6.08449e-82	LW11,LW9,LW4,LW5,LW2,LR4,DU4	Loss	3	7	*29511	UBASH3A
13	216233585	216241200	1.3097e-164	LR4,LW11	Loss	2	2
14	24614101	24627780	5.936e-114	LW9,LW11,LW12,LR5	Loss	2	4	*09738	GALNT9
14	54441301	54450900	3.64373e-63	LR3,HA2	Gain	2	2	*10112 *10113	TSSK1B TSSK2
14	54889501	54941400	4.2645e-105	LR3,HA2	Gain	2	2	*10128 *30732 *10130	SEPT5 GP1BB GNB1L
14	95478351	95487600	1.0303e-114	DU4,LW4	Loss	2	2
14	98046001	98052000	3.2461e-140	LR4,DU2,DU4	Loss	2	3	*10392	CHAT
14	104009401	104011405	8.96867e-94	LR1,DU2	Gain	2	2
14	104848501	104855100	3.04097e-48	LW2,LR4	Gain	2	2	*10426	PCDH15
14	152475553	152518200	1.5538e-174	LW7,LR4	Loss	2	2	*10764 *27003	LRRC27 ---
15	136182901	136217312	3.4176e-157	LW11,LW13,LW14,LW12,LW6,HA2,HA1,LR2,LR4,LR3,LR1,DU1,DU4	Loss	4	13
15	147923101	147940800	6.038e-194	LR1,LR4,LW14,LW5,LW3	Loss	2	5	*16302	---
15	149989801	150014123	4.5335e-44	HA2,LR3	Gain	2	2	*24859	---
15	152139301	152151905	4.6902e-146	LW7,LW3,LR5	Loss	2	3	*16337 *16336	--- ---
15	152994901	153031800	5.5938e-211	LW11,LR5,LR4,LR1,DU3	Loss	3	5	*24777	HDAC4
15	153514501	153552000	8.3234e-212	DU4,DU3,DU4,LW11	Loss	2	4
15	154497001	154506600	2.5224e-180	LW12,LW4,LR4,DU3	Loss	3	4	*16365	ANKMY1
15	156783301	156788700	2.1401e-119	LR4,DU2	Loss	2	2
15	157501681	157512000	1.1117e-162	LR4,LW7	Loss	2	2
16	81485701	81493800	4.4833e-55	DU2,LW12	Loss	2	2
16	82150081	82158900	1.46467e-76	LR1,LW8	Loss	2	2
16	85084833	85091100	5.90708e-26	DU3,LR5,LW12	Loss	3	3
17	13730265	13773000	7.7857e-308	LR5,LR4,LR1,LR3,LR2,LW11,LW2,LW12,LW14	Loss	2	9
17	38414401	38422200	3.95012e-42	LR3,HA2	Gain	2	2	*23583 *07189	SNPH SDCBP2
18	925121	940800	5.7063e-62	LR4,LW11,LW3	Loss	2	3
18	4164301	4176305	1.464e-132	LW7,LW8,DU2	Loss	2	3
18	4767585	4784100	2.95247e-82	LW7,LR5	Loss	2	2
18	21076201	21088928	3.31763e-44	DU3,LR4	Loss	2	2
18	46256701	46265095	9.24578e-74	LR1,DU4	Loss	2	2	*16672	PAC1
a P-values were obtained using the cnv-seq software
b For each gene: *= ENSSSCG000000

## Sheet: F
Table S3F Gene ontology (GO) analysis of CNV-associated genes only in Chinese or Western breeds (p-value <0.05)
Western breeds
Category	Term		Count	%	P-value	Genes	List Total	Pop Hits	Pop Total	Fold Enrichment	Bonferroni	Benjamini	FDR
GOTERM_BP_FAT	GO:0060537	muscle tissue development	4	4.70588	0.0187859	ENSG00000160808, ENSG00000188157, ENSG00000070748, ENSG00000196712	62	125	13528	6.98219	1	0.771401	25.4495
GOTERM_BP_FAT	GO:0048729	tissue morphogenesis	4	4.70588	0.0475519	ENSG00000160808, ENSG00000184916, ENSG00000120868, ENSG00000197386	62	180	13528	4.84875	1	0.786601	52.9752
GOTERM_BP_FAT	GO:0060284	regulation of cell development	5	5.88235	0.0136407	ENSG00000188157, ENSG00000091129, ENSG00000068024, ENSG00000126861, ENSG00000196712	62	205	13528	5.32179	0.999992	0.813541	19.1601
GOTERM_BP_FAT	GO:0051056	regulation of small GTPase mediated signal transduction	5	5.88235	0.026814	ENSG00000172650, ENSG00000188234, ENSG00000157985, ENSG00000204149, ENSG00000171680, ENSG00000196712, ENSG00000204172	62	252	13528	4.32924	1	0.810215	34.3559
GOTERM_BP_FAT	GO:0031175	neuron projection development	5	5.88235	0.0281941	ENSG00000175866, ENSG00000091129, ENSG00000106689, ENSG00000070748, ENSG00000172037	62	256	13528	4.26159	1	0.763084	35.7828
GOTERM_BP_FAT	GO:0051336	regulation of hydrolase activity	7	8.23529	0.00401033	ENSG00000160808, ENSG00000172650, ENSG00000188234, ENSG00000157985, ENSG00000120868, ENSG00000204149, ENSG00000160801, ENSG00000196712, ENSG00000204172	62	337	13528	4.53221	0.967927	0.820911	6.03339
GOTERM_BP_FAT	GO:0048666	neuron development	7	8.23529	0.00412763	ENSG00000175866, ENSG00000188157, ENSG00000091129, ENSG00000106689, ENSG00000070748, ENSG00000197386, ENSG00000172037	62	339	13528	4.50547	0.971003	0.692779	6.20463
Chinese breeds
Category	Term		Count	%	P-value	Genes	List Total	Pop Hits	Pop Total	Fold Enrichment	Bonferroni	Benjamini	FDR
GOTERM_BP_FAT	GO:0009566	fertilization	3	5.76923	0.0206651	ENSG00000183066, ENSG00000146839, ENSG00000177707	39	79	13528	13.1723	0.999949	0.992835	25.7963
GOTERM_BP_FAT	GO:0007626	locomotory behavior	4	7.69231	0.0411901	ENSG00000163734, ENSG00000185008, ENSG00000081041, ENSG00000163739	39	274	13528	5.06382	1	0.993084	45.173
GOTERM_BP_FAT	GO:0016337	cell-cell adhesion	4	7.69231	0.0419425	ENSG00000146839, ENSG00000177707, ENSG00000185008, ENSG00000060718	39	276	13528	5.02713	1	0.982636	45.7845
GOTERM_BP_FAT	GO:0006954	inflammatory response	4	7.69231	0.0312547	ENSG00000163734, ENSG00000044524, ENSG00000081041, ENSG00000163739	39	325	13528	4.26919	1	0.993836	60.2416
GOTERM_BP_FAT	GO:0007166	cell surface receptor linked signal transduction	11	21.1538	0.0287318	ENSG00000146247, ENSG00000181609, ENSG00000214415, ENSG00000163734, ENSG00000129911, ENSG00000044524, ENSG00000078295, ENSG00000081041, ENSG00000122188, ENSG00000163739, ENSG00000146830	39	1856	13528	2.05581	0.999999	0.989912	34.0671
